# Supplementary material for: Mapping and validation of major quantitative trait loci for kernel length in wild barley (Hordeum vulgare ssp. spontaneum)
Source: BMC Genet. 2016 Sep 13;17(1):130. doi: 10.1186/s12863-016-0438-6 (PMC5022165; doi:10.1186/s12863-016-0438-6)
Supplement: Additional file 1: — Phenotypic performance of barley kernel length of Baudin/Awcs276 recombinant inbred lines (RILs) population. (XLSX 11 kb) [file 12863_2016_438_MOESM1_ESM.xlsx]

## Sheet: Additional file 1
Additional File 1: Phenotypic performance of barley kernel length of Baudin/Awcs276 recombinant inbred lines (RILs) population.
Trait	Env.	Baudin	Awcs276	P value	Recombinant inbred lines
					Mean	SD	Min	Max	Skew	Kuet	CV
kernel length	WJ13	7.6794	7.9371	0.04*	8.11019	0.371674	7.1996	8.7967	-0.23496	-0.309055	0.045828
	WJ14	6.74667	7.11667	0.02*	7.25455	0.368711	6.38	8.16333	0.188535	-0.192345	0.0508247
	WJ15	7.4	7.96667	0.04*	7.87083	0.464579	6.73333	9.4	0.143886	0.689038	0.0590253
Baudin: parent inbred line with small kernel length; Awcs276: parent inbred line with large kernel length;
Kernel length: 10-kernel length measured by a ruler in the unit of millimeter (mm)
Env represents environment; WJ13, WJ14 and WJ15 represent Wenjiang in 2013, 2014 and 2015 respectively.
Student’s t test (p < 0.05) was used to calculate the differences in LEN between the parent lines.
Mean, Min and Max represent the average, minimum and maximum kernel length of RILs respectively;
SD: standard deviation; Skew and Kuet represent skewness and kurtosis respectively; CV represents coefficient of variation of recombination inbred lines.
h2 indicate the broad-sense heritability
