# Supplementary material for: Mapping and validation of major quantitative trait loci for kernel length in wild barley (Hordeum vulgare ssp. spontaneum)
Source: BMC Genet. 2016 Sep 13;17(1):130. doi: 10.1186/s12863-016-0438-6 (PMC5022165; doi:10.1186/s12863-016-0438-6)
Supplement: Additional file 2: — Analysis of variance (ANOVA) for kernel length of the Baudin/Awcs276 recombinant inbred line (RILs) population over the three years. (XLSX 10 kb) [file 12863_2016_438_MOESM2_ESM.xlsx]

## Sheet: Additional file 2
Additional file 2: Analysis of variance (ANOVA) for kernel length of the Baudin/Awcs276 recombinant inbred line (RILs) population over the three years.
Trait	Source of variation	F		h2
kernel length	environment (E)	834.37	<0.0001	0.621896
	Genotype (G)	11.49	<0.0001
	replication	0.77	0.5434
	G×E	4.47	<0.0001
h2 indicate the broad-sense heritability
