# Supplementary material for: Mapping and validation of major quantitative trait loci for kernel length in wild barley (Hordeum vulgare ssp. spontaneum)
Source: BMC Genet. 2016 Sep 13;17(1):130. doi: 10.1186/s12863-016-0438-6 (PMC5022165; doi:10.1186/s12863-016-0438-6)
Supplement: Additional file 3: — Average kernel length of the Baudin/Awcs276 recombinant inbred line (RILs) population. (XLSX 14 kb) [file 12863_2016_438_MOESM3_ESM.xlsx]

## Sheet: Additional file 3
Additional File 3: Average kernel length of the Baudin/Awcs276 recombinant inbred line (RILs) population.
Lines	WJ13	WJ14	WJ15
Baudin	7.68	6.75	7.4
Awcs276	7.94	7.12	7.97
H1	8.33	7.49	7.5
H10	8.31	7.36	7.77
H100	*	7.27	7.77
H101	*	7.13	7.77
H102	*	7.2	8.1
H103	*	7.09	8.4
H104	*	7.55	7.53
H105	*	7.2	7.2
H106	*	8.15	7.63
H107	*	6.91	6.73
H108	*	7.25	8.43
H109	*	7.48	7.83
H11	7.97	7.81	8.1
H110	*	7.39	7.93
H111	*	7.34	7.8
H112	*	7.38	8.53
H113	*	6.89	8.13
H114	*	7.12	8.13
H115	*	7.01	8.07
H117	*	6.47	7.83
H118	*	7.85	8.9
H119	*	7.73	8.47
H12	7.54	6.8	8.13
H120	*	7.46	8.73
H121	*	7.33	7
H122	*	6.88	8.43
H123	*	7.25	7.93
H127	*	6.58	7.5
H128	*	6.72	8.03
H129	*	6.38	8.23
H13	7.64	6.45	6.97
H130	*	7.56	9.4
H131	*	7.42	8.73
H133	*	7.3	8.17
H134	*	7.22	7.77
H14	8.4	7.18	8.13
H15	8.63	7.3	7.9
H16	*	7.39	8.07
H17	7.87	7.03	7.83
H18	*	7.46	7.4
H19	8.47	7.53	7.8
H2	7.2	7.09	7.43
H20	8.46	6.97	7.7
H21	8.28	7.32	7.53
H22	8.13	7.01	8
H23	8.24	7.74	8.27
H24	8.28	8.07	8.87
H25	8.45	7.83	8.13
H26	8.07	7.47	7.93
H27	8.41	7.95	8.17
H28	7.98	6.81	7.63
H29	8.64	7.93	7.87
H3	7.91	6.74	7.5
H30	7.92	7.49	8
H31	7.93	7.64	8
H32	8.53	7.25	8.23
H33	8.38	7.46	7.9
H34	8.13	7.18	8.43
H35	7.87	6.98	7.93
H36	8.79	7.91	8.57
H37	7.79	6.72	7.67
H38	7.86	7.03	8.27
H39	7.96	7.39	8.17
H4	8.23	7.33	8.5
H40	8.17	7.25	8.03
H41	8.51	7.47	7.47
H42	8.76	7.2	8.1
H43	7.65	6.94	7.4
H44	7.77	7.02	7.8
H45	8.64	7.41	8.33
H46	*	7.31	8.27
H47	7.85	7.16	7.73
H48	7.39	6.76	6.73
H49	8.19	7.34	7.27
H5	8.52	7.79	8.07
H50	7.83	6.93	7.5
H51	8.04	7.72	8.23
H52	8.13	6.86	7.93
H53	7.47	6.68	7.47
H54	8.13	6.86	7.27
H55	7.81	6.97	7.53
H56	8.8	7.83	7.67
H57	7.99	7.1	7.37
H58	7.95	6.9	7.67
H59	8.55	7.08	7.73
H6	7.66	7.16	8.23
H60	8.17	7.8	8.2
H61	8.09	7.26	7.37
H62	8.47	7.67	7.57
H64	7.9	7.18	7.63
H65	7.24	7.01	6.9
H66	7.59	7.09	7.5
H67	8.07	6.92	7.2
H68	8.1	7.76	7.6
H69	8.74	7.47	7.97
H7	8.23	8	8.17
H70	8.21	8.16	7.93
H71	*	7.44	7.27
H72	*	7.62	7.77
H73	*	7.21	7.93
H74	*	7.34	8.03
H75	*	7.18	7.13
H76	*	7.2	7.3
H77	*	7.13	7.5
H78	*	7.08	8
H79	*	7.4	8.23
H8	7.7	6.7	7.37
H80	*	6.84	8.07
H81	*	7.08	7.73
H82	*	7.09	7.2
H83	*	6.76	8.07
H84	*	7.7	8.17
H85	*	7.49	7.67
H86	*	7.15	8.1
H87	*	7.26	7.9
H88	*	7.76	8.2
H89	*	6.93	7.97
H9	8.39	7.26	8.2
H90	*	6.99	7.63
H91	*	6.82	7.6
H92	*	6.76	7.43
H93	*	7.11	8.07
H94	*	7.41	8.2
H95	*	6.62	7.07
H96	*	7.26	6.97
H97	*	7.14	7.93
H98	*	7.76	8.33
H99	*	7.46	9.17
