# Supplementary material for: Mapping and validation of major quantitative trait loci for kernel length in wild barley (Hordeum vulgare ssp. spontaneum)
Source: BMC Genet. 2016 Sep 13;17(1):130. doi: 10.1186/s12863-016-0438-6 (PMC5022165; doi:10.1186/s12863-016-0438-6)
Supplement: Additional file 4: — Frequency distributions of kernel length in the Baudin/Awcs276 recombinant inbred line (RILs) population over the three years. (XLSX 26 kb) [file 12863_2016_438_MOESM4_ESM.xlsx]

## Sheet: Additional file 9
Additional file 9: Frequency distributions of kernel length in the Baudin/Awcs276 recombinant inbred line (RILs) population over the three years.
