# Supplementary material for: Mapping and validation of major quantitative trait loci for kernel length in wild barley (Hordeum vulgare ssp. spontaneum)
Source: BMC Genet. 2016 Sep 13;17(1):130. doi: 10.1186/s12863-016-0438-6 (PMC5022165; doi:10.1186/s12863-016-0438-6)
Supplement: Additional file 5: — Genotyping information of the Baudin/Awcs276 recombinant inbred line (RILs) population. (XLSX 1007 kb) [file 12863_2016_438_MOESM5_ESM.xlsx]

## Sheet: Additional file 4
Additional File 4: Genotyping information of the Baudin/Awcs276 recombinant inbred line (RILs) population.
Maker	Chromosome	Linkage group	Position	Baudin	Awcs276	H1	H10	H100	H101	H102	H103	H104	H105	H106	H107	H108	H109	H11	H110	H111	H112	H113	H114	H115	H117	H118	H119	H12	H120	H121	H122	H123	H127	H128	H129	H13	H130	H131	H133	H134	H14	H15	H16	H17	H18	H19	H2	H20	H21
3271438|F|0-26:C>G-26:C>G	1H	1	0	B	A	B	B	B	A	A	B	B	B	B	A	B	A	A	B	A	B	B	A	A	B	B	A	A	B	A	A	A	A	A	A	B	A	U	A	A	B	A	B	B	A	A	A	A	A
6270671	1H	1	4.992	B	A	B	A	B	A	U	B	B	B	B	A	A	A	A	B	B	B	B	A	A	B	B	A	A	B	A	A	A	A	A	B	B	A	B	A	A	B	A	B	B	A	A	A	B	A
3432707|F|0--35:G>A	1H	1	5.422	B	A	B	B	B	B	A	B	B	B	B	A	A	A	A	B	B	B	B	A	A	B	B	A	A	B	U	U	A	A	A	B	B	A	B	A	A	B	U	B	B	U	A	A	B	A
3665602|F|0-13:A>G-13:A>G	1H	1	5.627	B	A	B	A	B	B	A	B	B	B	B	A	A	A	A	B	B	B	B	A	A	B	B	A	A	B	A	A	A	A	A	B	B	A	U	A	A	B	A	B	B	A	A	A	B	A
3917798|F|0--29:T>C	1H	1	5.854	B	A	B	B	B	A	A	B	B	B	B	A	A	A	A	B	B	B	B	A	A	B	B	A	A	B	A	A	A	A	A	B	U	A	B	A	A	B	A	B	B	A	A	A	B	A
3664963|F|0-6:A>G-6:A>G	1H	1	6.292	B	A	B	A	B	A	A	B	B	B	B	A	A	A	A	U	B	B	B	A	A	B	B	A	A	B	A	A	A	A	A	B	U	A	U	A	A	B	A	B	B	A	A	A	B	A
3263340|F|0-32:G>A-32:G>A	1H	1	8.467	B	A	B	B	B	A	A	B	B	B	B	A	A	A	A	B	B	B	B	B	A	A	B	B	A	B	A	A	A	B	B	B	B	B	U	A	A	B	B	B	B	A	A	A	B	A
3263218|F|0-29:T>C-29:T>C	1H	1	8.751	B	A	B	A	B	A	A	B	B	B	B	A	A	A	A	B	B	B	B	B	A	A	B	B	A	B	A	A	A	B	B	B	B	A	B	A	A	B	B	B	A	A	A	A	B	A
3664588	1H	1	9.208	B	A	B	B	B	A	A	B	B	B	B	A	A	A	A	B	B	B	B	B	A	A	B	B	A	B	A	A	A	B	B	B	U	A	U	A	A	B	B	B	B	A	A	A	B	A
3256736|F|0-60:G>C-60:G>C	1H	1	9.272	B	A	B	B	B	A	A	B	B	B	B	A	A	A	A	B	B	B	B	B	A	A	B	B	A	B	A	A	A	B	B	B	B	A	B	A	A	B	B	B	B	A	A	A	B	A
6255695	1H	1	9.465	B	A	B	B	B	A	A	B	B	B	B	A	A	A	A	B	B	B	B	B	B	A	B	B	A	B	A	A	A	B	B	B	B	A	B	U	U	B	B	B	B	A	A	A	B	A
3932028|F|0--18:A>G	1H	1	9.523	B	A	B	A	B	A	A	B	B	B	B	A	A	A	A	B	B	B	B	B	A	A	B	B	A	B	A	A	A	B	B	B	B	A	B	A	A	B	B	B	B	A	A	A	B	A
3910481	1H	1	9.657	B	A	B	B	B	A	A	B	B	B	B	A	A	A	A	B	B	B	B	B	A	A	B	B	A	B	A	A	A	B	B	B	U	A	B	A	A	B	A	U	B	A	A	A	B	A
3254849|F|0--13:A>G	1H	1	9.715	B	A	B	B	B	A	A	B	B	B	B	A	A	A	U	B	B	B	B	B	A	A	B	B	A	B	A	A	A	B	B	B	B	A	B	A	A	B	A	B	B	A	A	A	B	A
3432664|F|0-18:A>G-18:A>G	1H	1	9.791	B	A	B	A	B	A	A	B	B	B	B	A	A	A	A	B	B	B	B	B	A	A	B	B	A	B	A	A	A	B	B	B	U	A	B	A	A	B	A	B	B	A	A	A	B	A
4007158|F|0--22:A>C	1H	1	9.818	B	A	B	A	B	A	A	B	B	B	B	A	A	A	A	B	B	B	B	B	A	A	B	B	A	B	A	A	A	B	B	B	U	A	B	A	A	B	A	B	B	A	A	A	B	A
5255559|F|0--61:T>C	1H	1	9.843	B	A	B	A	B	A	A	B	B	B	B	A	A	A	A	B	B	B	B	B	A	A	B	B	A	B	A	A	A	B	B	B	U	A	B	A	A	B	A	B	B	A	A	A	B	A
3931955	1H	1	10.209	B	A	B	A	B	A	A	B	B	B	B	A	A	A	A	B	B	B	B	B	B	A	B	B	A	B	A	A	A	B	B	B	B	A	B	A	U	B	A	B	B	A	A	A	B	A
5251531	1H	1	10.21	B	A	B	A	B	A	A	B	B	B	B	A	A	A	A	B	B	B	B	A	A	A	B	B	A	B	A	A	A	B	B	B	B	A	B	A	A	B	A	B	B	A	A	A	B	A
4790291|F|0-49:A>G-49:A>G	1H	1	10.221	B	A	B	A	B	A	A	B	B	B	B	A	A	A	A	B	B	B	B	A	A	A	B	B	A	B	A	A	A	B	B	B	B	A	B	A	A	B	A	B	B	A	A	A	B	A
4790291|F|0--49:A>G	1H	1	10.309	B	A	B	A	B	A	A	B	B	B	B	A	U	A	A	B	B	B	B	A	U	A	B	B	A	B	A	A	A	B	B	B	B	A	B	A	A	B	A	B	B	A	A	A	B	A
3270958	1H	1	10.454	B	A	B	A	B	A	A	B	B	B	B	A	A	A	A	B	B	B	B	A	B	A	B	B	A	B	A	A	A	B	B	B	B	A	B	A	A	B	A	B	B	A	A	A	B	A
3266726|F|0-18:T>C-18:T>C	1H	1	10.527	B	A	A	A	B	A	A	B	B	U	B	A	A	A	A	B	B	U	B	A	A	A	B	B	A	B	A	A	A	B	B	B	B	A	B	A	A	B	A	B	B	A	A	A	B	A
3258545|F|0--33:T>C	1H	1	10.606	B	A	A	A	B	A	A	B	B	B	B	A	A	A	A	B	B	B	B	A	A	A	B	B	A	B	A	A	A	U	B	B	U	A	U	A	A	B	A	B	B	A	A	A	B	A
3666545	1H	1	10.609	B	A	U	A	B	A	A	B	B	B	B	A	A	A	A	B	B	B	B	A	B	A	B	B	A	B	A	A	A	B	B	B	B	A	B	A	A	B	A	B	B	A	A	A	B	A
3922869|F|0-59:C>T-59:C>T	1H	1	10.61	B	A	B	A	B	A	A	B	B	B	B	A	A	A	A	B	B	B	U	A	A	A	B	B	A	B	A	A	A	B	B	B	U	A	B	A	A	B	A	B	B	A	A	A	B	A
3922869|F|0--59:C>T	1H	1	10.766	B	A	B	A	B	A	U	B	B	B	B	U	A	A	A	B	B	B	B	A	A	A	B	B	A	B	A	A	A	B	B	B	U	A	B	A	A	B	A	B	B	A	A	A	B	A
4006823	1H	1	11.012	B	A	B	A	B	A	A	B	B	B	B	A	A	A	A	B	B	B	B	A	U	A	B	A	A	B	A	U	A	B	B	B	B	A	B	A	U	B	A	B	B	A	A	A	B	A
6282534	1H	1	11.833	B	A	B	B	B	A	A	B	B	B	B	A	A	A	A	B	B	B	B	B	B	A	B	B	A	B	A	A	A	B	B	B	B	U	B	A	U	B	B	B	B	A	A	A	B	A
3256250|F|0--5:C>T	1H	1	12.239	B	A	U	B	B	A	A	B	B	B	B	A	A	A	A	B	B	B	B	B	B	A	B	B	A	B	A	A	A	B	B	B	U	A	U	A	A	B	B	B	B	A	A	A	B	A
3263612	1H	1	13.903	B	A	B	B	B	A	A	B	B	B	B	B	A	A	A	B	B	B	B	B	B	A	B	B	A	B	A	A	A	B	B	B	U	A	U	A	A	B	B	B	B	A	A	A	B	A
3258137|F|0--58:A>C	1H	1	14.354	B	A	B	B	B	A	A	B	B	B	B	B	A	A	A	B	B	B	B	B	B	A	B	B	A	B	A	A	A	B	B	B	U	A	B	A	A	B	B	B	B	A	A	A	B	A
3266452	1H	1	14.711	B	A	A	B	B	A	A	B	B	B	B	B	A	A	A	B	B	B	B	B	B	A	B	B	A	B	A	A	A	B	B	B	U	A	B	A	A	B	B	B	B	A	A	A	B	A
3269447	1H	1	15.187	B	A	A	B	B	A	A	B	B	B	B	B	A	A	A	B	B	B	B	B	B	A	B	B	A	B	A	A	A	B	B	B	B	A	B	A	A	B	B	B	B	A	A	A	B	A
3256627|F|0--46:T>C	1H	1	15.43	B	A	U	B	B	A	A	B	B	B	B	B	A	A	A	B	B	B	B	B	B	A	B	B	A	B	A	A	A	B	B	B	B	A	B	A	A	B	B	B	B	A	A	A	B	A
3921340|F|0--23:G>T	1H	1	15.591	B	A	A	B	B	A	A	B	B	B	B	B	A	A	A	B	B	B	B	B	B	A	B	B	A	B	A	A	A	B	B	B	U	A	B	A	A	B	B	B	B	A	A	A	B	A
3921340|F|0-23:G>T-23:G>T	1H	1	15.934	B	A	A	B	B	A	A	B	B	B	B	B	A	A	A	B	B	B	B	B	B	A	B	B	A	B	A	A	A	B	B	B	U	A	B	A	A	B	B	B	B	A	A	A	B	A
3254834|F|0--25:C>G	1H	1	16.397	B	A	A	B	B	A	A	B	B	B	B	B	A	A	A	B	B	B	B	B	B	A	B	B	A	B	A	A	A	B	B	B	B	A	U	A	A	B	B	B	B	A	A	A	B	A
3258211|F|0-61:C>T-61:C>T	1H	1	24.776	B	A	B	B	B	A	A	B	B	A	B	A	B	A	A	B	A	B	B	A	A	B	B	B	A	B	A	A	A	A	A	A	U	A	A	A	A	B	A	B	B	A	A	A	A	B
3254772|F|0--41:A>G	1H	1	25.614	B	A	B	B	B	A	A	B	B	B	A	B	A	B	B	B	A	B	B	B	B	A	B	B	A	B	A	A	A	B	B	A	B	A	A	A	A	B	B	A	B	A	A	A	B	A
3265196|F|0--25:T>A	1H	1	30.93	B	A	B	B	B	A	B	B	B	A	B	A	A	B	A	B	U	B	B	A	A	B	B	B	A	B	A	A	A	A	A	A	B	A	A	U	A	B	A	B	B	A	A	A	A	B
6282659|F|0--5:C>G	1H	1	31.691	B	A	B	B	B	A	B	B	B	A	B	A	A	B	A	B	A	B	B	U	A	B	B	B	A	B	A	A	A	B	B	A	B	A	A	A	A	B	A	B	B	A	A	A	A	B
3985932	1H	1	34.376	B	A	B	B	B	A	B	B	B	A	B	A	A	B	A	B	A	B	B	A	A	B	B	B	A	B	A	A	A	B	B	A	B	A	A	A	U	B	A	B	B	A	A	A	A	B
6269748|F|0-16:G>A-16:G>A	1H	1	34.669	B	A	B	B	B	A	B	B	B	U	B	A	A	B	A	B	A	B	B	A	A	B	B	B	A	B	A	A	A	B	B	A	B	A	A	U	A	B	A	B	B	A	A	A	A	B
3274167|F|0--60:C>T	1H	1	36.298	B	A	B	B	A	A	A	B	B	A	B	A	A	B	A	B	A	B	B	A	A	B	B	U	A	B	A	A	A	B	B	A	U	A	U	A	A	B	A	B	B	A	A	A	A	B
3986907|F|0--11:G>T	1H	1	37.553	B	A	B	B	A	B	A	B	B	A	B	B	A	B	A	B	A	B	B	A	A	B	B	B	A	B	U	A	A	B	B	A	B	A	U	A	B	B	A	B	B	A	A	A	A	B
3927982|F|0--56:A>T	1H	1	37.881	B	A	B	B	A	A	A	B	B	A	B	B	A	B	A	B	A	B	U	A	A	B	B	B	A	B	A	A	A	U	B	A	B	A	A	A	B	B	A	B	B	A	A	A	A	B
3273636|F|0-7:A>G-7:A>G	1H	1	38.041	B	A	B	B	A	A	A	B	B	A	B	B	A	B	A	B	A	B	B	A	A	B	B	B	A	B	A	A	A	B	B	A	U	A	U	A	B	B	A	B	B	A	A	A	A	B
3255609|F|0--22:C>T	1H	1	38.315	B	A	B	B	A	A	A	B	B	A	B	B	A	B	A	B	A	U	B	A	A	B	B	B	A	U	A	A	A	B	B	A	B	A	A	A	B	B	A	B	U	A	A	A	A	B
3432647|F|0-17:T>C-17:T>C	1H	1	38.403	B	A	B	B	A	A	A	B	B	A	B	B	A	B	A	B	A	B	B	A	A	U	B	B	A	B	A	A	A	B	B	A	B	A	A	A	B	B	A	U	B	A	A	A	A	B
3255609|F|0-22:C>T-22:C>T	1H	1	38.602	B	A	B	B	A	B	A	B	B	U	B	B	A	B	A	B	A	B	B	A	A	B	B	B	A	B	A	A	A	B	B	A	B	A	A	A	B	B	A	B	B	A	A	A	A	B
3267106	1H	1	38.841	B	A	B	B	A	A	A	B	B	A	B	B	A	B	A	B	A	B	B	A	A	B	B	B	A	B	A	A	A	B	B	A	B	A	A	A	B	B	A	B	B	A	A	A	A	B
3666398|F|0--29:G>A	1H	1	39.544	B	A	B	B	A	A	A	B	U	A	B	U	A	B	A	B	A	B	B	A	A	B	B	B	A	B	A	A	A	U	B	A	B	A	A	A	B	B	A	B	B	B	A	A	A	B
3255880|F|0-10:C>T-10:C>T	1H	1	39.721	B	A	B	B	A	A	A	B	B	A	B	B	A	B	A	B	A	B	B	A	A	B	B	B	A	B	A	A	A	B	B	A	B	A	A	A	B	B	A	B	B	B	A	A	A	B
3258882|F|0--22:A>T	1H	1	40.026	B	A	B	B	A	A	A	B	B	A	B	B	A	B	A	B	A	B	B	A	A	B	B	B	A	B	A	A	A	B	B	A	B	A	A	A	B	B	A	B	B	B	A	A	A	B
3256093|F|0--31:G>C	1H	1	40.192	B	A	B	B	A	A	A	B	B	A	B	B	A	B	A	B	A	B	B	A	A	B	B	B	A	B	A	A	A	B	B	A	B	A	A	B	B	B	A	B	B	B	A	A	A	B
3666398|F|0-29:G>A-29:G>A	1H	1	40.333	B	A	B	B	A	A	A	B	B	A	B	B	A	B	A	B	A	B	B	A	U	B	B	B	A	B	A	A	U	B	B	A	B	A	A	B	B	B	A	B	B	B	A	A	A	B
3919745|F|0-57:A>G-57:A>G	1H	1	42.735	B	A	B	B	A	A	A	B	A	A	B	B	A	B	A	U	A	B	B	A	B	B	A	B	B	A	A	A	A	B	B	A	U	A	U	A	U	B	A	B	B	B	A	A	A	B
3258392|F|0--21:G>A	1H	1	43.226	B	A	B	B	A	A	A	B	A	A	B	B	A	B	A	B	A	B	B	U	B	B	A	B	B	A	A	A	A	B	B	A	U	A	A	A	B	B	A	A	B	B	A	A	A	B
6277353|F|0--14:G>C	1H	1	44.945	B	A	B	B	A	A	A	B	A	A	B	B	A	B	B	B	A	B	B	A	B	B	A	B	B	A	A	A	A	B	B	A	B	A	A	A	B	U	A	A	B	B	A	A	A	B
3260586|F|0--23:T>C	1H	1	47.572	B	A	B	B	A	A	A	B	A	B	B	B	B	B	B	B	A	B	B	A	B	B	A	A	B	A	A	A	A	B	B	A	U	A	A	A	B	B	U	A	B	B	A	A	A	B
3986778|F|0--12:T>G	1H	1	47.898	B	A	B	B	A	A	A	B	A	B	B	B	B	B	B	B	A	B	B	A	B	B	A	A	B	A	A	A	A	B	B	A	U	A	U	A	B	B	A	A	B	B	A	A	A	B
3922047|F|0-22:G>T-22:G>T	1H	1	48.386	B	A	B	B	A	A	A	B	A	B	B	B	B	B	B	B	A	B	B	A	B	B	A	A	U	A	A	A	A	B	B	A	B	A	A	A	B	B	A	A	B	B	A	A	A	B
3263530|F|0-30:A>G-30:A>G	1H	1	48.991	B	A	B	B	A	A	A	B	A	B	B	B	B	B	B	B	A	B	B	A	B	B	A	A	B	A	A	B	A	B	B	A	B	A	A	A	B	B	A	A	B	B	A	A	A	B
3921257|F|0--66:T>C	1H	1	49.321	B	A	B	B	A	A	A	B	A	B	B	B	B	B	B	B	B	B	B	A	B	B	A	U	B	A	A	B	A	B	B	A	B	A	U	A	B	B	U	A	B	B	A	A	A	B
3263530	1H	1	49.799	B	A	B	B	A	A	A	B	A	B	B	B	B	B	B	B	B	B	B	A	B	B	A	A	B	A	A	B	A	B	B	A	U	A	A	A	U	B	A	A	B	B	A	A	A	B
5242410|F|0-14:G>C-14:G>C	1H	1	50.258	B	A	B	B	A	A	A	B	A	B	B	B	B	B	B	B	B	B	B	A	B	B	A	A	B	A	A	B	A	B	B	A	U	A	U	A	B	B	A	A	B	B	A	A	A	A
3912346	1H	1	51.285	B	A	B	B	A	A	A	B	A	B	B	B	B	B	B	B	B	B	B	A	B	B	A	A	A	A	A	B	A	U	A	A	B	A	A	U	B	B	A	A	B	B	A	A	A	A
3916851|F|0--17:T>C	1H	1	51.894	B	A	B	B	A	A	B	B	A	B	B	B	B	B	B	B	B	U	B	A	B	B	A	A	A	A	A	B	A	A	A	A	U	A	A	A	B	B	A	A	B	B	A	A	A	A
3918910|F|0--55:C>G	1H	1	52.708	B	A	B	B	A	U	B	B	A	B	B	B	B	B	B	B	B	B	B	A	B	B	A	A	A	A	A	B	A	A	A	A	B	A	A	A	B	B	A	A	B	B	U	A	A	A
3917396	1H	1	52.722	B	A	B	B	A	A	B	B	A	B	B	B	B	B	B	B	B	B	B	A	B	B	A	A	A	A	A	B	A	A	A	A	B	A	A	A	B	B	A	A	B	B	A	A	A	A
4594721|F|0--53:T>G	1H	1	52.722	B	A	B	B	A	A	U	B	A	B	B	A	B	B	B	B	B	B	B	A	B	B	A	A	A	A	A	B	A	A	A	A	B	A	A	A	B	B	A	A	B	B	A	A	A	A
3918910|F|0-55:C>G-55:C>G	1H	1	52.74	B	A	B	B	A	A	B	B	A	B	U	A	B	B	B	B	B	B	B	A	B	B	A	A	A	A	A	B	A	A	A	A	B	A	A	A	B	B	A	A	U	B	A	A	A	A
3924690|F|0-26:C>T-26:C>T	1H	1	53.214	B	A	B	B	A	A	B	B	A	B	B	B	B	B	B	B	B	B	B	A	B	B	A	A	A	A	A	B	A	A	A	A	U	A	U	A	B	B	A	A	B	B	A	A	A	A
3395692	1H	1	53.904	B	A	A	B	A	A	B	B	A	B	B	B	B	B	B	B	B	B	B	A	B	B	A	A	A	A	A	U	A	A	A	A	U	A	A	A	U	B	A	A	B	A	A	A	A	A
3259433|F|0--68:T>C	1H	1	53.959	B	A	U	B	A	A	B	B	A	B	B	B	B	B	B	B	B	B	B	A	B	B	A	A	A	A	A	B	A	A	A	A	U	A	A	A	B	B	A	A	B	A	A	A	A	A
3270216	1H	1	54.02	B	A	A	B	A	A	B	B	A	B	B	B	B	B	B	B	B	B	B	A	U	B	A	A	A	A	A	B	A	A	A	A	U	A	A	A	B	B	A	A	B	A	A	A	A	A
3812010|F|0--31:G>C	1H	1	54.936	B	A	U	B	A	A	B	B	A	B	B	B	B	B	B	B	B	B	B	A	B	B	U	A	A	A	A	B	A	A	A	A	U	A	A	A	B	B	A	A	B	A	A	A	A	A
3255610	1H	1	56.487	B	A	A	B	A	A	B	B	A	B	B	B	B	B	B	B	B	B	B	A	B	B	A	A	A	A	A	B	A	A	A	A	U	A	A	A	B	B	A	A	B	A	B	A	A	A
6280064|F|0-64:C>A-64:C>A	1H	1	56.61	B	A	A	B	A	A	B	B	A	B	B	B	B	B	B	B	B	B	B	A	B	B	A	A	A	A	A	B	A	A	A	A	B	A	U	A	B	B	A	A	B	A	B	A	A	A
3255026|F|0--11:T>C	1H	1	67.819	B	A	B	B	A	A	B	B	A	A	B	B	B	B	B	A	B	B	A	A	B	B	A	B	A	A	A	B	B	A	A	A	B	A	U	A	B	B	A	A	B	A	B	A	A	A
3397598|F|0--48:T>C	1H	1	68.483	B	A	A	B	A	A	B	B	A	B	B	B	B	B	B	A	B	B	A	A	B	B	A	B	A	A	A	B	B	A	A	A	B	A	B	A	B	B	A	A	B	A	B	A	A	U
5249685|F|0-56:G>A-56:G>A	1H	1	68.841	B	A	B	B	A	A	B	B	A	A	B	B	B	B	B	A	B	B	A	A	B	B	A	B	A	A	A	B	B	A	A	A	U	A	B	A	B	B	A	U	B	A	B	A	A	A
3259029|F|0--23:A>G	1H	1	68.96	B	A	A	B	A	A	B	B	A	A	B	B	B	B	B	A	U	B	A	A	B	B	A	B	A	A	A	B	B	A	A	A	U	A	U	A	B	B	A	A	B	A	B	A	A	A
5249685|F|0--56:G>A	1H	1	69.247	B	A	A	B	A	A	B	B	A	A	B	B	B	B	B	A	B	B	A	A	B	B	A	B	A	A	A	B	B	A	A	A	U	A	B	A	B	B	A	U	B	A	B	A	A	A
3272259|F|0-26:C>T-26:C>T	1H	1	72.336	B	A	A	B	A	A	B	B	A	A	A	B	B	B	B	A	B	B	A	A	B	B	A	B	A	A	A	B	B	A	A	A	B	A	B	A	B	A	A	A	A	A	B	A	A	A
4007216|F|0-8:C>T-8:C>T	1H	1	72.717	B	A	A	B	A	A	B	B	A	A	A	B	B	B	B	A	B	B	A	A	B	B	A	B	A	A	A	B	B	A	A	A	B	A	U	A	B	A	A	A	A	A	B	A	A	A
3269650|F|0--44:C>T	1H	1	73.172	B	A	A	B	A	A	B	B	A	A	A	A	B	B	A	A	B	B	A	A	B	B	A	B	A	A	A	B	B	A	A	A	U	A	U	A	B	A	A	B	A	A	B	A	A	A
3432441|F|0-29:G>A-29:G>A	1H	1	73.348	B	A	A	B	A	A	B	B	A	A	A	A	B	B	B	A	B	B	A	A	B	B	A	B	A	A	A	B	B	A	A	A	B	A	B	A	B	A	A	B	A	A	B	A	A	A
4792738|F|0-27:C>T-27:C>T	1H	1	73.516	B	A	A	B	A	A	B	B	A	A	A	B	B	B	A	A	B	B	A	A	U	B	U	B	A	A	A	B	B	A	A	A	U	U	U	A	B	A	A	B	A	A	B	A	A	A
4189986|F|0--40:A>G	1H	1	73.756	B	A	A	B	A	A	B	B	A	A	A	B	B	B	B	A	B	B	A	A	B	B	A	B	A	A	A	B	B	A	A	A	B	A	U	A	B	A	A	B	A	A	B	A	A	A
3432526|F|0--34:A>G	1H	1	74.146	B	A	A	B	A	A	B	B	A	A	A	B	B	B	B	A	B	B	A	A	B	B	A	B	A	A	A	B	B	A	A	A	B	A	B	A	B	A	A	B	A	A	B	A	A	A
3257431|F|0-45:T>C-45:T>C	1H	1	74.376	B	A	A	B	A	A	B	B	A	A	A	B	B	B	B	A	B	A	A	A	B	B	A	B	A	A	A	B	B	A	A	A	B	A	U	A	B	A	A	B	A	A	B	U	A	A
3661859|F|0-14:A>G-14:A>G	1H	1	74.67	B	A	A	B	A	A	B	U	A	A	A	B	B	B	B	A	U	A	A	A	B	B	A	B	A	A	A	B	B	A	A	A	B	A	U	A	B	A	A	B	A	A	B	A	A	A
3398375|F|0-56:C>T-56:C>T	1H	1	74.962	B	A	A	B	A	A	B	B	A	A	A	B	B	B	B	A	B	B	A	A	B	B	A	B	A	A	A	B	B	A	A	A	U	U	B	A	B	A	A	B	A	A	B	A	A	A
3913754	1H	1	75.182	B	A	A	B	A	A	B	B	A	A	A	B	B	B	B	A	B	B	A	A	B	B	A	B	A	A	A	B	B	U	A	A	B	A	U	A	B	A	A	B	A	A	B	A	B	A
3666179|F|0--34:G>A	1H	1	75.594	B	A	A	B	A	A	B	B	A	A	A	B	B	B	B	A	B	B	A	A	B	B	A	B	A	A	A	B	U	A	A	A	U	A	A	A	B	A	A	B	A	A	B	A	B	A
5249675|F|0--21:T>C	1H	1	76.333	B	A	B	B	B	A	B	B	A	A	A	B	B	B	B	A	B	B	A	A	B	B	A	B	A	A	A	B	B	A	A	A	B	A	U	A	B	A	A	B	A	A	B	A	B	A
3255149|F|0--56:A>C	1H	1	76.775	B	A	B	B	B	A	B	U	A	A	A	B	B	B	B	A	B	B	A	A	B	B	A	B	A	A	A	B	B	A	A	A	B	B	U	A	B	A	A	B	A	A	B	A	B	A
3258816|F|0--13:A>G	1H	1	77.227	B	A	B	B	B	A	B	B	A	A	A	B	B	B	B	A	B	B	A	U	B	B	A	B	A	A	A	B	B	A	A	A	U	B	A	A	B	A	A	B	A	A	B	A	A	A
3256438|F|0--17:C>G	1H	1	77.817	B	A	B	B	B	A	B	B	U	A	A	B	B	B	B	A	B	B	A	A	B	B	A	B	A	A	A	B	B	A	A	A	U	B	A	A	B	A	A	B	A	A	B	A	A	A
3262636|F|0-23:A>G-23:A>G	1H	1	78.078	B	A	B	B	B	A	B	B	A	A	A	U	B	B	B	A	B	A	A	A	B	B	A	B	A	A	A	B	B	A	A	A	B	B	A	A	U	A	A	B	A	A	B	A	A	A
3259982|F|0--8:C>T	1H	1	78.373	B	A	B	B	B	A	B	B	A	A	A	B	B	B	B	A	B	A	A	A	B	B	A	B	A	A	A	B	B	A	A	A	U	B	A	A	A	A	A	B	A	A	B	A	A	A
3665483|F|0-7:G>A-7:G>A	1H	1	78.532	B	A	B	B	B	A	B	B	A	A	A	B	B	B	A	A	B	A	A	A	B	B	A	B	A	A	A	B	B	A	A	A	U	B	A	A	A	A	A	B	A	A	B	A	A	A
3274591|F|0--7:G>C	1H	1	78.694	B	A	B	B	B	A	B	B	A	A	A	B	B	B	A	A	B	A	A	A	B	B	A	B	A	A	A	B	B	A	A	A	B	B	A	A	A	A	A	B	A	A	B	A	A	A
4793551|F|0--17:G>A	1H	1	78.915	B	A	B	B	B	A	B	B	A	A	A	B	B	B	B	A	B	B	A	A	B	B	A	B	A	A	A	B	B	A	A	A	B	B	A	A	A	A	A	B	A	A	B	A	A	A
3914396|F|0--35:T>G	1H	1	79.25	B	A	B	B	B	A	B	B	A	U	A	B	B	B	B	A	B	A	A	A	B	B	A	B	A	A	A	B	B	A	A	A	B	B	A	A	A	A	A	B	A	A	B	A	A	A
4007199|F|0-13:C>G-13:C>G	1H	1	79.955	B	A	B	B	B	A	B	B	A	B	A	B	B	B	B	A	B	A	A	A	B	B	A	B	A	A	A	B	B	A	A	A	U	B	A	A	A	A	A	B	A	A	B	A	A	A
3255778|F|0-13:C>G-13:C>G	1H	1	80.366	B	A	B	B	B	A	B	B	A	B	A	B	B	B	B	A	B	A	A	A	B	B	A	B	A	A	A	B	B	A	A	A	B	B	A	A	A	A	A	B	A	A	B	A	A	A
3258774|F|0-8:G>A-8:G>A	1H	1	84.082	B	A	B	B	B	A	B	B	A	B	A	B	B	U	B	A	B	A	A	A	B	B	A	A	A	A	A	B	B	A	A	A	U	B	U	A	A	A	A	B	A	B	B	A	B	A
3397944	1H	1	84.302	B	A	B	B	B	A	B	B	A	B	A	B	B	B	B	A	B	A	A	A	B	B	A	B	A	A	A	B	B	A	A	A	A	B	A	A	A	A	A	B	A	B	B	A	B	A
4006457|F|0-27:A>G-27:A>G	1H	1	84.742	B	A	U	U	U	A	B	B	A	B	A	U	B	B	U	A	B	A	A	A	B	B	A	B	A	A	A	A	B	A	A	A	B	B	U	A	A	A	A	B	A	B	B	A	B	A
3273623|F|0-19:G>A-19:G>A	1H	1	88.143	B	A	A	B	B	A	B	B	A	U	A	A	B	B	U	A	B	A	A	A	B	B	A	B	A	A	A	B	B	A	A	A	B	U	B	A	A	A	A	B	A	U	B	A	B	A
4191064	1H	1	89.924	B	A	U	B	B	A	B	B	A	B	A	A	B	B	B	A	B	A	A	A	B	B	A	B	A	A	A	B	B	A	A	A	A	B	U	A	A	A	A	U	A	B	B	B	B	A
3263269|F|0-37:C>T-37:C>T	1H	1	90.219	B	A	A	B	B	A	B	B	A	B	A	A	B	B	A	A	B	A	A	A	B	B	A	B	A	A	A	B	B	A	A	A	B	B	U	A	A	A	A	B	A	B	B	B	B	A
4185625|F|0-8:T>C-8:T>C	1H	1	90.378	B	A	A	B	B	A	B	U	A	B	A	A	B	B	B	A	B	A	A	A	U	B	A	B	A	A	A	B	B	A	A	A	B	B	B	A	A	A	A	B	A	B	B	B	B	A
4196478	1H	1	90.807	B	A	A	B	B	A	B	B	A	B	A	A	B	B	B	A	B	A	A	A	B	B	A	B	A	A	A	B	B	A	A	A	A	B	U	A	A	A	A	B	A	B	B	B	B	A
5240524	1H	1	91.172	B	A	A	B	B	A	B	B	A	B	A	A	B	B	B	A	B	A	A	A	B	B	A	B	A	A	A	B	B	A	A	A	A	B	U	A	A	A	A	B	A	B	B	B	B	A
3259501	1H	1	91.242	B	A	A	B	B	A	B	B	A	B	A	A	B	B	B	A	B	A	A	A	B	U	A	B	A	A	A	B	B	A	A	A	A	B	B	U	A	A	A	B	A	B	B	B	B	A
3262223	1H	1	91.928	B	A	A	B	B	A	B	B	A	B	A	A	B	B	B	A	B	A	A	A	B	B	B	B	A	B	A	B	B	A	A	A	A	B	B	A	A	A	A	B	A	B	U	B	B	A
4012159	1H	1	92.031	B	A	A	B	B	A	B	B	A	B	A	A	B	U	B	A	B	A	A	A	B	U	B	B	A	B	A	U	B	A	A	A	U	B	B	A	A	A	A	B	A	B	B	B	B	A
3664487	1H	1	92.232	B	A	A	B	B	A	B	B	A	B	A	A	B	B	B	A	B	A	A	A	B	B	B	B	A	B	A	B	B	A	A	A	A	B	U	U	A	A	A	B	A	B	U	B	B	A
3433718	1H	1	93.021	B	A	A	B	B	A	B	B	A	B	A	A	A	B	U	A	B	A	A	A	B	B	B	B	A	B	A	U	B	A	A	A	A	B	B	U	A	A	A	B	A	B	B	B	B	A
3254854|F|0-48:A>G-48:A>G	1H	1	93.377	B	A	A	B	B	A	B	U	A	U	A	B	A	B	B	A	B	A	A	A	B	B	B	B	A	B	A	B	B	A	A	A	U	B	B	A	A	A	A	B	A	B	U	B	B	A
3919067|F|0--57:C>G	1H	1	94.469	B	A	A	B	B	A	B	B	A	B	A	B	A	B	B	A	B	A	A	A	B	B	B	A	A	B	A	B	B	A	A	A	U	B	U	A	A	A	A	B	A	B	B	B	B	A
3663855	1H	1	95.182	B	A	A	B	B	A	B	B	A	B	A	B	A	B	B	A	B	A	A	A	B	B	B	A	A	U	A	A	B	A	A	A	U	B	U	A	A	A	A	B	A	B	U	B	B	A
3270681	1H	1	95.769	B	A	A	B	B	A	B	B	A	B	A	B	A	B	B	A	B	B	A	A	B	B	B	A	A	B	A	A	B	A	A	A	A	B	B	A	A	A	A	B	A	B	B	B	B	A
3987410	1H	1	96.226	B	A	A	B	B	A	B	B	A	B	A	B	A	B	B	A	U	B	A	A	B	B	B	A	A	B	A	A	B	A	A	A	U	B	U	A	A	A	A	B	A	B	U	B	B	A
4010706|F|0--17:G>A	1H	1	96.424	B	A	A	B	B	A	B	B	A	B	A	B	A	B	B	A	A	B	A	A	B	B	B	A	A	B	A	A	B	A	A	A	U	B	B	A	A	A	A	B	A	B	B	B	B	A
3264421|F|0-47:T>G-47:T>G	1H	1	96.925	B	A	A	B	B	A	B	B	A	B	A	B	A	A	B	A	A	B	A	A	B	B	B	A	A	B	A	A	B	A	A	A	B	B	B	A	A	A	A	B	A	B	B	B	B	A
6283158|F|0--24:G>C	1H	1	97.046	B	A	A	B	B	A	B	B	A	B	A	B	A	B	B	A	A	B	A	A	B	B	B	A	A	B	A	A	B	A	A	A	B	B	B	A	A	A	A	B	A	B	B	B	B	A
3264711|F|0-38:G>A-38:G>A	1H	1	97.837	B	A	A	B	B	A	B	B	A	B	A	B	A	A	B	A	A	B	A	A	B	B	B	A	A	B	A	A	B	A	A	A	U	B	B	A	A	A	A	B	A	B	B	B	B	A
3263252	1H	1	97.891	B	A	A	B	B	A	B	B	A	B	A	B	A	B	B	A	U	B	A	A	B	B	B	A	A	B	A	A	B	A	A	A	A	B	B	A	A	A	A	B	A	B	B	B	B	A
3256189	1H	1	97.993	B	A	A	B	B	A	B	B	A	B	A	B	A	B	B	A	B	B	A	A	B	B	B	A	A	B	A	A	B	A	A	A	A	B	A	A	A	A	A	B	A	B	B	B	B	A
3268634	1H	1	98.149	B	A	A	B	B	A	B	B	A	B	A	B	A	B	B	A	B	B	A	A	B	B	B	A	A	B	A	A	B	A	A	A	A	B	A	A	A	A	A	B	A	B	B	B	U	A
3914820	1H	1	98.253	B	A	A	B	B	A	B	B	A	B	A	B	A	B	B	A	B	B	A	A	B	B	B	A	A	B	A	A	B	A	A	A	U	B	B	U	A	A	A	B	A	B	B	B	B	A
3259986	1H	1	98.523	B	A	A	B	B	A	A	B	A	B	A	B	A	B	B	A	B	B	A	A	B	B	B	A	A	B	A	A	B	A	A	A	U	B	U	A	A	A	A	B	A	B	U	B	B	A
3261945|F|0-9:G>A-9:G>A	1H	1	99.172	B	A	A	B	B	A	A	B	A	B	A	B	A	B	B	A	A	B	A	A	B	B	B	A	A	B	A	A	B	A	A	A	U	B	U	A	A	A	A	B	A	B	B	A	B	A
4194018|F|0-34:T>C-34:T>C	1H	1	100.122	B	A	A	B	B	A	A	B	A	B	A	B	A	B	B	A	B	B	A	A	B	B	B	A	A	B	A	A	B	B	B	A	U	B	U	A	A	A	A	B	A	B	B	A	B	A
4194018|F|0--34:T>C	1H	1	100.219	B	A	A	B	B	A	A	B	A	B	A	B	A	B	B	A	A	B	A	A	B	B	B	A	A	B	A	A	B	B	B	A	U	B	U	A	A	A	A	B	A	B	B	A	B	A
3986014	1H	1	101.589	B	A	A	B	B	A	A	B	A	B	A	B	A	B	B	A	B	B	A	B	B	B	B	A	A	B	A	A	B	B	B	A	A	B	A	U	A	A	A	B	A	B	U	A	B	B
5259865	1H	1	101.889	B	A	A	B	B	A	A	B	A	B	A	B	A	B	B	A	B	B	A	B	B	B	B	A	A	B	A	A	B	B	B	A	A	B	A	A	A	A	A	B	A	B	B	A	B	B
3271034	1H	1	102.085	B	A	A	B	B	A	A	B	A	B	A	B	A	B	B	A	B	B	A	B	B	B	U	A	A	U	A	A	B	U	B	A	U	B	B	A	A	A	A	B	A	B	B	A	B	B
3268797	1H	1	102.131	B	A	A	B	B	A	A	B	A	B	A	B	A	B	B	A	B	B	A	B	B	U	B	A	A	B	A	A	B	B	B	A	A	B	B	A	A	A	A	B	A	B	U	A	B	B
3274802|F|0-22:G>C-22:G>C	1H	1	102.488	B	A	A	B	B	A	A	B	A	A	A	B	A	B	U	A	B	B	A	U	B	U	B	A	A	B	A	A	B	B	B	A	B	B	B	A	A	A	A	B	A	B	B	A	B	B
3255547|F|0-33:G>C-33:G>C	1H	1	103.405	B	A	A	B	B	A	A	B	A	B	A	B	A	B	B	A	B	U	A	B	B	B	B	A	A	B	A	A	B	U	B	A	A	B	U	A	A	A	A	B	A	B	B	A	B	B
4190121|F|0-18:A>C-18:A>C	1H	1	103.825	B	A	A	B	B	A	A	B	A	A	A	U	A	B	B	A	B	B	A	B	B	B	B	A	A	B	A	A	B	B	B	A	B	B	B	A	A	A	A	B	A	B	B	A	U	B
3257695|F|0-28:C>G-28:C>G	1H	1	104.683	B	A	A	B	B	A	A	B	A	B	A	B	A	B	B	A	A	B	A	B	B	B	B	A	A	B	A	A	B	B	B	A	U	B	U	A	A	A	A	B	A	B	B	A	B	B
3259890|F|0-16:T>C-16:T>C	1H	1	106.141	B	A	A	B	B	A	B	B	A	B	A	U	A	B	B	A	A	B	A	B	B	B	B	A	A	B	A	B	B	B	B	A	U	U	B	A	A	A	A	B	A	B	B	A	B	B
3666740	1H	1	106.865	B	A	A	B	B	A	B	B	A	B	A	B	A	B	B	A	A	B	A	B	U	B	B	A	A	B	A	B	B	B	B	A	A	B	U	A	B	A	A	B	A	B	B	A	B	B
3270760	1H	1	111.139	B	A	A	B	B	A	B	B	A	B	A	B	A	B	B	A	A	B	A	B	B	B	B	A	A	B	A	B	B	B	B	A	A	B	B	A	B	A	A	B	A	B	U	B	B	B
5248263	1H	1	113.461	B	A	A	B	B	A	B	B	A	B	A	B	A	B	B	A	A	B	A	B	B	A	B	A	A	B	A	B	B	B	B	A	B	A	B	A	B	A	A	B	A	B	B	B	B	B
3986484	1H	1	113.62	B	A	A	B	B	A	B	B	A	B	A	B	A	B	B	A	A	B	A	B	B	A	B	A	A	B	A	U	B	B	B	A	U	A	B	U	U	A	A	B	A	B	U	B	B	B
3431112|F|0--54:G>T	1H	1	113.749	B	A	A	B	B	A	B	B	A	B	A	B	A	B	B	A	A	B	A	B	B	A	B	A	A	B	A	B	B	B	B	A	U	A	U	A	B	A	A	B	A	B	B	B	B	B
5243553|F|0-20:T>C-20:T>C	1H	1	114.033	B	A	A	B	B	A	B	B	A	B	A	B	A	B	B	A	A	B	A	B	B	B	B	A	A	B	A	B	B	B	B	A	B	A	B	A	B	A	A	B	A	B	B	B	B	B
6283399|F|0--6:T>A	1H	1	114.281	B	A	A	B	B	A	B	B	A	B	A	B	A	B	B	A	A	B	A	B	B	B	B	A	A	U	A	B	B	U	B	A	U	A	B	A	B	A	A	B	A	B	B	B	B	B
4792280|F|0--36:T>C	1H	1	114.608	B	A	A	B	B	A	B	B	A	B	A	B	A	B	B	A	A	B	A	B	B	B	B	A	A	B	A	B	B	B	B	A	B	A	B	A	B	A	A	B	A	B	B	B	B	B
4792280|F|0-36:T>C-36:T>C	1H	1	114.803	B	A	A	B	U	A	B	B	A	B	A	B	A	B	B	A	A	B	A	B	B	B	B	A	A	B	A	B	B	B	B	A	B	A	B	A	B	A	A	B	A	B	U	B	B	B
3986484|F|0-8:A>G-8:A>G	1H	1	115.026	B	A	A	B	B	A	B	A	A	B	A	B	A	B	B	A	A	B	A	B	B	A	B	A	A	B	A	B	B	B	B	A	B	A	B	A	B	A	A	B	A	B	B	B	B	B
4187070	1H	1	117.351	B	A	A	B	B	A	B	A	A	A	A	B	A	B	B	A	A	B	A	B	B	B	B	A	A	B	A	B	B	B	B	A	B	A	B	A	B	A	A	B	A	U	B	B	B	B
6281560|F|0-17:C>T-17:C>T	1H	1	117.464	B	A	A	B	B	A	B	A	A	A	A	B	A	B	B	A	A	B	A	B	B	B	B	A	A	B	A	B	B	B	U	A	U	U	U	A	B	A	A	B	A	A	B	B	B	B
3985600	1H	1	118.201	B	A	A	A	B	A	B	A	A	A	A	B	A	B	B	A	A	B	A	B	B	B	B	A	A	B	A	B	B	U	B	A	U	A	B	A	B	A	A	B	A	A	U	B	B	B
3264104|F|0-40:A>G-40:A>G	1H	1	118.435	B	A	A	U	B	A	B	A	A	U	A	B	A	B	B	A	A	U	A	B	B	A	B	A	A	B	A	B	B	B	U	A	B	A	U	A	B	A	A	B	A	U	U	B	B	B
3398421|F|0-15:A>G-15:A>G	1H	1	120.031	B	A	A	A	B	A	B	A	A	A	A	B	A	A	B	A	A	B	A	B	B	B	B	A	A	B	A	B	B	B	B	A	U	A	B	A	B	A	A	B	A	A	B	B	B	B
3254920|F|0-45:G>A-45:G>A	1H	1	120.33	B	A	A	A	B	A	B	A	U	A	A	B	A	A	B	A	A	B	A	B	B	B	B	B	A	B	A	B	B	B	B	A	B	A	B	A	B	A	A	B	A	A	B	B	B	B
3261161|F|0-15:A>T-15:A>T	1H	1	121.349	B	A	A	A	B	A	B	A	A	A	A	U	A	A	B	A	A	U	A	B	B	B	A	B	A	B	A	B	B	B	B	A	B	A	U	A	B	A	A	B	A	A	B	U	B	B
3931904|F|0-15:A>C-15:A>C	1H	1	121.708	B	A	A	A	B	A	B	A	A	A	A	B	A	A	B	A	A	B	A	B	B	B	A	B	A	B	A	B	B	B	B	A	B	A	U	A	B	A	A	B	A	A	B	B	B	B
3396875|F|0-36:G>A-36:G>A	1H	1	121.79	B	A	A	A	B	A	B	A	A	A	A	B	A	A	B	A	A	B	A	B	B	B	B	B	A	B	A	B	B	B	B	A	B	A	B	A	B	A	A	B	A	A	B	B	B	B
3811996|F|0--14:T>G	1H	1	122.109	B	A	A	A	B	A	U	A	A	A	A	B	A	A	B	A	A	A	A	B	B	B	B	U	A	B	A	U	B	B	B	A	U	A	B	A	U	A	A	B	A	A	B	U	B	B
3930741	1H	1	122.59	B	A	A	A	B	A	B	A	A	A	U	B	A	A	B	A	A	U	A	B	B	B	B	B	A	B	A	B	B	B	B	A	B	A	B	A	B	A	A	B	A	A	B	A	B	B
3268402	1H	1	123.5	B	A	A	A	B	A	B	A	A	A	A	B	A	A	B	A	A	A	A	B	B	B	B	B	A	B	A	B	B	B	B	A	U	A	U	A	U	A	A	B	A	A	B	A	B	B
3267175	1H	1	124.495	B	A	A	A	B	A	B	A	A	A	A	B	A	A	B	A	A	A	A	B	B	B	B	B	A	B	A	B	B	B	B	A	U	A	B	A	B	A	A	B	A	A	B	A	B	B
4596519	1H	1	124.726	B	A	A	A	B	A	B	A	A	A	A	B	B	A	B	A	A	A	A	B	B	B	B	B	A	B	A	B	B	B	B	A	B	A	B	A	B	A	A	B	A	A	B	A	B	B
3271831|F|0-31:C>T-31:C>T	1H	1	126.065	B	A	A	A	B	A	B	A	A	A	A	B	B	A	B	A	A	A	A	B	B	B	B	B	A	B	A	B	B	B	B	A	B	A	U	U	B	A	A	B	A	A	B	A	B	B
6248856	1H	1	126.71	B	A	U	A	B	A	B	A	A	A	A	B	B	A	B	A	A	A	A	B	B	B	B	B	A	B	A	B	B	B	B	A	B	A	B	A	B	A	A	B	A	A	B	A	B	B
3263192|F|0--27:A>T	1H	1	127.774	B	A	A	A	B	A	U	A	A	A	A	B	B	B	B	A	A	A	A	B	B	B	U	B	A	B	A	B	B	B	B	A	B	A	U	A	B	A	A	B	A	A	B	A	B	B
6248800	1H	1	128.001	B	A	A	A	B	A	B	A	A	A	A	B	B	B	B	A	A	A	A	B	B	B	B	B	A	B	A	B	B	B	B	A	B	B	B	A	B	A	A	B	A	A	B	A	B	B
3912959	1H	1	128.728	B	A	A	U	B	A	B	A	A	A	A	B	B	B	B	A	A	A	A	B	B	B	B	B	A	B	A	B	B	B	B	A	B	B	B	A	B	A	A	B	A	A	B	A	B	B
3269089	1H	1	128.878	B	A	A	A	B	A	B	B	A	A	A	B	B	B	B	A	A	A	A	B	B	B	B	B	A	B	A	B	B	B	B	A	B	B	B	A	B	A	A	B	A	A	B	A	B	B
3985787	1H	1	129.302	B	A	A	A	B	B	B	B	A	A	A	B	B	B	B	A	A	A	A	B	B	B	B	B	A	B	A	B	B	B	B	A	B	B	B	A	B	A	A	B	A	A	B	A	B	B
3398116|F|0--50:C>G	1H	1	129.399	B	A	A	A	B	A	B	A	A	B	B	B	B	B	B	A	A	U	A	B	B	B	B	B	A	B	A	B	B	B	B	A	U	B	B	A	B	A	A	B	A	A	B	A	B	B
3263192|F|0-27:A>T-27:A>T	1H	1	129.543	B	A	A	A	B	A	B	A	A	B	B	B	B	B	B	A	A	A	A	B	B	B	B	B	A	B	U	B	B	B	B	U	B	B	U	A	B	A	A	B	A	A	B	A	B	B
3662376	1H	1	129.817	B	A	A	A	B	A	B	A	A	A	B	B	B	B	B	A	A	A	A	B	B	B	B	B	A	B	A	B	B	B	B	A	A	B	U	A	U	A	A	B	A	A	B	A	B	B
3272138	1H	1	130.711	B	A	A	A	B	A	B	A	A	A	B	B	B	B	B	A	A	A	A	B	B	B	B	B	A	B	A	B	B	B	B	A	A	B	B	A	U	A	A	B	A	A	B	A	B	B
4193790	1H	1	132.224	B	A	A	A	B	B	B	B	A	A	A	B	B	B	B	A	A	A	A	B	B	B	B	B	A	B	A	B	B	B	B	A	B	B	B	A	B	B	A	B	B	A	A	B	B	B
4195360|F|0-8:C>T-8:C>T	1H	1	132.68	B	A	A	A	B	B	B	B	A	A	A	B	B	B	B	A	A	A	A	B	B	U	B	B	A	B	A	B	B	B	B	A	B	B	U	A	B	B	A	B	B	A	A	B	B	U
4014890	1H	1	132.895	B	A	A	A	B	B	B	B	U	A	U	B	B	B	B	A	A	A	A	B	B	B	B	B	A	B	A	B	B	B	B	A	B	B	B	A	B	B	A	B	B	A	A	B	B	B
3256686|F|0-65:C>G-65:C>G	1H	1	133.31	B	A	A	A	B	B	B	B	A	A	A	U	U	B	B	A	A	A	A	U	B	B	U	B	A	B	A	U	B	B	B	A	B	B	U	A	U	B	A	U	B	A	A	B	B	B
3257132|F|0-37:C>T-37:C>T	2H	2	0	B	A	B	B	A	A	B	B	B	B	A	A	A	A	A	B	B	A	B	A	B	U	A	A	A	A	B	U	A	B	B	A	B	A	U	B	B	B	A	A	B	B	A	B	B	A
3276525|F|0--32:G>C	2H	2	0.481	B	A	B	B	A	A	B	B	B	B	A	A	U	A	A	B	B	A	B	A	B	B	A	A	A	A	B	B	A	B	B	A	B	A	U	B	A	B	A	A	B	B	A	B	B	A
3398348|F|0--23:A>G	2H	2	1.391	B	A	B	B	A	A	B	B	B	B	A	A	A	A	A	B	B	B	B	A	B	B	A	A	A	A	B	B	A	B	B	A	B	A	B	B	A	B	A	A	B	B	A	B	B	A
3262168|F|0-55:C>G-55:C>G	2H	2	2.51	B	A	B	B	A	A	B	B	B	B	A	A	A	A	A	B	B	B	B	A	B	B	A	A	A	A	B	B	A	B	B	A	B	A	B	B	A	B	A	A	B	B	A	B	B	A
3666991|F|0--20:G>C	2H	2	4.765	B	A	B	B	A	A	B	B	B	B	A	U	A	A	A	B	B	B	B	U	B	B	A	A	A	A	B	B	A	B	B	A	B	A	B	B	A	B	A	A	B	B	A	B	B	A
3254708|F|0-22:G>T-22:G>T	2H	2	6.297	B	A	A	B	A	A	B	B	B	B	A	A	A	A	A	B	B	B	B	A	U	B	A	A	A	A	B	B	A	B	B	A	U	A	B	B	A	B	A	A	B	A	A	B	B	A
4015850	2H	2	7.669	B	A	A	B	A	A	B	B	B	B	A	A	A	A	A	B	B	B	B	A	B	B	A	A	A	A	B	B	A	U	B	A	U	A	U	B	A	B	A	A	B	A	A	B	B	A
3256807|F|0-62:G>A-62:G>A	2H	2	8.414	B	A	A	B	A	A	B	B	B	B	A	B	A	A	A	B	B	B	B	U	B	B	A	A	A	A	B	B	A	B	B	A	B	A	B	B	A	B	A	A	B	A	A	B	U	A
4013910	2H	2	9.323	B	A	A	B	A	A	B	B	B	B	A	B	A	A	A	B	A	B	B	A	B	B	A	A	A	A	B	B	A	B	B	A	U	A	B	B	A	B	A	A	B	A	A	B	B	A
3662766	2H	2	11.098	B	A	A	B	A	A	B	B	B	B	A	B	A	A	A	B	A	B	B	A	B	B	A	A	A	A	B	B	A	B	B	A	A	A	B	B	A	B	A	A	B	A	A	B	B	A
4010630	2H	2	11.211	B	A	A	B	A	A	B	B	B	B	A	B	A	A	A	B	A	B	B	A	B	B	A	A	A	A	B	B	A	B	U	A	A	A	A	B	A	B	A	A	B	A	A	B	B	A
3263360	2H	2	11.657	B	A	A	B	A	A	B	B	B	B	A	B	A	A	A	B	A	B	B	A	B	B	A	A	A	A	B	U	A	U	B	A	A	A	A	B	A	B	A	A	B	A	A	B	B	A
3260489|F|0-38:G>A-38:G>A	2H	2	12.203	B	A	A	B	A	A	B	B	B	B	A	B	A	A	A	B	A	B	B	A	B	B	A	A	A	A	B	B	A	B	B	A	B	A	B	B	A	B	A	A	B	A	A	B	B	A
5250292|F|0-8:T>A-8:T>A	2H	2	12.736	B	A	A	B	A	A	B	B	B	B	A	A	A	A	A	B	A	B	B	A	U	B	A	A	A	A	B	B	A	B	B	A	U	A	B	B	A	B	A	A	B	A	A	B	B	A
3276321|F|0-6:C>T-6:C>T	2H	2	13.568	B	A	A	B	A	A	B	B	B	B	A	A	A	A	A	B	A	B	B	A	B	B	A	A	A	A	B	B	A	B	B	A	B	A	B	B	A	B	A	A	B	A	A	B	B	A
3254756|F|0--60:G>A	2H	2	14.941	B	A	A	B	U	A	B	B	B	B	A	B	A	A	A	B	A	B	B	A	B	B	A	U	A	A	B	B	A	B	B	A	B	A	B	A	A	B	A	A	B	A	A	B	B	A
3261750|F|0--17:G>A	2H	2	15.46	B	A	A	B	A	A	B	B	B	B	A	A	A	A	A	B	A	U	B	A	B	B	A	A	A	A	B	B	A	B	B	A	B	A	U	A	A	B	A	A	B	A	A	B	B	A
4792981|F|0--5:T>C	2H	2	15.985	B	A	A	B	A	A	B	B	B	B	A	B	A	A	A	B	A	B	B	A	B	B	A	A	A	A	B	B	U	B	B	A	B	A	B	A	A	B	A	A	B	A	A	B	B	A
3254756|F|0-60:G>A-60:G>A	2H	2	16.916	B	A	A	A	A	A	U	B	B	U	A	A	A	A	A	B	A	U	B	A	B	B	A	A	A	A	B	U	A	B	B	A	B	A	B	A	A	B	A	A	U	A	A	B	B	A
4016019|F|0--29:C>T	2H	2	17.481	B	A	A	B	A	A	B	B	B	B	A	B	A	A	A	B	A	A	B	A	B	B	A	A	A	A	B	B	A	B	B	A	B	A	B	A	A	B	A	A	B	A	A	B	B	A
3271619	2H	2	17.95	B	A	A	B	A	A	B	B	B	B	A	A	A	A	A	B	A	A	B	A	B	B	A	A	A	A	B	B	A	B	B	A	B	A	B	A	A	B	A	A	B	A	A	B	B	A
3396593	2H	2	18.349	B	A	A	B	A	A	B	B	B	B	A	U	A	A	A	B	A	A	B	A	B	U	A	A	A	A	B	B	A	B	B	A	U	A	U	A	A	B	A	A	B	A	A	B	B	A
3255099|F|0-48:G>C-48:G>C	2H	2	18.809	B	A	A	A	A	A	B	B	B	B	A	A	A	A	A	B	A	A	B	A	B	B	A	A	A	A	B	B	A	B	B	A	B	A	B	A	A	B	A	A	B	A	A	B	B	A
3254893|F|0-40:T>C-40:T>C	2H	2	19.032	B	A	A	A	A	A	B	B	B	B	A	A	A	A	A	U	A	A	B	A	B	B	A	A	A	A	B	B	A	B	B	A	B	A	B	A	A	B	A	A	B	A	A	B	B	A
3264715	2H	2	20.885	B	A	A	B	A	A	B	B	B	B	A	U	A	A	A	A	A	A	B	A	B	U	A	A	A	A	B	B	A	B	B	A	U	A	B	A	A	B	A	A	B	A	A	B	B	A
3398314|F|0--9:T>A	2H	2	23.195	B	A	A	B	A	A	B	B	B	B	A	U	A	A	A	A	A	A	B	A	B	A	A	A	A	A	B	B	A	B	B	A	B	A	B	A	A	B	A	A	B	A	A	B	B	B
3398314|F|0-9:T>A-9:T>A	2H	2	23.287	B	A	A	B	A	A	B	B	B	B	A	A	A	A	A	A	A	A	B	A	B	A	A	A	A	A	U	U	A	B	B	A	B	A	B	A	A	B	A	A	B	A	A	B	B	B
3259626|F|0--44:C>A	2H	2	25.75	B	A	A	B	A	A	B	B	B	U	A	A	A	A	A	A	A	A	B	A	B	A	A	A	A	A	B	B	A	B	B	B	B	A	B	B	A	B	A	A	B	A	A	B	B	U
6283422|F|0--49:G>C	2H	2	27.832	B	A	A	B	A	A	B	B	B	B	A	A	A	A	A	A	A	A	B	A	B	A	A	A	A	A	B	B	A	B	B	B	B	A	B	B	A	B	A	A	B	A	A	B	B	B
3274874|F|0-6:A>C-6:A>C	2H	2	28.668	B	A	A	B	A	A	B	B	B	B	A	A	A	A	A	A	A	A	B	A	B	A	A	A	A	A	B	B	A	B	B	B	B	A	U	B	A	B	A	A	B	A	A	B	B	B
3267475	2H	2	28.945	B	A	A	B	A	A	U	B	B	B	A	B	A	A	A	A	A	A	B	A	B	A	A	A	A	A	B	B	A	B	B	B	U	A	U	B	A	B	A	A	B	A	A	B	B	B
3274874|F|0--6:A>C	2H	2	29.557	B	A	B	B	A	A	B	B	B	B	A	B	A	A	A	A	A	A	B	A	B	A	A	A	A	A	B	B	A	B	B	B	B	A	U	B	A	B	A	A	B	A	A	B	B	B
3661771|F|0--13:G>A	2H	2	31.681	B	A	B	B	A	A	B	B	B	B	A	B	A	A	A	A	A	A	A	A	B	A	A	A	A	U	B	B	A	B	B	B	B	A	U	B	A	B	A	A	B	A	A	B	B	B
3257279|F|0--53:T>G	2H	2	31.782	B	A	B	B	A	A	B	B	B	B	A	B	A	A	A	A	A	A	A	A	B	A	A	A	A	A	B	B	A	B	B	B	B	A	U	B	A	B	A	A	B	A	A	B	B	B
3274205	2H	2	31.883	B	A	A	B	A	A	B	B	B	B	A	B	A	A	A	A	A	A	A	A	U	A	A	A	A	A	B	B	A	B	B	B	U	A	B	B	A	B	A	A	B	A	A	B	B	B
3921519|F|0-50:C>G-50:C>G	2H	2	32.376	B	A	A	B	A	A	B	B	B	B	A	A	A	A	A	A	A	A	A	A	B	A	A	A	A	A	B	B	A	B	B	B	U	A	U	B	A	B	A	A	B	A	A	B	B	B
3257279|F|0-53:T>G-53:T>G	2H	2	33.053	B	A	A	B	A	A	B	B	U	B	A	A	A	A	A	A	A	A	A	A	B	A	A	A	A	A	B	B	A	B	A	B	B	A	U	B	A	B	A	A	B	A	A	B	B	B
6283106|F|0--21:G>C	2H	2	35.17	B	A	A	B	A	A	B	B	B	B	A	A	A	A	A	A	A	A	A	A	B	A	A	A	A	A	B	B	A	A	A	B	B	A	B	B	A	B	A	A	B	A	A	B	B	B
3275767|F|0-21:G>C-21:G>C	2H	2	35.525	B	A	A	U	A	A	B	B	B	B	A	A	A	A	A	A	A	A	A	A	B	B	A	A	A	A	B	B	A	A	A	B	B	A	B	B	A	B	A	A	B	A	A	B	B	B
5338662|F|0--38:G>C	2H	2	35.933	B	A	A	B	A	A	B	B	B	B	A	B	A	A	A	A	A	A	A	A	B	B	A	A	A	A	B	B	A	A	A	B	U	A	U	B	A	B	A	A	B	A	A	B	B	B
3275767|F|0--21:G>C	2H	2	37.194	B	A	A	B	A	A	B	B	B	B	A	B	A	A	A	A	A	U	A	A	B	B	A	A	A	A	B	B	A	A	A	B	B	A	B	B	A	B	A	A	B	A	A	B	B	B
6281903|F|0--5:C>A	2H	2	39.69	B	A	A	B	A	A	A	B	B	B	A	B	A	A	A	A	A	A	A	A	B	B	A	A	A	A	B	B	A	A	A	B	B	A	B	B	A	B	A	A	B	A	A	B	B	B
3262907|F|0--7:C>A	2H	2	40.103	B	A	A	B	A	A	A	B	B	B	A	A	A	A	A	A	A	A	A	A	B	U	A	A	A	A	U	B	A	A	A	B	B	A	B	B	A	B	A	A	B	A	A	B	B	B
5256149|F|0-12:T>C-12:T>C	2H	2	40.379	B	A	A	A	A	A	A	B	B	B	A	A	A	A	A	A	A	A	A	A	B	B	A	A	A	A	B	B	A	A	A	B	U	A	U	B	A	B	A	A	B	A	A	B	B	B
3928821|F|0-7:A>G-7:A>G	2H	2	41.503	B	A	A	A	A	A	A	B	B	B	A	A	A	A	A	A	A	A	A	A	B	B	A	A	A	A	B	B	A	A	A	B	B	A	U	B	A	B	A	A	B	A	A	B	B	B
5245589|F|0-16:T>C-16:T>C	2H	2	51.389	B	A	B	B	A	A	A	B	A	B	A	A	A	A	A	A	A	A	A	A	A	B	A	B	A	A	A	B	A	A	A	B	U	A	B	B	A	B	A	A	B	A	A	B	B	B
3920165|F|0--28:A>G	2H	2	53.386	B	A	B	B	A	A	A	B	A	B	A	A	A	B	A	A	A	B	A	A	A	B	A	B	A	A	A	B	B	A	A	B	U	A	B	B	A	B	A	A	B	A	A	B	B	B
3398218|F|0--30:T>C	2H	2	53.861	B	A	B	B	A	A	A	B	U	B	U	U	A	B	A	A	A	A	A	A	U	B	A	B	A	U	A	B	B	A	A	B	U	A	B	B	A	B	A	A	B	A	A	B	B	B
3919641|F|0--26:G>C	2H	2	54.18	B	A	B	B	A	A	A	B	A	B	A	A	A	B	A	A	A	B	A	A	A	B	A	B	A	A	A	B	A	A	A	B	U	A	U	B	A	B	A	A	B	A	A	B	B	B
3270634|F|0-15:G>A-15:G>A	2H	2	54.579	B	A	B	B	A	A	A	B	A	B	A	A	A	B	A	A	A	A	A	A	A	B	A	B	A	A	A	B	A	A	A	B	B	A	B	B	A	B	A	A	B	A	A	B	B	B
3261270|F|0--10:C>G	2H	2	54.978	B	A	B	B	A	A	A	B	A	B	A	A	A	B	A	A	A	A	A	A	A	B	A	B	A	A	A	B	A	A	A	B	B	A	B	B	U	B	A	A	B	A	A	B	B	B
3257606|F|0--58:T>A	2H	2	60.529	B	A	B	B	A	A	A	B	A	B	A	A	A	B	A	A	A	A	A	A	A	B	A	B	A	A	A	B	A	A	A	B	U	A	U	U	U	A	A	A	B	B	A	A	B	B
3256692|F|0-62:A>G-62:A>G	2H	2	62.565	B	A	B	B	A	B	A	B	A	B	A	B	A	B	A	U	A	A	A	A	A	B	A	B	A	A	A	B	A	A	A	B	B	A	B	B	B	A	A	A	A	B	A	A	B	B
6283153|F|0-19:G>T-19:G>T	2H	2	63.154	B	A	B	B	A	B	A	B	A	B	A	B	A	B	A	A	A	A	A	A	A	B	A	B	A	A	A	B	A	A	A	B	B	A	B	B	B	A	A	A	A	B	A	A	B	B
3272144|F|0-7:A>C-7:A>C	2H	2	63.556	B	A	B	B	A	A	A	B	A	B	A	A	A	B	A	A	A	A	A	A	A	B	A	B	A	A	A	B	A	A	A	B	B	A	B	B	B	A	A	A	A	B	A	A	B	B
3271183|F|0--57:C>G	2H	2	63.69	B	A	B	B	A	B	B	B	A	B	A	A	A	B	A	A	A	A	A	A	A	B	A	B	A	A	A	B	A	A	A	B	B	A	B	B	B	A	A	A	A	B	A	A	B	B
3275009|F|0--13:C>T	2H	2	63.822	B	A	B	B	A	B	A	B	A	B	A	A	A	B	A	A	B	A	A	A	U	B	A	B	A	A	A	B	A	A	A	B	B	A	B	B	B	A	A	B	A	B	A	A	B	B
3258776|F|0-15:A>G-15:A>G	2H	2	64.136	B	A	B	B	A	B	A	B	A	B	A	A	A	B	A	A	B	A	A	A	A	B	A	B	A	A	A	B	A	A	A	B	U	A	B	B	B	A	A	A	A	B	A	A	B	B
3254965|F|0-7:T>C-7:T>C	2H	2	64.475	B	A	B	B	A	B	B	B	U	B	A	A	A	B	A	U	A	A	A	A	A	B	U	B	A	A	A	B	U	A	A	B	B	A	U	B	B	A	A	A	A	B	A	A	B	B
3912414|F|0--22:C>T	2H	2	64.599	B	A	B	B	A	B	A	B	A	B	A	A	A	B	A	A	B	A	A	A	A	B	A	B	A	A	A	B	A	A	A	B	B	A	U	B	B	A	A	A	A	B	A	A	B	B
3254965|F|0--28:C>A	2H	2	64.83	B	A	B	B	A	B	A	B	A	B	A	A	A	B	A	A	A	A	A	A	A	B	A	B	A	A	A	B	A	A	A	B	B	A	U	B	B	A	A	A	A	B	A	A	B	B
3261589|F|0--55:C>G	2H	2	64.9	B	A	B	B	A	B	A	B	A	B	A	A	A	B	A	A	A	A	A	A	A	B	A	B	A	A	A	B	A	A	A	B	B	A	B	B	B	A	A	A	A	B	A	A	B	B
3259847|F|0--5:A>G	2H	2	65.125	B	A	B	B	A	B	A	B	A	B	A	A	A	B	A	A	A	A	A	A	A	B	A	B	A	A	A	B	A	A	A	B	B	A	B	B	B	A	A	B	A	B	A	A	B	B
4197194|F|0--20:G>C	2H	2	65.32	B	A	B	B	A	U	A	B	A	B	U	A	A	B	A	A	A	A	A	A	A	B	A	B	A	A	A	B	A	A	A	B	B	A	U	B	B	A	A	A	A	B	A	A	B	B
5243528|F|0-31:C>T-31:C>T	2H	2	65.36	B	A	B	B	A	B	A	B	A	B	A	A	A	B	A	A	A	A	A	A	A	B	A	B	A	A	A	B	A	A	A	B	B	A	B	B	B	A	A	A	A	B	A	A	B	B
4184417|F|0-9:T>G-9:T>G	2H	2	65.364	B	A	B	U	A	A	A	U	A	B	A	A	A	B	A	A	A	A	A	A	A	B	A	B	A	A	A	B	A	A	A	B	B	A	B	B	B	A	A	A	A	B	A	A	B	B
5256371|F|0--10:A>G	2H	2	65.367	B	A	B	B	A	A	A	B	A	B	A	A	A	B	A	A	A	A	A	A	A	B	A	B	A	A	A	B	A	A	A	B	B	A	B	B	B	A	A	A	A	B	A	A	B	B
3259154|F|0--13:C>T	2H	2	67.953	B	A	B	A	B	B	A	B	A	B	B	A	A	B	A	A	A	A	A	A	A	B	A	B	A	B	A	B	A	A	A	B	B	A	B	B	B	A	A	A	A	B	A	A	B	B
3262798|F|0-28:T>C-28:T>C	2H	2	68.161	B	A	U	A	A	B	A	B	A	B	U	A	A	B	A	A	A	A	A	A	A	B	A	B	A	A	A	B	A	A	A	B	B	A	B	B	B	A	A	A	A	B	A	A	B	B
3434247|F|0--52:C>G	2H	2	68.716	B	A	B	A	A	B	A	B	A	B	B	B	A	B	A	A	A	A	A	A	A	B	A	B	A	A	A	B	A	A	A	B	U	U	B	B	B	A	A	A	A	B	A	A	B	B
3263482	2H	2	69.537	B	A	B	A	A	B	A	B	A	B	A	A	A	B	A	A	A	A	A	A	A	B	A	B	A	A	A	B	A	A	A	B	U	A	U	B	B	A	A	A	A	B	A	A	B	B
3259574|F|0-8:G>A-8:G>A	2H	2	70.342	B	A	B	A	A	U	A	B	A	A	A	A	A	B	A	A	A	A	A	A	A	B	A	B	A	A	A	B	A	A	A	B	B	A	A	B	B	A	A	A	A	B	A	A	B	B
4786711	2H	2	70.437	B	A	B	A	A	B	A	B	A	A	A	A	A	B	A	A	A	A	A	A	A	B	A	B	A	A	A	B	A	A	A	B	B	A	A	B	B	A	A	A	A	B	U	A	B	B
3260574|F|0-6:T>C-6:T>C	2H	2	70.933	B	A	B	A	A	B	A	B	A	A	A	A	A	B	A	A	A	A	A	A	A	B	A	B	A	A	A	B	A	A	A	B	U	A	U	B	B	A	A	A	A	B	A	A	B	B
4595330	2H	2	71.004	B	A	B	A	A	B	A	B	A	A	A	A	A	B	A	A	A	A	A	A	A	B	U	B	A	A	A	B	A	A	A	B	B	A	A	B	B	A	A	A	A	B	A	A	B	B
4195244|F|0--28:G>A	2H	2	72.97	B	A	B	A	U	B	A	B	A	U	A	U	U	B	A	A	A	A	A	A	A	B	A	B	B	A	A	B	A	A	A	B	B	B	A	B	B	A	A	A	A	B	A	A	B	B
3270271|F|0-20:C>A-20:C>A	2H	2	73.364	B	A	B	A	A	B	A	B	A	A	A	A	A	B	A	A	A	A	A	A	A	B	A	B	A	A	A	B	A	A	A	B	B	B	A	B	B	A	A	A	A	B	A	A	B	B
3916078|F|0--6:T>G	2H	2	73.993	B	A	B	A	A	B	A	B	B	A	A	A	A	B	A	A	A	A	A	A	A	B	A	B	B	A	A	B	A	A	A	B	B	B	U	B	B	A	A	A	A	B	A	A	B	B
3916078|F|0-6:T>G-6:T>G	2H	2	74.179	B	A	B	A	A	B	A	B	B	A	A	A	A	B	A	A	A	A	A	A	A	B	A	B	A	A	A	B	A	A	A	B	B	B	U	B	B	A	A	A	A	B	A	A	B	B
3929597|F|0-62:A>C-62:A>C	2H	2	74.971	B	A	B	A	A	B	A	B	B	A	A	A	A	B	A	A	A	A	A	A	A	B	A	B	A	A	A	B	A	A	A	B	B	B	U	B	B	A	A	A	A	B	A	A	B	B
3275758|F|0-10:G>C-10:G>C	2H	2	75.829	B	A	B	A	A	B	A	B	B	A	A	A	A	B	A	A	A	B	A	A	A	B	A	B	A	A	A	B	A	A	A	B	B	B	U	B	B	A	A	A	A	B	A	A	B	B
4016658|F|0-18:C>G-18:C>G	2H	2	77.298	B	A	B	A	A	B	A	B	B	B	A	U	A	B	A	A	A	A	A	A	A	A	A	B	A	B	A	B	A	A	A	B	B	B	A	B	B	A	B	A	A	B	A	A	B	B
3926073|F|0--21:G>A	2H	2	77.428	B	A	B	A	A	B	A	B	B	A	A	A	A	B	A	A	A	A	A	A	A	A	A	B	A	B	A	B	A	A	A	B	B	B	A	B	B	A	B	A	A	B	A	A	B	B
3265058|F|0-24:T>A-24:T>A	2H	2	77.683	B	A	B	A	A	B	A	B	B	A	A	A	A	B	A	U	A	A	A	A	A	A	A	B	A	A	A	B	A	A	A	B	B	B	A	B	B	A	B	A	A	B	A	A	B	B
5256314|F|0-24:C>G-24:C>G	2H	2	77.826	B	A	B	A	A	B	A	B	B	B	A	A	A	B	A	A	A	A	A	A	A	A	A	B	A	A	A	B	A	A	A	B	B	B	A	B	B	A	B	A	A	B	A	A	B	B
3265058	2H	2	78.001	B	A	B	A	A	B	A	B	B	A	A	A	A	B	A	A	A	A	A	A	A	A	A	B	A	A	U	B	A	A	A	B	B	B	A	B	B	A	B	A	A	B	A	A	B	B
5338624|F|0--21:G>A	2H	2	78.339	B	A	B	A	A	B	A	B	B	A	A	A	A	B	A	A	A	B	A	A	A	A	A	B	A	A	A	B	A	U	A	B	U	B	U	U	B	A	U	A	A	B	U	A	B	B
3273508|F|0--18:C>G	2H	2	79.258	B	A	B	A	A	B	A	B	B	A	A	A	A	U	A	A	A	A	A	A	A	A	A	B	A	A	A	B	A	A	A	B	B	B	A	B	B	A	B	A	A	B	A	A	B	B
3257186|F|0-18:A>G-18:A>G	2H	2	79.458	B	A	B	A	A	U	A	B	B	A	A	A	A	B	A	A	A	A	A	A	A	A	A	B	A	A	A	B	A	A	A	B	B	B	U	A	B	A	B	A	A	B	A	A	B	B
5253228|F|0--63:C>T	2H	2	79.994	B	A	B	A	A	B	A	B	B	A	A	A	A	B	A	A	A	A	A	B	A	A	A	B	A	A	A	B	A	A	A	B	B	B	U	B	B	A	B	A	A	B	A	A	B	B
3257186|F|0--18:A>G	2H	2	80.14	B	A	B	A	A	B	A	B	B	A	A	A	A	B	A	A	A	A	A	B	U	A	A	B	A	A	A	B	B	A	A	B	B	B	U	B	B	A	B	A	A	B	A	A	B	B
3986469|F|0-8:C>T-8:C>T	2H	2	80.371	B	A	B	A	A	B	A	B	B	A	A	A	A	B	A	A	A	A	A	B	A	A	A	B	A	A	A	B	A	A	A	B	B	B	B	B	B	A	B	A	A	B	A	A	B	B
3986469|F|0--8:C>T	2H	2	80.458	B	A	B	A	A	B	A	B	B	A	A	A	A	B	A	A	A	A	A	B	A	A	A	B	A	A	A	B	B	A	A	B	B	B	B	B	B	A	B	A	A	B	A	A	B	B
3254940|F|0-31:T>G-31:T>G	2H	2	80.756	B	A	B	A	A	B	A	B	B	A	A	A	A	B	A	A	A	A	A	B	A	A	A	B	A	A	A	B	A	A	A	B	B	B	B	A	B	A	B	A	A	B	A	A	B	B
3930612|F|0-20:A>T-20:A>T	2H	2	81.013	B	A	B	A	A	B	A	B	B	A	A	A	A	B	A	A	A	A	A	B	A	A	A	B	A	A	A	B	A	A	A	B	B	B	U	B	B	A	B	A	A	B	A	A	B	B
6269671|F|0-17:C>T-17:C>T	2H	2	81.14	B	A	B	A	A	B	A	B	B	A	A	A	A	A	A	A	A	A	A	B	A	A	A	B	A	A	A	B	A	A	A	B	B	B	B	B	B	A	B	A	A	B	A	A	B	B
3255381|F|0--6:T>A	2H	2	81.693	B	A	B	A	A	B	A	B	B	A	A	A	A	A	A	A	A	A	A	B	A	A	A	B	A	A	A	B	A	A	A	B	B	B	B	B	B	A	B	A	A	B	A	A	B	B
3262695|F|0--23:A>C	2H	2	82.326	B	A	B	A	B	B	A	B	B	A	A	A	A	B	A	A	A	A	A	B	A	A	A	B	A	A	A	B	A	A	A	B	B	B	B	B	B	A	B	A	A	B	A	U	B	B
3985770|F|0-44:G>C-44:G>C	2H	2	82.791	B	A	B	A	A	B	A	B	B	A	B	A	A	B	A	A	A	A	A	B	A	A	A	B	A	A	A	B	A	A	A	B	B	B	U	B	B	A	B	A	A	B	A	A	B	B
3914158|F|0--42:T>C	2H	2	83.08	B	A	B	A	B	B	U	B	B	A	B	A	A	B	A	A	A	A	A	B	A	A	A	B	A	A	A	B	A	A	A	B	B	B	B	B	B	A	B	A	A	B	A	A	B	B
3261608|F|0-17:C>G-17:C>G	2H	2	84.851	B	A	B	A	A	B	A	B	B	A	B	A	A	B	A	A	A	A	A	A	A	A	A	B	A	A	A	B	A	A	A	B	B	B	B	B	B	B	B	A	B	B	A	A	B	B
3261608|F|0--17:C>G	2H	2	85.381	B	A	B	A	A	B	A	B	B	A	B	A	A	B	A	A	A	A	A	B	A	A	A	B	A	A	A	B	A	U	A	B	B	B	B	B	B	B	B	A	B	B	A	A	B	B
3262724|F|0--26:A>G	2H	2	85.585	B	A	B	A	A	B	A	B	B	A	B	A	A	A	A	A	A	A	A	A	A	A	A	B	A	A	A	B	A	A	A	B	U	B	U	B	B	B	B	A	B	B	A	A	B	B
3256957|F|0--8:T>A	2H	2	86.221	B	A	B	A	A	B	A	B	B	A	B	A	A	A	A	B	A	A	A	B	A	A	A	B	A	A	A	B	A	A	A	B	B	B	B	B	B	B	B	A	B	B	A	A	B	B
3395879|F|0--11:T>C	2H	2	86.784	B	A	B	A	A	B	A	B	B	A	B	A	A	A	A	B	A	A	A	B	A	A	A	B	A	A	A	B	A	A	A	B	B	B	B	B	B	B	B	A	B	B	A	A	B	B
3396868|F|0--44:G>A	2H	2	87.152	B	A	B	A	A	B	A	B	B	A	B	A	A	A	A	B	A	A	A	B	A	A	A	B	A	A	A	B	U	A	A	B	B	B	U	B	B	B	B	A	B	B	A	A	B	B
3262724|F|0-26:A>G-26:A>G	2H	2	87.277	B	A	B	A	A	B	A	B	B	A	B	A	A	A	A	A	A	U	A	B	A	A	A	B	A	A	A	B	A	A	A	B	U	B	U	B	B	B	B	A	B	B	A	A	B	B
3256365|F|0--24:G>C	2H	2	90.49	B	A	B	A	A	B	A	B	B	A	B	A	A	A	A	A	A	A	A	B	A	A	A	B	A	A	A	B	A	A	A	B	U	B	B	A	B	B	B	A	B	B	A	A	B	B
3910188	2H	2	90.611	B	A	B	A	A	B	A	B	B	A	B	A	A	A	A	A	A	A	A	B	U	A	A	B	A	A	A	B	A	A	A	B	B	B	B	U	B	B	B	U	B	B	A	A	B	B
5250827	2H	2	90.836	B	A	B	A	A	B	A	B	B	A	B	A	A	A	A	A	A	A	A	B	A	A	A	B	A	A	A	B	A	A	A	B	U	B	B	A	B	B	B	A	B	B	A	A	B	B
3256018|F|0-43:G>C-43:G>C	2H	2	91.299	B	A	B	A	A	B	A	B	B	A	B	A	A	A	A	A	A	A	A	B	A	A	A	B	A	A	A	B	A	A	A	B	B	B	U	A	B	B	B	A	B	B	A	A	B	B
3256018|F|0--43:G>C	2H	2	91.585	B	A	B	A	A	B	U	B	B	A	B	U	A	U	A	A	A	A	A	B	A	A	A	B	A	A	A	B	B	A	A	B	B	B	U	A	B	B	B	A	B	B	A	A	B	B
3257157|F|0--23:G>A	2H	2	92.899	B	A	B	A	A	B	A	B	B	A	B	A	A	A	A	A	A	A	A	B	A	A	A	B	A	A	A	B	A	A	A	B	B	B	B	A	B	B	B	A	B	B	A	A	B	B
3985866|F|0--41:C>G	2H	2	93.654	B	A	B	A	A	B	A	B	B	A	B	A	A	A	A	A	A	A	A	B	U	A	A	B	A	A	A	B	B	A	A	B	U	B	U	A	B	B	B	A	B	B	A	A	B	B
3398892|F|0-64:A>C-64:A>C	2H	2	94.319	B	A	B	A	A	B	A	B	B	A	B	A	A	A	A	A	A	B	A	B	A	A	A	B	A	A	A	B	A	A	A	B	B	B	U	A	B	B	B	A	B	B	A	A	B	B
6280775|F|0--12:T>C	2H	2	96.258	B	A	B	A	A	B	A	B	B	A	U	A	A	A	A	A	A	U	A	B	A	A	A	U	A	A	A	B	A	A	A	B	B	B	B	A	B	B	B	A	U	B	A	A	B	B
6284517|F|0-16:C>G-16:C>G	2H	2	98.397	B	A	B	A	A	B	A	B	B	U	B	A	A	A	A	A	A	B	A	B	A	A	A	B	A	A	A	B	A	A	A	B	B	B	B	A	B	B	B	A	B	B	A	A	B	B
4196633|F|0-10:A>C-10:A>C	2H	2	98.605	B	A	B	A	A	B	A	B	B	A	B	A	A	A	A	A	A	B	A	B	A	A	A	B	A	U	U	B	A	A	A	B	B	B	U	A	B	B	B	A	B	B	A	A	B	B
4014657|F|0-51:A>G-51:A>G	2H	2	99.022	B	A	B	A	A	B	A	B	B	A	B	A	B	A	A	A	A	B	U	B	A	A	A	B	A	A	A	B	A	U	A	B	B	B	B	U	B	B	B	A	B	B	A	A	B	B
4014657|F|0--51:A>G	2H	2	99.375	B	A	B	A	A	B	A	B	B	A	B	A	B	A	A	A	A	B	A	B	A	A	A	B	A	A	A	B	A	A	A	U	B	B	B	A	B	B	B	A	B	B	A	A	B	B
6280775|F|0-12:T>C-12:T>C	2H	2	99.444	B	A	B	U	A	B	A	B	B	U	B	A	U	A	A	A	A	B	A	B	U	A	U	B	A	A	A	B	A	A	B	B	B	B	B	A	B	B	B	U	B	B	A	A	B	B
3911494	2H	2	99.61	B	A	B	A	A	B	A	B	B	A	B	A	B	A	A	A	A	B	A	B	A	A	A	B	A	A	A	B	A	A	A	B	B	B	B	A	B	B	B	A	B	B	A	A	B	B
3396952|F|0--28:T>C	2H	2	100.203	B	A	B	A	A	B	A	B	B	A	B	B	U	A	A	A	A	B	A	B	A	A	A	B	A	A	A	B	A	A	A	B	B	B	B	A	B	B	B	A	B	B	A	A	B	B
4191345|F|0--64:A>G	2H	2	101.072	B	A	B	A	A	B	A	B	B	A	B	B	B	A	A	A	A	B	A	B	A	A	A	B	A	A	A	B	A	A	B	B	U	B	B	A	B	B	B	A	B	B	A	A	B	B
3919145|F|0-8:G>A-8:G>A	2H	2	101.883	B	A	B	A	A	B	A	B	B	A	B	A	B	U	A	A	A	B	A	B	A	A	A	B	A	A	A	B	A	A	A	B	U	B	B	A	B	B	B	A	B	B	A	A	B	B
4790859|F|0--46:G>C	2H	2	102.817	B	A	B	A	A	B	A	B	B	A	B	A	B	B	A	A	A	B	A	B	A	A	A	B	A	A	A	B	A	A	A	B	U	B	B	A	B	B	B	A	B	B	A	A	B	B
4007038|F|0--46:A>C	2H	2	102.919	B	A	B	A	A	B	A	B	B	A	B	A	B	B	A	A	A	B	A	B	U	A	A	B	A	A	A	B	A	A	A	B	U	B	B	A	B	B	B	A	B	B	A	A	B	B
4006851	2H	2	103.49	B	A	B	A	A	B	A	U	B	A	B	A	B	B	A	A	A	B	A	B	A	A	A	B	A	A	A	B	A	A	A	B	U	B	U	A	B	B	B	A	B	B	A	A	B	B
4793555	2H	2	104.072	B	A	B	A	A	B	A	B	B	A	B	A	B	B	A	A	A	B	A	B	A	A	A	B	A	A	B	B	A	A	A	B	B	B	B	A	B	B	B	A	B	B	A	A	B	B
4189449|F|0--19:T>G	2H	2	106.1	B	A	B	A	A	B	A	B	B	A	B	A	B	B	A	U	A	B	A	B	A	A	A	B	A	A	B	B	A	A	A	A	A	B	B	A	B	B	B	A	B	B	A	A	B	B
3924493|F|0-60:C>A-60:C>A	2H	2	106.613	B	A	B	A	A	B	A	B	B	A	B	A	B	B	A	A	A	B	A	B	A	A	A	B	A	A	B	B	A	A	A	A	U	B	B	A	B	B	B	A	B	B	A	A	B	B
4793046|F|0-7:G>A-7:G>A	2H	2	107.733	B	A	B	A	A	B	A	B	B	B	B	A	B	B	A	A	A	B	A	B	A	A	A	B	A	A	B	B	A	A	A	A	A	A	B	A	B	B	B	A	B	B	A	A	B	B
3256571|F|0-67:G>A-67:G>A	2H	2	107.881	B	A	B	A	A	B	A	B	B	A	B	A	B	B	A	A	A	B	A	B	A	A	A	B	A	A	B	B	A	A	A	A	A	A	B	A	B	B	B	A	B	B	A	A	B	B
3258569|F|0-57:T>A-57:T>A	2H	2	108.231	B	A	B	A	A	B	A	B	B	A	B	U	B	B	A	A	A	B	A	B	A	A	A	B	A	A	B	B	A	A	A	A	A	A	B	A	B	B	B	A	B	B	A	A	B	B
3255770|F|0-48:C>G-48:C>G	2H	2	108.51	B	A	B	A	A	B	A	B	B	B	B	B	B	B	A	A	A	B	A	B	A	A	A	B	A	A	B	B	A	A	A	A	A	A	B	A	B	B	B	A	B	B	A	A	B	B
5249788|F|0--41:A>G	2H	2	109.464	B	A	B	A	A	B	A	B	B	A	B	B	B	B	A	A	B	B	A	B	U	A	A	B	A	U	B	B	A	A	A	A	U	A	U	U	B	B	B	A	B	B	A	A	B	B
3257603|F|0--9:A>C	2H	2	110.933	B	A	B	A	A	B	A	B	B	A	B	B	B	B	A	A	B	B	A	B	A	A	A	B	A	A	B	B	A	B	B	A	U	A	B	A	B	B	B	A	B	B	A	A	B	B
3266060|F|0--48:G>A	2H	2	111.206	B	A	B	A	A	B	A	B	B	A	B	B	B	B	A	A	B	B	B	B	A	A	A	B	A	A	B	B	A	B	B	A	A	A	B	A	B	B	B	A	B	B	A	A	B	B
6270415|F|0--65:C>T	2H	2	112.128	B	A	B	A	A	B	A	B	B	A	B	B	B	B	A	A	B	B	A	B	A	A	A	B	A	A	B	B	A	B	B	A	A	A	U	A	B	B	B	A	B	B	A	A	B	B
4194074|F|0--50:A>G	2H	2	112.209	B	A	B	A	A	B	A	B	B	A	B	B	B	B	A	A	B	B	B	B	A	A	A	B	A	A	B	B	A	B	B	A	A	A	B	A	B	B	B	A	B	B	A	A	B	B
3259339|F|0--13:G>A	2H	2	114.234	B	A	B	A	A	B	A	B	B	A	B	B	B	B	A	A	B	B	A	B	A	A	A	B	A	A	B	B	A	B	B	A	A	A	B	A	B	B	B	A	B	B	A	A	B	B
3921016|F|0-13:T>C-13:T>C	2H	2	114.706	B	A	B	A	A	A	A	B	B	A	B	B	B	B	A	A	B	B	A	B	A	A	A	B	A	A	B	U	A	B	B	A	A	A	B	A	B	B	B	A	B	U	A	A	B	B
3269552|F|0--32:G>C	2H	2	114.902	B	A	B	A	A	B	A	B	B	A	B	B	B	B	A	A	B	B	A	B	A	A	A	B	A	A	B	B	U	B	B	A	U	A	U	A	B	B	B	A	B	B	A	A	B	B
3921016|F|0--13:T>C	2H	2	114.958	B	A	B	A	A	B	A	B	B	A	B	B	B	B	A	A	B	B	A	B	A	A	A	B	A	A	B	B	A	B	B	U	A	A	B	A	B	B	B	A	B	B	A	A	B	B
3261075|F|0-21:G>A-21:G>A	2H	2	115.068	B	A	B	A	A	B	A	B	B	A	B	B	B	B	A	A	B	B	A	B	A	A	A	B	A	A	B	B	A	B	B	A	A	A	B	A	B	B	B	A	B	B	A	A	B	B
3261075|F|0--21:G>A	2H	2	115.173	B	A	B	A	A	B	A	B	B	A	B	B	B	B	A	A	B	B	A	B	A	A	A	B	A	A	B	B	A	B	B	A	A	A	B	A	B	B	B	A	B	B	A	A	B	B
3925126|F|0-16:C>G-16:C>G	2H	2	115.311	B	A	B	A	A	A	A	B	B	A	B	B	U	B	A	A	B	B	A	B	A	A	A	B	A	A	B	B	A	B	B	A	A	A	B	U	B	B	B	A	B	B	A	A	B	B
4792515|F|0--46:T>C	2H	2	119.699	B	A	B	A	A	B	A	B	B	A	B	B	B	B	B	A	B	B	A	B	A	A	A	B	A	A	B	B	A	B	B	A	A	A	B	A	B	B	B	A	B	B	A	A	B	B
3272907	2H	2	120.007	B	A	B	A	A	B	A	B	B	A	B	B	B	B	B	A	B	B	A	B	A	A	A	B	A	A	U	B	A	B	B	A	A	A	U	A	B	B	B	A	B	B	A	A	B	B
3920980|F|0-15:C>T-15:C>T	2H	2	120.163	B	A	B	A	A	B	A	B	B	A	B	B	U	B	B	A	B	B	A	B	A	A	A	B	A	A	B	B	A	B	B	A	A	A	U	A	B	B	B	A	B	B	A	A	B	B
6277385|F|0--18:T>C	2H	2	120.309	B	A	B	A	A	B	A	B	B	A	B	A	B	B	B	A	B	B	A	B	A	A	A	B	A	A	B	B	A	B	B	A	A	A	B	A	B	B	B	A	B	B	A	A	B	B
3267467|F|0--55:C>A	2H	2	120.462	B	A	B	A	A	B	A	B	B	A	B	B	B	B	B	A	B	B	A	B	A	A	A	B	A	A	B	B	A	B	B	A	A	A	U	A	B	B	B	A	B	B	A	A	B	B
3255526|F|0--28:G>C	2H	2	120.718	B	A	B	A	A	B	A	B	B	A	B	B	B	B	B	A	B	B	A	B	A	A	A	B	A	A	B	B	A	B	B	A	A	A	B	A	B	B	B	A	B	B	A	A	B	B
3986133|F|0--58:T>C	2H	2	120.913	B	A	B	A	A	B	A	B	B	A	B	B	B	B	B	A	B	B	A	B	A	A	A	B	A	A	B	B	A	B	B	A	U	A	U	A	B	B	B	A	B	B	A	A	B	B
5249800|F|0--5:T>C	2H	2	121.196	B	A	B	A	A	B	A	B	B	A	B	A	B	B	B	A	B	B	A	B	A	A	A	B	A	A	B	B	A	B	B	A	A	A	U	A	B	B	B	A	B	B	A	A	B	B
5249851|F|0--29:G>T	2H	2	121.549	B	A	B	A	A	B	A	B	B	A	B	B	B	B	B	A	B	B	A	B	A	A	A	B	A	A	B	B	A	B	B	A	A	A	U	A	B	B	B	A	B	B	A	A	B	B
3256353|F|0--8:T>G	2H	2	123.213	B	A	B	A	A	B	A	B	B	A	B	B	B	B	B	A	B	B	A	B	A	A	A	B	A	A	B	B	A	B	B	A	U	A	U	A	B	B	B	A	B	B	A	A	B	B
3663065	2H	2	123.527	B	A	B	A	A	B	A	B	B	A	B	A	B	B	B	A	B	B	U	B	A	A	A	B	A	A	B	B	A	B	B	A	U	A	B	A	B	B	B	A	B	B	A	A	B	B
3256353|F|0-8:T>G-8:T>G	2H	2	123.852	B	A	B	A	A	B	A	B	B	A	B	B	B	B	B	A	B	B	A	B	A	A	A	B	A	A	B	B	A	B	B	A	U	A	U	A	B	B	B	A	B	B	A	A	B	B
3987089|F|0--30:T>C	2H	2	123.997	B	A	B	A	A	B	A	B	B	A	B	B	B	B	B	A	B	B	A	B	A	A	A	B	A	A	B	B	A	B	B	A	U	A	U	A	B	B	B	A	B	B	A	A	B	B
4192751	2H	2	124.483	B	A	B	A	A	B	A	B	B	A	B	A	B	B	B	A	B	B	A	B	A	A	A	B	A	A	B	B	A	B	B	A	A	A	B	A	U	B	B	A	B	B	A	A	B	B
3434213|F|0-36:C>T-36:C>T	2H	2	125.738	B	A	B	A	A	B	A	B	B	A	B	B	B	B	B	A	B	B	A	B	A	A	A	B	A	A	B	B	A	B	B	A	A	A	A	A	B	B	B	A	B	B	A	A	B	B
6269556|F|0-41:C>G-41:C>G	2H	2	128.132	B	A	B	A	A	B	U	B	B	A	B	B	B	B	B	A	U	B	A	B	A	A	A	B	A	A	B	B	A	B	B	U	U	A	A	A	B	B	B	A	B	B	A	A	B	B
3912237|F|0--63:C>G	2H	2	129.205	B	A	B	A	A	B	A	B	B	A	B	B	B	B	B	A	B	B	A	B	A	A	A	B	A	A	B	B	A	B	B	A	U	A	U	A	B	B	B	A	B	B	A	A	B	B
6269802	2H	2	130.516	B	A	B	A	A	B	B	B	B	A	B	B	B	A	B	A	B	B	A	B	A	A	A	B	A	A	B	B	A	B	B	A	U	A	A	A	B	B	B	A	B	B	A	A	B	B
3273342|F|0--20:T>C	2H	2	130.871	B	A	B	A	A	B	B	B	B	U	B	B	B	A	B	A	B	B	A	B	A	A	A	B	A	A	B	B	A	B	B	A	A	A	A	A	B	B	B	A	B	B	A	A	B	B
3665973|F|0--47:C>T	2H	2	131.966	B	A	B	A	A	B	B	B	B	A	B	B	B	A	B	A	B	B	A	B	U	A	A	A	A	A	B	B	A	B	B	A	A	A	A	A	B	B	B	A	B	B	A	A	B	B
3927665	2H	2	132.373	B	A	B	A	A	B	B	B	B	A	B	B	B	A	B	A	B	B	A	B	A	A	A	A	A	A	B	B	A	B	B	A	U	A	A	A	B	B	B	A	B	B	A	A	B	B
3662757|F|0--10:A>C	2H	2	132.592	B	A	B	A	A	B	B	B	B	A	B	B	B	A	B	A	B	B	A	B	A	A	A	A	A	A	B	B	A	B	B	A	A	A	A	A	B	B	B	A	B	B	A	A	B	B
3986408|F|0-40:G>T-40:G>T	2H	2	135	B	A	B	A	A	B	B	B	B	A	B	B	B	A	B	A	B	B	A	B	A	A	A	A	A	A	B	B	A	B	B	A	U	A	A	A	B	B	B	A	B	B	A	A	B	B
3916927	2H	2	135.593	B	A	B	A	A	B	B	B	B	A	B	B	B	A	B	A	B	B	A	B	A	A	A	A	A	A	B	B	A	B	B	A	U	A	A	A	B	B	B	A	B	B	A	A	B	B
3262836|F|0-36:A>G-36:A>G	2H	2	135.849	B	A	B	A	A	B	B	B	B	A	B	B	B	A	U	A	B	U	A	B	A	A	A	A	A	A	A	B	A	B	B	A	A	A	A	A	B	B	B	A	B	B	A	A	B	B
3257790|F|0-60:A>C-60:A>C	2H	2	136.176	B	A	B	A	A	B	B	B	B	A	B	B	B	A	B	A	B	B	A	B	A	A	A	A	A	A	A	B	A	B	B	A	U	A	A	A	B	B	B	A	B	B	A	A	B	B
3662598	2H	2	136.691	B	A	B	A	A	B	B	B	B	A	B	B	B	A	B	A	B	B	A	B	A	A	A	A	A	A	B	B	A	B	B	A	U	A	A	A	B	B	B	A	B	B	A	A	B	B
3259528	2H	2	136.906	B	A	B	A	A	B	B	B	B	A	B	B	B	A	B	A	B	B	A	B	A	A	A	A	A	A	B	B	A	B	B	A	U	A	A	A	B	B	B	A	B	B	A	A	B	B
3255825|F|0-27:T>G-27:T>G	2H	2	138.61	B	A	B	A	A	B	B	B	B	A	B	B	B	A	B	A	B	B	A	B	A	A	A	A	A	A	B	B	A	B	B	A	A	A	A	A	B	B	B	A	B	B	A	A	B	B
6277580	2H	2	139.458	B	A	B	A	A	B	B	B	B	A	B	B	B	A	B	A	B	B	A	B	A	A	A	A	A	A	B	B	A	B	B	A	U	A	A	A	B	B	B	A	B	A	A	A	B	B
3398089	2H	2	140.432	B	A	B	A	A	B	B	B	B	A	B	B	B	A	B	A	B	B	A	B	A	A	A	A	A	A	U	B	A	B	B	A	A	A	U	A	U	B	B	A	B	A	A	A	B	B
3262783|F|0-49:C>G-49:C>G	2H	2	141.847	B	A	B	A	A	B	B	B	B	A	B	B	B	A	B	U	B	B	A	B	A	A	A	A	A	A	B	B	A	B	B	A	U	A	A	A	B	B	B	A	B	A	A	A	B	B
3919938|F|0-29:A>T-29:A>T	2H	2	142.721	B	A	B	A	A	B	B	B	B	A	B	B	B	A	B	A	B	B	A	B	A	A	A	A	A	A	B	B	A	U	B	A	B	A	A	A	B	B	B	A	B	A	A	A	B	B
6272906|F|0--14:A>G	2H	2	143.372	B	A	B	A	A	B	B	B	B	A	B	B	B	A	B	A	B	B	A	B	A	A	U	A	A	A	B	B	A	B	B	A	B	A	A	A	B	B	B	A	B	A	A	A	B	B
6277602	2H	2	144.492	B	A	B	A	A	B	B	B	B	A	B	B	B	A	B	A	B	B	A	B	U	A	A	A	A	A	B	B	A	B	B	A	B	A	A	A	B	B	B	A	B	A	A	A	B	B
4013693	2H	2	145.181	B	A	B	A	A	U	B	B	B	A	B	B	B	A	B	A	B	B	A	B	A	A	A	A	A	A	B	B	A	B	B	A	U	A	A	A	B	B	B	A	B	A	A	A	B	B
4594615|F|0--27:G>C	2H	2	146.011	B	A	B	A	A	B	B	B	B	A	B	B	B	A	B	A	B	B	A	B	A	A	A	A	A	A	B	B	A	B	B	A	B	A	A	A	B	B	B	A	B	U	A	A	B	B
4791392|F|0--8:G>T	2H	2	146.333	B	A	B	A	A	B	B	B	B	A	B	B	B	A	B	A	B	B	A	B	A	A	A	A	A	A	B	B	A	B	B	A	B	A	A	A	U	B	B	A	B	A	A	A	B	B
4187284|F|0--26:T>C	2H	2	147.411	B	A	B	A	A	B	B	B	B	A	B	B	B	A	B	A	B	B	A	B	A	A	A	A	A	A	B	B	A	B	B	A	B	A	U	A	B	A	B	A	A	A	A	A	B	B
3255252|F|0--36:C>T	2H	2	148.723	B	A	B	A	A	B	B	B	B	A	B	B	A	A	B	A	B	B	A	B	A	A	A	A	A	A	B	B	A	B	B	A	U	A	U	A	B	A	B	A	A	A	A	A	B	B
3432747|F|0-37:T>G-37:T>G	2H	2	148.821	B	A	B	A	A	B	U	B	B	A	B	B	A	A	B	A	B	U	A	B	A	A	A	A	A	A	B	B	A	B	B	A	U	A	A	A	B	A	B	A	A	A	A	A	B	B
5249852|F|0--31:A>G	2H	2	149.124	B	A	B	A	A	B	B	B	B	A	B	B	A	A	B	A	B	B	A	B	A	A	A	A	A	A	B	B	A	B	B	A	U	A	A	A	U	A	B	A	A	A	A	A	B	B
4187284|F|0-26:T>C-26:T>C	2H	2	149.371	B	A	B	A	A	B	B	B	U	A	U	U	A	A	B	A	B	B	A	B	A	A	A	A	A	A	B	B	A	B	B	A	B	A	U	A	B	A	B	A	A	A	A	A	B	B
3256395|F|0--23:T>C	2H	2	149.819	B	A	B	A	A	B	B	U	B	A	B	B	B	A	B	A	B	B	A	B	A	A	A	A	A	A	B	B	A	B	B	A	U	A	A	A	B	A	B	A	A	A	A	A	B	B
3928170|F|0--25:G>C	2H	2	149.987	B	A	B	U	A	B	B	U	B	A	B	B	B	A	B	A	B	B	A	B	U	A	U	A	A	A	B	B	A	B	B	A	B	A	A	A	B	A	B	A	A	A	A	A	B	B
3267961	2H	2	151.592	B	A	B	A	A	B	B	A	B	A	B	B	B	A	B	A	B	A	A	B	A	A	A	A	A	A	B	B	A	B	B	A	U	A	A	A	B	A	A	A	A	A	A	A	B	B
6272656	2H	2	153.932	B	A	B	A	A	B	B	A	B	A	B	B	U	A	B	A	B	A	A	B	A	A	A	A	A	A	B	B	A	B	B	A	B	A	U	A	B	A	A	A	A	A	U	A	B	B
3263959|F|0--14:T>G	2H	2	154.533	B	A	B	A	A	B	B	A	B	A	B	B	B	A	B	A	B	A	A	B	A	A	A	A	A	A	B	B	A	B	B	A	B	A	A	A	B	A	A	A	A	A	A	A	B	B
3263959|F|0-14:T>G-14:T>G	2H	2	154.891	B	A	U	A	A	B	B	A	B	A	B	B	B	A	B	A	B	A	A	B	A	A	A	A	A	A	B	B	A	B	U	A	B	A	A	A	B	A	A	A	A	A	A	A	B	B
3258823|F|0--52:G>T	2H	2	155.135	B	A	B	A	A	B	B	A	B	A	B	B	B	A	B	A	B	A	A	B	A	A	A	A	A	A	B	B	A	B	B	A	U	A	U	A	U	A	A	A	A	A	A	A	B	B
3256340|F|0--38:C>G	2H	2	157.477	B	A	B	A	B	B	B	B	B	A	B	B	B	A	B	A	B	A	A	B	A	A	A	A	A	A	B	B	A	B	B	A	B	A	U	A	B	A	A	A	A	A	A	A	B	B
3259462	2H	2	157.772	B	A	B	A	B	B	B	A	B	A	B	B	B	A	B	A	B	A	A	B	A	A	A	A	A	A	B	B	A	B	B	A	U	A	A	A	B	A	A	A	A	A	A	A	B	B
5249903|F|0--12:C>T	2H	2	157.919	B	A	B	A	B	B	B	A	B	A	B	B	B	A	B	A	B	A	A	B	A	A	A	A	A	A	B	B	A	B	B	A	U	A	A	A	B	A	A	A	A	A	A	A	B	B
6270620	2H	2	158.011	B	A	B	A	B	B	B	A	B	A	B	B	B	A	B	A	B	A	A	B	A	A	A	A	A	A	B	B	A	B	B	A	B	A	A	U	B	A	A	A	A	A	A	A	B	B
5249903|F|0-12:C>T-12:C>T	2H	2	158.241	B	A	B	A	B	B	B	A	B	A	U	B	B	A	B	A	B	A	A	B	A	A	A	A	A	A	B	B	A	B	B	A	U	A	A	A	B	A	A	A	A	A	A	A	B	B
3275808|F|0-40:G>C-40:G>C	2H	2	159.093	B	A	B	A	B	B	B	A	B	A	B	B	B	A	B	A	B	A	A	B	A	A	A	A	A	A	B	B	A	B	B	A	B	A	A	A	B	A	A	A	A	A	B	A	B	B
3275808|F|0--40:G>C	2H	2	159.2	B	A	B	A	B	B	B	A	B	A	B	B	B	A	B	A	B	U	A	B	A	A	A	A	A	A	B	B	A	B	B	A	B	A	A	A	B	A	A	A	A	A	B	A	B	B
4791946|F|0--44:G>A	2H	2	159.286	B	A	B	A	B	B	B	B	B	A	B	B	B	A	B	A	B	A	A	B	A	A	A	A	A	U	B	B	U	B	B	U	B	A	A	A	B	A	A	A	A	A	U	A	B	B
3260006|F|0-22:C>G-22:C>G	2H	2	159.556	B	A	B	A	B	B	B	A	B	B	B	B	B	A	B	A	B	A	A	B	A	A	A	A	A	A	B	B	A	B	B	A	B	U	A	A	B	A	A	A	A	A	B	A	B	B
4594658|F|0--20:A>G	2H	2	159.765	B	A	B	A	B	B	B	A	B	B	B	B	B	A	B	A	B	A	A	B	A	A	A	A	A	A	B	B	A	B	B	A	U	A	A	A	B	A	A	A	A	A	B	A	B	B
4192363|F|0--64:C>T	2H	2	160.77	B	A	B	A	B	B	B	A	B	U	B	B	A	A	B	A	B	A	A	B	A	A	A	A	A	A	B	B	A	B	B	A	U	A	U	A	B	A	A	A	A	A	A	A	B	B
3257570|F|0--53:C>G	2H	2	161.093	B	A	B	A	B	B	B	A	A	U	B	B	A	A	B	A	B	A	A	B	A	A	A	A	A	A	B	B	A	B	B	A	B	A	U	A	B	A	A	A	A	A	A	A	B	B
4791002|F|0-34:C>G-34:C>G	2H	2	161.513	B	A	B	A	B	B	B	A	A	A	B	B	U	A	B	A	B	A	A	B	A	A	A	A	A	A	B	B	B	B	B	A	B	A	B	A	B	A	A	A	A	A	A	A	B	B
6280052|F|0-29:T>C-29:T>C	2H	2	161.588	B	A	B	A	B	B	B	A	A	A	B	B	A	A	B	A	B	A	A	B	A	A	A	A	A	A	B	B	B	B	B	A	U	B	U	A	B	A	A	A	A	A	A	A	B	B
3913001|F|0-19:C>A-19:C>A	2H	2	161.782	B	A	B	U	U	B	B	A	A	A	B	B	A	A	B	A	B	A	A	B	A	A	A	A	A	A	B	B	A	B	B	U	U	A	U	U	B	A	A	A	A	A	A	A	B	B
3919524|F|0--17:G>C	2H	2	162	B	A	B	A	B	B	B	A	A	A	B	B	A	A	B	A	B	A	U	B	A	A	A	A	A	A	B	B	A	B	B	A	B	B	B	A	B	A	A	A	A	A	A	A	B	B
3260649|F|0-55:G>A-55:G>A	2H	2	162.533	B	A	B	A	B	B	B	A	A	A	B	B	A	A	B	A	B	A	A	B	A	A	A	A	A	A	B	B	A	B	B	A	B	A	U	A	B	A	A	A	A	A	A	A	B	B
3257688|F|0-48:C>A-48:C>A	2H	2	162.761	B	A	B	A	B	B	B	A	A	A	B	A	A	A	B	A	B	A	A	B	A	A	A	A	A	A	B	B	A	B	B	A	B	A	U	A	B	A	A	A	A	A	A	A	B	B
4186295|F|0-31:C>A-31:C>A	2H	2	163.123	B	A	B	A	B	B	B	A	A	A	B	B	A	A	B	A	B	A	A	B	A	A	A	A	A	A	B	B	A	B	B	A	B	A	U	U	B	A	A	A	A	A	A	A	B	B
5255279|F|0-19:C>T-19:C>T	2H	2	163.465	B	A	B	A	B	B	B	A	A	A	B	B	A	A	B	A	A	A	A	B	A	A	A	A	A	A	B	B	A	B	B	A	B	A	U	A	B	A	A	A	A	A	A	A	B	B
3263989|F|0--64:A>C	2H	2	163.581	B	A	A	A	B	B	B	A	A	A	B	B	A	A	B	A	B	A	A	B	A	A	A	A	A	A	B	B	A	B	B	A	B	A	U	A	B	A	A	A	A	A	A	A	B	B
3255627|F|0-40:T>C-40:T>C	2H	2	163.753	B	A	B	A	B	B	U	A	A	A	A	B	A	A	B	A	A	A	A	B	A	A	A	A	A	A	B	B	A	B	B	A	U	A	U	A	B	A	A	A	A	A	A	A	B	B
3270612|F|0--37:G>A	2H	2	163.825	B	A	B	A	B	B	B	A	A	A	A	B	A	A	B	A	B	A	A	B	A	A	A	A	A	A	B	B	A	B	B	A	B	A	B	A	U	A	A	A	A	A	A	A	B	B
3255707|F|0-59:A>G-59:A>G	2H	2	164.122	B	A	B	A	B	B	B	A	A	A	B	B	A	A	B	A	B	A	A	B	A	A	A	A	A	A	B	B	A	B	B	A	U	A	U	A	B	A	A	A	A	A	A	A	U	B
4791002|F|0--34:C>G	2H	2	164.281	B	A	B	A	B	B	B	A	A	A	B	A	A	A	B	A	B	A	A	B	A	A	A	A	A	A	B	B	A	B	B	A	B	A	B	A	B	A	A	A	A	A	A	A	B	B
3919524|F|0-17:G>C-17:G>C	2H	2	164.389	B	A	A	A	B	B	B	A	A	A	B	B	A	A	B	A	B	A	A	B	A	A	A	A	A	A	B	B	A	B	B	A	B	A	B	A	B	A	A	A	A	A	A	A	B	B
6280129|F|0-15:T>C-15:T>C	2H	2	165.976	B	A	B	A	B	B	B	A	A	A	B	B	A	A	B	U	B	A	A	B	A	A	B	A	A	B	B	B	A	B	B	A	U	A	U	A	B	A	U	A	A	A	A	A	U	B
3266395|F|0--59:G>C	2H	2	166.694	B	A	B	A	B	B	B	A	A	A	B	B	A	A	B	A	B	A	A	B	A	A	B	A	A	B	B	B	A	B	B	A	B	A	B	A	B	A	A	A	A	A	A	A	B	B
3272745|F|0--57:A>T	2H	2	167.476	B	A	B	A	B	B	B	A	A	A	B	B	A	A	B	A	B	A	A	B	B	A	B	A	A	B	B	B	A	B	B	A	B	A	U	A	B	A	A	A	A	U	A	A	B	B
3261455|F|0-18:A>G-18:A>G	2H	2	168.147	B	A	B	A	B	B	B	A	A	A	B	B	A	A	B	A	B	A	A	B	B	A	B	A	A	B	B	B	U	B	B	A	B	A	U	A	B	A	A	A	A	A	A	A	B	B
3261455|F|0--18:A>G	2H	2	168.854	B	A	B	A	B	B	B	A	A	A	B	B	A	A	B	A	B	A	A	B	B	A	B	A	A	B	B	U	A	B	B	A	B	A	U	A	B	A	A	A	A	A	A	A	B	B
3255061|F|0-28:C>G-28:C>G	2H	2	170.328	B	A	B	A	B	U	B	A	A	A	B	B	A	A	B	A	B	A	A	B	B	A	B	A	A	B	B	B	A	B	B	A	B	A	B	A	B	A	A	A	A	A	A	A	B	B
3987168	2H	2	170.656	B	A	B	A	B	B	B	A	A	A	B	B	A	A	B	A	B	A	A	B	U	A	B	A	A	B	B	B	A	B	B	A	U	A	B	A	B	A	A	B	A	A	A	A	B	B
3273460|F|0--60:G>A	2H	2	170.81	B	A	B	A	B	B	B	A	A	A	B	B	A	A	B	A	B	A	A	B	B	A	B	A	A	B	B	B	B	B	B	A	U	A	B	A	B	A	A	B	A	A	A	A	B	B
3255061|F|0--28:C>G	2H	2	171.411	B	A	B	U	B	B	B	A	A	A	B	B	A	A	B	A	B	A	A	B	B	A	B	A	A	B	B	B	B	B	B	U	B	A	B	A	B	A	A	B	A	A	A	A	B	B
3255448|F|0-15:T>G-15:T>G	2H	2	171.792	B	A	U	A	B	B	B	A	A	A	B	B	A	A	B	A	B	A	A	B	B	A	B	A	A	B	B	B	A	B	B	A	B	A	B	A	B	A	A	B	A	A	A	A	B	B
3398260|F|0-65:T>C-65:T>C	2H	2	172.463	B	A	B	A	B	B	B	A	A	A	B	B	A	A	B	A	B	A	A	B	B	A	B	A	A	B	B	B	A	B	B	A	B	A	B	A	B	A	A	B	A	A	A	A	B	B
5256483|F|0--6:A>G	2H	2	173.523	B	A	B	A	B	B	B	A	A	A	B	B	A	A	B	A	B	A	A	B	B	A	B	A	A	B	B	B	A	B	B	A	B	A	B	A	B	A	A	B	A	A	A	A	A	B
3432506|F|0--65:A>G	2H	2	174.15	B	A	B	A	B	B	B	A	A	A	B	B	U	A	B	A	B	A	A	B	B	A	B	A	A	B	B	B	A	B	B	A	U	A	B	A	B	A	A	B	A	A	A	A	A	B
3931160|F|0-26:G>C-26:G>C	2H	2	174.305	B	A	B	A	B	U	B	A	A	A	B	B	A	A	B	A	B	A	A	B	B	A	B	A	A	A	B	B	A	B	B	A	B	A	B	A	B	A	A	B	A	A	A	A	A	B
5256483|F|0-6:A>G-6:A>G	2H	2	174.644	B	A	B	A	B	B	B	A	A	A	B	B	A	A	B	A	B	A	A	B	B	A	B	A	A	B	B	B	A	B	B	A	B	A	B	A	B	A	A	B	A	A	A	A	A	B
4016945|F|0-22:T>G-22:T>G	2H	2	175.036	B	A	B	A	B	B	B	A	A	A	B	U	A	A	B	A	B	A	A	B	B	A	B	A	A	A	B	U	A	B	B	A	B	A	B	A	B	A	A	B	A	A	A	A	A	B
3265774|F|0-5:T>C-5:T>C	2H	2	176.413	B	A	U	A	B	B	B	A	A	A	B	B	A	A	B	A	B	A	A	B	B	A	B	A	A	B	B	B	A	B	B	A	B	A	B	A	B	A	A	B	A	A	A	A	A	B
3396719	2H	2	176.901	B	A	B	A	B	B	B	A	A	A	B	B	A	A	B	A	B	A	A	B	B	A	B	A	A	B	B	B	A	B	B	A	U	A	B	A	U	A	A	B	A	A	A	A	A	B
3259897|F|0--8:G>A	2H	2	176.945	B	A	B	A	B	B	B	A	A	A	B	B	A	A	B	A	B	B	A	B	B	A	B	A	A	B	B	B	A	B	B	U	U	A	U	A	U	A	A	B	U	A	A	A	A	B
4792960|F|0-61:C>T-61:C>T	2H	2	177.679	B	A	B	A	B	B	B	A	A	A	B	B	A	A	B	A	B	B	A	B	B	A	B	A	A	B	B	B	A	B	B	A	B	A	U	A	B	A	A	B	A	A	A	A	A	B
6279977|F|0--41:G>C	2H	2	179.197	B	A	B	A	B	B	B	A	U	U	B	B	A	A	B	A	B	A	A	B	B	A	B	A	A	B	B	B	A	B	B	A	B	A	B	A	B	A	A	B	A	A	A	A	A	B
3254900|F|0--52:T>G	2H	2	180.498	B	A	B	A	B	B	B	A	A	A	B	B	A	A	A	A	B	A	A	B	B	A	B	A	A	B	B	B	A	B	B	A	B	A	U	A	B	A	B	B	A	A	A	U	A	B
3257263|F|0--8:G>A	2H	2	180.798	B	A	B	A	B	B	B	A	U	A	B	B	A	U	A	A	B	A	A	B	B	A	B	U	A	B	B	B	A	B	B	A	B	A	B	A	B	A	B	B	A	A	A	A	A	B
3919673|F|0--11:G>C	2H	2	181.398	B	A	B	A	B	B	B	A	A	U	B	B	A	A	A	A	B	A	A	B	B	A	B	A	A	B	B	B	A	B	B	A	B	A	B	A	B	A	A	B	A	A	A	A	A	B
3257928|F|0--44:T>C	2H	2	181.536	B	A	B	A	B	B	B	A	A	A	B	B	A	A	A	A	B	A	A	B	B	A	B	A	A	B	B	B	A	B	B	A	U	A	B	A	B	A	A	B	A	A	A	A	A	B
6255491	2H	2	181.853	B	A	B	A	B	B	B	A	A	A	B	B	A	A	U	A	B	A	A	B	B	A	B	A	A	B	B	B	A	B	B	A	U	A	U	A	B	A	A	B	A	A	A	A	A	B
3920080|F|0--42:G>A	2H	2	182.03	B	A	B	A	B	B	B	A	A	A	B	B	A	A	A	A	B	U	A	B	B	A	B	A	A	B	B	B	A	B	B	U	B	A	U	A	B	A	A	B	A	A	A	A	A	B
3258039|F|0--16:T>G	2H	2	182.32	B	A	B	A	B	B	B	A	A	U	B	B	A	A	A	A	B	A	A	B	B	A	B	A	A	B	B	B	A	B	B	A	B	A	U	U	B	A	A	B	A	A	A	U	A	B
3264981|F|0--41:G>A	2H	2	182.845	B	A	B	A	B	B	B	A	U	A	B	B	A	A	A	A	B	A	A	B	B	A	B	A	A	B	B	B	A	B	B	A	B	A	U	A	B	A	A	B	A	A	A	A	A	B
4012180	2H	2	183.68	B	A	B	A	B	B	B	A	B	A	B	B	A	A	A	A	B	A	A	A	B	A	B	A	A	B	B	B	A	B	B	A	B	A	B	A	U	A	A	B	A	A	A	A	A	B
3257101|F|0-66:G>C-66:G>C	2H	2	183.858	B	A	B	A	B	B	B	A	A	A	B	B	A	A	A	A	B	A	A	A	B	A	B	A	A	B	B	B	A	B	B	A	B	A	A	A	B	A	A	B	A	A	A	A	A	B
3254991|F|0-46:C>T-46:C>T	2H	2	183.977	B	A	B	A	B	B	B	A	B	A	B	B	A	A	A	A	B	A	A	A	B	A	B	A	A	B	B	B	A	B	B	A	B	A	A	A	B	A	A	B	A	A	A	A	A	B
3255538|F|0-19:A>C-19:A>C	2H	2	184.104	B	A	B	A	B	B	B	A	B	A	B	U	A	A	A	A	B	A	A	A	B	A	B	A	A	B	B	B	A	B	B	A	B	A	A	A	B	A	A	B	A	A	A	A	A	B
3275295|F|0--12:C>G	2H	2	184.421	B	A	B	A	B	B	B	A	A	A	B	B	A	A	A	A	B	A	A	A	B	A	B	A	A	A	B	B	A	B	B	A	B	B	A	A	B	A	A	B	A	A	A	A	A	B
3923707|F|0-6:G>C-6:G>C	2H	2	184.547	B	A	B	A	B	B	B	A	A	A	B	B	A	A	A	A	B	A	A	A	B	A	B	A	A	B	B	B	A	B	B	A	U	B	U	A	B	A	A	B	A	A	A	A	A	B
3255396|F|0--18:T>A	2H	2	184.761	B	A	B	A	B	B	B	A	A	A	B	B	A	A	A	A	B	A	A	A	B	A	B	A	A	A	B	B	A	B	B	A	B	B	U	A	B	A	A	B	A	A	A	A	A	B
5257234|F|0--43:G>A	2H	2	184.855	B	A	B	A	B	B	B	A	A	A	B	B	A	A	A	A	B	A	A	U	B	A	U	A	A	B	B	B	A	B	B	A	B	U	U	A	B	A	A	B	A	A	A	A	A	B
3255691|F|0--18:C>T	2H	2	185.05	B	A	B	A	B	B	B	A	A	A	B	B	A	A	A	A	B	A	A	A	B	A	B	A	A	B	B	B	A	B	U	A	B	B	U	A	B	A	A	B	A	A	A	A	A	B
3264826|F|0-16:G>A-16:G>A	2H	2	185.343	B	A	B	A	B	B	B	A	A	A	B	B	A	A	A	A	B	A	A	A	B	A	B	A	A	B	B	B	A	B	B	A	B	B	U	A	B	A	A	B	A	A	A	A	A	B
3262617|F|0--10:C>G	2H	2	185.779	B	A	B	A	B	B	B	A	A	A	B	B	A	A	A	A	B	A	A	B	B	U	B	A	A	B	B	B	B	B	B	A	B	B	A	A	B	A	A	B	A	A	A	A	A	B
6270350|F|0--62:G>A	2H	2	185.843	B	A	B	A	B	B	B	A	A	A	B	B	A	A	A	A	B	A	A	B	B	A	B	A	A	B	B	B	A	B	B	A	B	B	A	A	B	A	A	B	A	A	A	A	A	B
3662711	2H	2	186.401	B	A	B	A	B	B	B	A	A	A	B	B	A	A	A	A	B	A	A	B	B	A	B	A	A	B	B	B	A	B	B	A	B	B	U	A	B	A	A	B	A	A	U	A	A	B
6280621|F|0--15:T>A	2H	2	186.628	B	A	B	A	B	B	B	A	A	A	B	B	A	A	A	A	B	A	A	B	U	A	B	A	A	B	B	B	B	B	B	A	B	B	U	A	B	A	A	B	A	A	A	A	A	B
4186143|F|0-66:A>G-66:A>G	2H	2	186.721	B	A	B	A	B	B	B	A	A	A	B	B	A	A	A	A	B	A	A	B	B	A	B	A	A	B	U	B	A	B	U	A	U	B	U	A	B	A	A	B	A	A	A	A	A	B
3930702|F|0-62:A>G-62:A>G	2H	2	186.895	B	A	B	A	B	B	B	A	A	A	B	B	A	A	U	A	B	A	A	B	B	A	B	B	A	B	B	U	A	B	B	A	U	B	A	A	B	A	A	B	A	A	A	A	A	B
3661725|F|0-28:A>G-28:A>G	2H	2	187.098	B	A	B	A	B	B	B	A	A	A	B	B	A	A	A	A	B	A	A	A	B	A	B	A	A	B	B	B	A	B	B	A	B	B	A	A	B	A	A	B	A	A	A	A	A	B
6277417|F|0-31:A>C-31:A>C	2H	2	187.281	B	A	B	B	B	B	B	A	A	A	B	B	A	A	A	A	B	A	A	B	B	A	B	A	A	B	U	B	A	B	B	A	B	B	U	A	B	A	A	B	A	A	A	A	A	B
3666007|F|0-37:G>A-37:G>A	2H	2	187.535	B	A	B	A	B	B	B	A	A	A	B	B	A	A	A	A	B	A	A	B	B	A	B	A	A	B	B	B	A	B	B	A	U	B	A	A	B	A	A	B	A	A	A	A	A	B
5247544|F|0-33:G>A-33:G>A	2H	2	187.748	B	A	B	A	B	B	B	A	A	A	B	B	A	A	A	A	B	A	A	A	B	A	B	A	A	B	B	U	A	B	B	A	B	B	A	A	B	A	A	B	A	A	A	A	A	B
5255312|F|0--6:C>G	2H	2	187.936	B	A	B	A	B	B	B	A	A	A	B	A	A	A	A	A	B	A	A	A	B	A	B	A	A	B	B	B	A	B	B	A	B	B	A	A	B	A	A	B	A	A	A	A	A	B
3398235|F|0-66:A>G-66:A>G	2H	2	188.371	B	A	B	A	B	B	B	A	A	A	B	A	A	A	A	A	B	A	A	A	B	A	B	A	A	B	B	B	A	B	B	A	B	B	A	A	B	A	A	B	A	A	A	A	A	B
5247544|F|0--33:G>A	2H	2	189.031	B	A	B	B	B	B	B	B	A	A	B	B	A	A	A	A	B	A	A	B	B	A	B	A	A	B	B	B	U	B	B	A	B	B	U	U	B	A	A	B	A	A	A	A	A	B
3259165|F|0-35:A>G-35:A>G	2H	2	190.268	B	A	B	A	B	B	B	A	B	A	B	B	A	A	A	A	B	A	A	A	B	A	B	A	A	B	B	B	A	B	B	A	B	B	U	A	B	A	A	B	A	A	A	A	A	B
3265282|F|0-64:C>T-64:C>T	2H	2	190.334	B	A	B	A	B	B	B	A	B	A	B	B	A	A	A	A	B	A	A	B	B	A	B	A	A	B	B	B	U	B	B	A	B	B	U	A	B	U	A	B	A	A	A	A	A	B
4791387|F|0--10:C>T	2H	2	190.575	B	A	B	A	B	B	B	A	B	A	B	B	A	A	A	A	B	A	A	B	B	A	B	A	A	B	B	B	A	B	B	A	B	B	A	A	B	A	A	B	A	A	A	A	A	B
3431137|F|0--38:A>C	2H	2	190.785	B	A	B	A	B	B	B	U	B	A	B	B	A	A	A	A	B	A	U	B	B	A	B	A	A	B	B	B	A	B	B	A	B	B	U	A	U	A	A	B	U	A	A	A	A	B
3266207|F|0--10:G>A	2H	2	191.021	B	A	B	A	B	B	B	A	B	U	B	B	A	A	A	A	B	B	A	B	B	A	B	A	A	B	B	B	A	B	B	A	B	B	U	A	B	A	A	B	A	A	A	A	A	B
3910441|F|0--16:G>T	2H	2	191.149	B	A	B	A	B	B	B	B	B	A	B	B	A	A	A	A	B	A	A	B	B	A	B	A	A	B	B	B	A	B	B	A	B	B	A	A	B	A	A	B	A	A	A	A	A	B
3927936|F|0--10:C>T	2H	2	191.573	B	A	B	A	B	B	B	B	B	A	B	B	A	A	A	A	B	B	A	B	B	A	B	A	A	B	B	B	A	B	B	A	B	B	A	A	B	A	A	B	A	A	A	A	A	B
3262717|F|0-8:A>G-8:A>G	2H	2	192.002	B	A	B	A	B	B	B	A	B	A	B	B	A	A	A	A	B	A	A	A	B	A	B	A	A	B	B	B	A	U	B	A	B	B	A	A	B	B	A	U	A	A	A	A	A	B
4791387|F|0-10:C>T-10:C>T	2H	2	192.112	B	A	A	A	B	B	B	A	B	A	B	B	A	A	A	A	B	A	A	A	B	A	B	A	A	B	B	B	A	B	B	A	B	B	A	A	B	A	A	B	A	A	A	A	A	B
3662415|F|0--44:A>G	2H	2	192.755	B	A	A	A	B	B	B	A	B	A	B	B	A	A	A	A	B	A	A	A	B	A	B	A	A	B	B	B	A	B	B	A	B	B	A	A	B	B	A	B	A	A	A	A	A	B
6273232	2H	2	194.902	B	A	B	A	B	B	B	A	B	U	B	B	A	U	A	A	B	A	A	B	B	A	B	A	A	B	B	B	A	B	B	A	B	B	A	A	A	A	A	B	B	A	U	A	A	B
5256276|F|0--53:A>C	2H	2	195.254	B	A	B	A	B	B	B	A	B	A	B	A	A	A	A	A	B	A	A	B	U	A	B	A	A	B	B	B	A	B	B	A	U	B	A	A	A	A	A	B	B	A	A	A	A	B
3258367|F|0-40:A>G-40:A>G	2H	2	195.41	B	A	B	A	B	U	B	A	B	A	B	B	A	A	A	A	B	A	A	U	B	A	B	A	A	B	B	B	A	B	B	A	B	B	A	A	A	A	A	B	B	A	A	A	A	B
4171371|F|0--26:G>A	2H	2	196.243	B	A	U	A	B	B	B	A	B	A	B	A	A	A	A	A	B	A	A	B	B	A	B	A	A	U	B	B	A	B	B	A	B	B	U	A	A	A	A	B	B	A	A	A	A	B
3434264|F|0--41:G>T	2H	3	0	B	A	A	B	B	B	A	U	B	A	A	B	A	A	A	A	A	A	B	A	B	B	A	A	A	B	A	B	A	B	B	B	B	A	A	A	A	A	A	A	A	B	A	A	A	B
3398336|F|0-31:T>C-31:T>C	2H	3	0.711	B	A	A	B	A	B	A	A	B	A	A	B	A	A	A	A	B	A	B	A	B	B	A	A	A	B	A	B	A	B	B	B	B	A	A	A	A	A	A	A	A	B	A	A	U	B
3259605|F|0--53:G>C	2H	3	1.249	B	A	A	B	A	B	A	A	B	A	A	B	A	A	A	A	U	A	B	A	B	B	A	A	A	B	A	B	A	B	B	B	B	A	A	A	A	A	A	A	A	B	A	A	A	B
3275071|F|0-10:G>A-10:G>A	2H	3	1.518	B	A	U	B	A	B	A	A	B	A	U	B	A	A	A	A	B	U	B	A	B	B	A	A	A	B	A	B	A	B	B	B	B	A	A	A	U	U	A	A	A	B	A	A	A	B
3431205	2H	3	2.389	B	A	A	B	A	B	A	A	B	A	A	B	A	A	A	A	A	A	B	A	B	B	A	A	A	B	A	B	A	B	B	B	B	U	A	A	A	A	A	A	A	B	U	A	A	B
3928208|F|0--48:A>G	2H	3	3.876	B	A	A	B	A	B	A	A	B	A	A	B	A	A	A	A	U	A	B	A	B	B	A	U	A	B	A	B	A	B	B	B	B	A	U	A	A	A	U	B	U	B	A	A	A	B
4015851|F|0-10:G>A-10:G>A	2H	3	5.131	B	A	A	B	A	B	A	U	B	A	A	B	A	A	A	A	A	A	B	A	B	B	A	A	A	B	A	B	A	B	B	B	B	A	A	U	A	A	A	B	A	B	A	A	A	B
3432484|F|0--24:C>G	2H	3	5.565	B	A	A	B	A	B	A	A	B	A	A	B	U	A	A	A	A	A	B	A	B	B	A	A	U	B	A	B	A	B	B	B	B	A	U	A	A	A	A	B	A	B	A	A	A	B
5242367|F|0--20:T>A	2H	3	6.19	B	A	A	B	A	B	A	A	B	A	A	B	A	A	A	A	A	A	B	A	B	B	A	A	A	B	A	B	A	B	B	B	U	A	U	A	A	A	A	B	A	B	A	A	A	B
6277298|F|0-16:G>A-16:G>A	2H	3	6.887	B	A	A	B	A	B	A	A	B	A	A	B	A	A	A	A	A	A	B	A	B	B	A	A	A	B	A	B	A	B	B	B	B	A	A	U	A	A	A	B	A	B	A	A	A	B
3262925|F|0--35:G>C	2H	3	7.297	B	A	A	B	A	B	A	A	B	A	A	B	A	A	A	A	A	A	B	A	B	B	A	A	A	A	A	B	A	B	B	B	B	A	U	A	A	A	A	B	A	B	A	B	A	B
5256467|F|0-13:A>G-13:A>G	2H	3	7.485	B	A	A	B	A	B	A	A	B	A	A	B	A	A	A	A	A	A	B	A	B	B	A	A	A	A	A	B	A	B	B	B	B	A	U	A	A	A	A	B	A	B	A	A	A	B
3255173|F|0--9:T>C	2H	3	8.409	B	A	A	B	A	B	A	A	B	A	A	B	A	A	A	A	A	A	B	A	B	B	A	A	A	A	A	B	A	B	B	B	B	A	A	A	A	A	A	B	A	B	A	B	A	B
3260737|F|0--58:C>G	2H	3	9.294	B	A	A	B	A	B	A	A	B	A	A	B	A	A	A	A	B	A	B	A	B	B	A	A	A	A	A	B	U	B	B	B	B	A	A	A	A	A	A	B	A	B	A	A	A	B
3917270	2H	3	9.528	B	A	A	B	A	B	A	A	B	A	A	B	A	A	A	A	B	A	B	A	B	B	A	A	A	A	A	B	A	B	B	B	U	A	A	U	A	A	A	B	A	B	A	A	A	B
3925291|F|0-43:T>C-43:T>C	2H	3	10	B	A	A	B	A	B	A	A	B	A	A	B	A	A	A	A	B	A	B	A	B	B	A	A	A	A	B	B	A	B	B	B	U	A	A	A	A	U	A	B	A	B	A	A	A	B
3259614|F|0-56:C>G-56:C>G	2H	3	10.346	B	A	A	B	A	B	A	A	B	B	A	B	A	A	A	A	B	A	B	A	B	B	A	A	A	A	B	B	A	B	B	B	B	A	A	A	A	A	A	B	A	B	A	A	A	B
3432853|F|0--43:G>T	2H	3	10.476	B	A	A	B	A	B	A	A	B	B	A	B	A	A	A	A	B	A	B	A	B	B	A	A	A	A	B	B	A	B	B	B	B	A	A	A	A	A	A	B	A	B	A	A	A	B
3259614|F|0--56:C>G	2H	3	10.925	B	A	A	B	A	B	A	A	B	A	A	U	A	A	A	A	B	A	B	A	B	B	A	A	A	A	B	B	A	B	B	B	B	A	A	A	A	A	A	B	A	B	A	A	A	B
4187024|F|0-29:G>A-29:G>A	2H	3	11.18	B	A	A	B	A	A	A	A	B	A	A	B	A	A	A	A	B	A	B	A	B	B	A	A	A	A	B	B	A	B	B	B	B	A	A	A	A	A	A	B	A	B	A	A	A	B
3255315|F|0--35:G>A	2H	3	11.665	B	A	A	B	A	A	A	A	A	A	A	U	A	A	A	A	B	A	B	A	B	B	A	A	A	A	B	B	A	B	B	B	U	A	A	A	A	A	A	B	A	B	A	A	A	B
3665872|F|0-12:G>A-12:G>A	2H	3	12.055	B	A	B	B	A	B	A	A	A	A	A	B	A	A	A	A	B	A	B	A	B	B	A	A	A	A	B	B	A	B	B	B	B	A	A	A	A	A	A	B	A	B	A	A	A	B
5244596|F|0--11:C>A	2H	3	12.464	B	A	B	B	A	B	A	A	B	A	A	B	A	A	A	A	B	A	B	A	B	B	A	A	A	A	B	B	A	B	B	B	B	A	A	A	A	A	A	B	A	B	A	A	A	B
3665872|F|0--12:G>A	2H	3	12.552	B	A	B	B	A	B	A	A	B	U	A	B	A	A	A	U	B	A	B	A	B	B	A	A	A	A	B	B	B	B	B	B	B	A	A	A	A	A	U	B	A	B	A	A	A	B
5245545|F|0-14:C>G-14:C>G	2H	3	12.804	B	A	B	B	A	B	A	A	B	B	A	B	A	A	A	A	B	A	B	A	B	B	A	A	A	A	B	B	A	B	B	B	U	A	A	A	A	A	A	B	A	B	A	A	A	B
3256214|F|0-30:A>G-30:A>G	2H	3	12.945	B	A	B	B	A	B	A	A	B	A	A	B	A	A	A	A	B	A	B	A	B	B	A	U	A	U	B	B	A	B	B	B	B	A	U	A	A	A	A	B	A	B	A	A	A	B
3263921|F|0-22:G>C-22:G>C	2H	3	13.427	B	A	B	B	A	B	A	A	B	A	A	B	A	A	A	A	B	A	B	A	B	B	A	A	A	A	B	B	B	B	B	B	B	B	A	A	A	A	A	B	A	B	A	A	A	B
3276724|F|0--25:T>A	2H	3	13.635	B	A	B	B	A	B	A	A	B	A	A	B	A	A	A	A	B	A	B	A	B	B	A	A	A	A	B	B	A	B	B	B	B	B	A	A	A	A	A	B	A	B	A	A	A	B
3254852|F|0-65:C>A-65:C>A	2H	3	15.469	B	A	B	B	A	B	A	A	B	A	U	B	A	A	A	A	B	A	B	A	B	B	A	A	B	A	B	B	A	B	B	B	B	A	A	U	A	A	A	B	A	B	A	U	A	B
3254852|F|0--65:C>A	2H	3	16.326	B	A	B	B	A	B	A	A	B	A	A	B	A	A	A	A	B	A	B	A	B	B	A	A	B	A	B	B	A	B	B	B	B	A	A	A	A	A	A	B	A	B	A	A	A	B
6270031|F|0-48:C>G-48:C>G	2H	3	17.508	B	A	B	B	A	B	A	A	B	A	A	B	A	A	A	A	B	A	B	A	B	B	A	A	B	A	B	B	A	B	B	B	B	A	A	A	A	A	A	B	A	B	A	A	A	B
6269825|F|0-36:C>T-36:C>T	2H	3	19.164	B	A	B	B	A	B	A	A	B	A	A	B	A	A	A	A	B	A	B	A	B	B	B	A	B	B	B	B	A	B	B	B	U	A	A	A	A	A	A	B	A	B	A	A	A	B
3429870	2H	3	19.462	B	A	B	B	A	B	A	A	B	A	A	B	A	A	A	A	B	A	B	A	B	B	B	A	B	B	B	B	A	B	B	B	B	A	B	A	A	A	A	B	A	B	A	A	A	B
6270846	2H	3	19.883	B	A	B	B	A	B	A	A	B	A	A	B	A	A	A	A	B	A	B	A	B	B	B	A	B	B	B	B	A	B	U	B	B	A	B	A	A	A	A	B	A	B	A	A	A	B
3262605|F|0-38:T>C-38:T>C	2H	3	21.372	B	A	B	B	A	B	A	A	B	A	A	U	A	A	A	A	A	A	B	A	B	B	B	A	A	U	B	B	A	B	B	B	B	A	A	A	A	A	A	B	A	B	A	A	A	B
3922021|F|0-6:G>A-6:G>A	2H	3	21.605	B	A	B	U	A	B	A	A	B	A	A	B	A	A	A	A	A	A	B	A	B	B	B	A	B	B	B	B	A	B	B	B	U	A	A	A	A	A	A	B	A	B	A	A	A	B
6283623|F|0-20:C>T-20:C>T	2H	3	22.144	B	A	B	B	A	B	A	A	B	A	A	B	A	A	A	A	B	A	B	A	B	B	B	A	A	B	B	B	A	B	B	B	B	A	U	A	A	A	A	B	A	B	A	A	A	B
5242927|F|0--22:C>T	2H	3	22.661	B	A	B	B	A	B	A	A	B	A	A	B	A	A	A	A	B	A	B	A	B	B	B	A	B	B	B	B	A	B	B	B	B	A	A	A	A	A	A	B	A	B	A	A	A	B
3262300|F|0--16:C>T	2H	3	22.947	B	A	B	B	A	B	A	A	B	A	A	B	A	A	A	A	B	A	B	U	B	B	B	A	B	B	B	B	A	B	B	B	U	A	A	A	U	A	A	B	A	B	U	A	A	B
6269673|F|0--14:T>C	2H	3	23.204	B	A	B	B	A	B	A	A	B	A	A	B	A	A	A	A	B	A	B	A	B	B	B	A	B	B	B	B	A	B	B	B	B	A	A	A	A	A	A	B	A	B	A	A	A	B
6281026	2H	3	24.045	B	A	B	B	A	B	B	A	B	A	A	B	A	A	A	A	B	A	B	A	B	B	B	B	B	B	B	B	A	B	B	B	B	A	U	A	A	A	A	B	A	B	A	A	A	B
5242927|F|0-22:C>T-22:C>T	2H	3	24.366	B	A	B	B	A	B	B	A	B	A	A	B	A	A	A	A	B	A	B	A	B	B	B	A	B	B	B	B	A	B	B	B	B	A	A	A	A	A	A	B	A	B	A	A	A	B
3256569|F|0--6:T>C	2H	3	24.663	B	A	B	B	A	B	B	A	B	A	U	B	A	A	A	A	B	A	B	A	B	B	B	B	B	B	B	B	A	B	B	B	B	A	A	A	U	A	A	B	A	B	A	A	A	B
3434268|F|0--25:A>G	2H	3	25.786	B	A	B	B	A	B	B	A	B	A	A	B	A	A	A	A	B	A	B	A	B	B	B	B	B	B	B	B	A	B	B	B	B	A	A	A	A	A	A	B	A	B	A	A	A	B
3925594|F|0--18:G>T	2H	3	28.849	B	A	B	B	A	B	B	A	B	A	A	B	A	A	A	A	B	A	B	A	B	B	B	B	B	B	B	B	A	B	B	B	B	A	A	A	A	A	A	B	U	B	A	A	A	B
3270186|F|0-67:C>T-67:C>T	2H	3	30.399	B	A	B	B	A	B	B	A	B	A	A	B	A	A	A	A	B	A	B	A	B	B	B	B	A	B	B	B	A	B	B	B	B	A	A	A	A	A	A	B	A	B	A	A	A	B
3260104|F|0--43:G>T	2H	3	33.74	B	A	B	B	A	B	B	A	B	A	A	B	A	A	A	A	B	U	B	B	B	B	B	B	A	B	B	B	A	B	B	B	B	U	A	A	A	A	A	B	A	A	A	A	A	B
4185463|F|0-12:C>A-12:C>A	2H	3	34.824	B	A	B	A	A	B	B	A	B	A	A	B	A	A	A	A	B	A	B	B	B	B	B	B	A	B	B	B	A	B	B	B	U	A	U	A	A	A	A	B	A	A	A	A	A	B
6282673|F|0-5:G>C-5:G>C	2H	3	35.156	B	A	B	A	A	B	B	A	B	A	A	B	A	A	A	A	B	A	B	B	B	B	U	U	A	B	B	B	A	B	A	B	B	A	A	A	A	A	A	B	A	A	A	A	A	B
3931569|F|0-35:T>A-35:T>A	2H	3	35.488	B	A	B	B	A	B	B	A	B	A	A	B	A	A	A	A	B	A	B	B	B	B	B	B	A	B	B	B	A	B	A	B	B	A	A	A	A	A	A	B	A	A	A	A	A	B
3255917|F|0-9:G>A-9:G>A	2H	3	36.372	B	A	A	B	A	B	B	A	B	A	A	B	A	A	A	A	B	A	B	B	B	B	B	B	A	B	B	B	A	B	B	B	B	A	U	A	A	A	A	B	A	A	A	A	A	B
3396846|F|0--5:T>C	2H	3	36.9	B	A	A	B	A	B	B	A	B	A	A	B	A	A	A	A	B	A	B	B	B	B	B	B	A	B	B	B	A	B	B	B	B	A	A	A	A	A	A	B	A	A	A	A	A	B
3255689|F|0--34:C>G	2H	3	37.486	B	A	B	B	A	B	B	A	B	A	A	B	A	A	A	A	B	A	B	B	B	B	B	B	A	B	B	B	A	B	B	B	U	A	A	A	A	A	A	B	A	A	A	A	A	B
3258388|F|0-32:A>C-32:A>C	2H	3	37.859	B	A	B	B	A	B	B	A	B	A	A	B	A	A	A	A	B	A	B	B	B	B	B	B	A	B	B	B	A	U	B	A	B	A	A	A	A	A	A	U	A	A	A	A	A	B
3920416|F|0-44:C>G-44:C>G	2H	3	37.969	B	A	B	B	A	B	B	A	B	A	A	B	A	A	A	A	B	A	B	B	B	B	B	B	A	B	B	B	A	B	B	A	B	A	A	A	A	A	A	B	A	A	A	A	U	B
3263085|F|0--14:C>G	2H	3	38.19	B	A	B	B	A	B	B	A	B	A	A	B	A	A	A	A	B	A	B	B	U	B	B	B	A	B	B	B	A	B	A	A	B	A	A	A	A	A	A	B	A	A	A	A	A	B
3270939|F|0--59:G>T	2H	3	38.319	B	A	B	B	A	B	B	A	B	A	A	B	A	A	A	A	B	A	B	B	B	B	B	B	A	B	B	U	A	B	A	A	B	A	A	U	A	A	A	B	A	A	A	A	A	B
5255815|F|0-11:G>C-11:G>C	2H	3	40.891	B	A	B	B	A	B	B	A	B	A	A	B	A	A	U	A	B	A	A	B	U	A	B	B	A	B	B	B	A	B	B	A	U	A	A	A	U	A	A	B	A	A	A	A	A	B
3257890|F|0-5:C>T-5:C>T	2H	3	41.536	B	A	B	A	A	B	B	A	B	A	A	B	A	A	A	A	B	A	A	B	B	A	B	B	A	B	B	B	A	B	B	A	U	A	A	A	A	A	A	B	A	A	A	A	A	B
3275078|F|0-11:A>G-11:A>G	2H	3	41.883	B	A	B	A	A	B	B	A	B	A	A	B	A	A	A	A	B	A	A	B	B	A	B	B	A	B	B	B	A	B	B	A	B	A	U	A	A	A	A	B	A	A	A	A	A	B
3262059|F|0-5:T>C-5:T>C	2H	3	42.144	B	A	B	B	A	B	B	A	B	A	A	B	A	A	A	A	B	A	A	B	B	A	B	B	A	B	B	B	A	B	B	A	B	A	U	A	A	A	A	B	A	A	A	A	A	B
3665632|F|0-48:G>A-48:G>A	2H	3	42.381	B	A	B	B	A	B	B	A	B	A	A	B	A	A	A	A	B	A	A	B	B	A	B	B	A	B	B	B	A	B	B	A	U	A	A	A	A	A	A	B	A	A	A	A	A	B
4196885	2H	3	42.694	B	A	B	B	A	B	B	A	B	A	A	B	A	A	A	A	B	A	A	B	B	U	B	U	A	B	B	B	A	B	B	U	U	A	A	A	A	A	A	B	A	A	A	A	A	B
4792588|F|0-54:G>A-54:G>A	2H	3	43.842	B	A	B	U	A	B	B	A	B	A	A	B	A	A	U	A	B	A	A	B	B	A	B	U	A	U	B	U	A	B	U	A	U	A	U	A	A	A	A	B	A	A	U	U	A	B
6283353|F|0-19:A>G-19:A>G	2H	3	46.046	B	A	B	B	A	B	B	A	B	A	A	B	A	A	A	A	B	A	A	B	B	A	B	A	A	B	B	U	A	B	B	A	U	A	A	A	A	A	A	B	U	A	A	A	A	B
3932699|F|0-36:T>C-36:T>C	2H	3	47.654	B	A	B	B	A	B	B	A	B	A	A	U	A	A	A	A	B	A	A	B	B	A	B	A	A	B	B	B	A	B	B	A	B	A	U	A	A	A	A	B	A	A	A	A	A	B
6283416|F|0--12:A>C	2H	3	49.881	B	A	B	B	B	B	B	A	B	A	A	B	A	A	A	A	B	A	A	B	B	A	B	A	A	B	B	B	A	B	B	A	U	A	A	A	A	A	A	B	A	A	A	A	A	B
3274258|F|0--68:G>C	2H	3	53.614	B	A	B	A	B	B	B	B	B	A	B	B	A	A	A	A	B	A	A	B	B	B	B	A	A	B	B	B	A	B	B	A	B	B	A	A	A	B	A	B	B	A	A	A	A	B
3930915	2H	3	53.889	B	A	B	A	B	B	B	A	B	A	B	B	A	A	A	A	B	A	A	B	B	B	B	A	A	B	B	B	A	B	B	A	U	B	A	A	A	B	A	B	B	A	A	A	A	B
3257106|F|0-39:G>A-39:G>A	2H	3	54.268	B	A	B	B	B	B	B	B	B	A	B	B	A	U	A	A	B	A	A	B	B	B	B	A	A	B	B	B	A	B	B	A	B	B	A	A	A	B	A	B	B	A	A	A	A	B
3258125|F|0-50:T>G-50:T>G	2H	3	54.712	B	A	B	U	B	B	B	A	B	A	B	B	A	A	A	A	B	A	A	B	B	A	B	A	A	B	B	B	A	B	B	A	U	B	A	A	A	B	A	B	B	A	A	A	A	B
3274986|F|0-7:T>G-7:T>G	2H	3	55.442	B	A	B	A	B	B	B	A	B	A	B	B	A	A	A	A	B	A	A	B	B	A	B	A	A	A	B	B	A	B	B	A	B	B	A	A	A	B	A	B	B	A	A	A	A	B
3255851|F|0--36:A>G	2H	3	55.635	B	A	B	A	B	B	B	A	B	A	B	B	A	A	A	A	B	A	A	B	B	A	B	A	A	A	B	B	A	B	B	A	U	B	U	A	A	B	A	B	B	A	A	A	A	B
4015682|F|0-51:A>C-51:A>C	2H	3	56.08	B	A	B	B	B	B	U	A	B	A	A	B	A	A	A	A	B	A	A	B	B	U	B	A	A	U	B	B	A	B	B	A	B	B	A	A	A	B	A	B	B	A	A	A	A	B
3258978|F|0-57:C>A-57:C>A	2H	3	56.192	B	A	B	B	B	B	B	A	B	U	B	B	A	A	A	A	B	A	A	B	B	U	B	A	A	B	B	B	A	U	B	A	U	B	A	A	A	B	A	B	B	A	A	A	A	B
4015682	2H	3	56.648	B	A	B	B	B	B	B	A	B	A	A	B	A	A	A	A	B	A	A	B	B	U	B	A	A	B	B	B	A	B	B	A	B	B	A	A	A	B	A	B	B	A	A	A	A	B
3918939|F|0-15:G>A-15:G>A	2H	3	56.825	B	A	B	B	B	B	B	A	B	A	B	B	A	A	A	A	B	A	A	B	B	A	B	A	A	U	B	B	A	B	B	A	U	B	A	A	A	B	A	B	B	A	A	A	A	B
3255039|F|0-22:T>C-22:T>C	2H	3	57.175	B	A	A	B	B	B	B	A	B	A	A	B	A	A	A	A	B	A	A	B	B	A	B	A	A	B	B	B	A	B	B	A	B	U	A	A	A	B	A	B	B	A	A	A	A	B
3986109|F|0-43:G>A-43:G>A	2H	3	57.823	B	A	A	B	B	B	B	A	B	A	A	A	A	A	A	A	B	A	A	B	B	A	B	A	A	B	B	B	A	B	B	A	B	B	A	A	A	B	A	B	B	A	A	A	A	B
3266784	2H	3	58.179	B	A	B	B	B	B	B	A	B	A	A	B	A	A	A	A	B	A	A	B	B	U	B	A	A	B	B	B	A	B	B	A	B	B	A	A	A	B	A	B	B	A	A	A	A	B
6278348|F|0--12:G>C	2H	3	58.257	B	A	B	B	B	B	B	A	B	A	A	A	A	A	A	A	B	A	A	B	B	A	B	A	A	U	B	B	A	B	B	A	B	B	A	A	A	B	A	B	B	A	A	A	A	B
5258906|F|0-23:A>G-23:A>G	2H	3	58.897	B	A	B	B	B	B	B	A	B	A	A	B	A	A	A	A	B	A	A	U	B	A	B	A	A	B	U	B	A	B	B	A	B	B	A	U	A	B	A	A	B	A	A	A	U	B
6281574|F|0-32:C>T-32:C>T	2H	3	59.023	B	A	B	B	B	B	B	A	B	A	A	B	A	A	A	A	B	A	A	B	B	A	B	A	A	B	B	B	A	B	B	A	B	U	U	A	A	B	A	B	B	A	A	A	A	B
3432393|F|0--25:T>C	2H	3	59.275	B	A	B	B	B	A	U	A	B	A	A	B	A	A	A	A	B	A	A	B	B	A	B	A	A	B	B	B	A	B	B	A	B	B	U	A	A	B	A	A	B	A	A	A	A	B
6284255|F|0--43:G>C	2H	3	59.49	B	A	B	B	B	A	B	A	B	A	A	B	A	A	A	A	B	A	A	B	B	A	B	A	A	B	B	B	A	B	B	A	B	B	A	A	A	B	A	B	B	A	A	A	A	U
3432525|F|0-27:C>G-27:C>G	2H	3	59.635	B	A	A	B	B	B	B	A	B	A	A	B	A	A	A	A	B	A	A	B	B	A	B	A	A	B	B	B	A	B	B	A	B	B	A	A	A	B	A	B	B	A	A	A	A	B
3273877|F|0--18:T>G	2H	3	59.74	B	A	B	B	B	B	B	A	B	A	A	B	A	A	A	A	B	A	A	B	B	A	B	A	A	B	B	B	A	B	B	A	B	B	A	A	A	B	A	B	B	A	A	A	A	B
3261735|F|0-6:G>T-6:G>T	2H	3	59.809	B	A	B	B	B	B	B	A	B	A	A	B	A	A	A	A	B	A	A	B	B	A	B	A	A	B	B	B	A	B	B	A	U	B	U	A	A	B	A	B	B	A	A	A	A	B
4015565|F|0-15:A>T-15:A>T	2H	3	59.933	B	A	U	B	B	B	B	A	B	A	A	B	A	A	A	A	B	A	A	B	U	A	B	A	A	B	B	B	A	A	B	A	B	B	U	A	A	B	A	B	B	A	A	A	A	B
3924845|F|0-40:C>T-40:C>T	2H	3	59.993	B	A	B	B	B	B	B	A	B	A	A	B	A	A	A	A	B	A	A	B	B	A	B	A	A	B	B	B	A	A	B	A	B	B	U	A	A	B	A	B	B	A	A	A	A	B
3267984|F|0-52:A>T-52:A>T	2H	3	60.224	B	A	B	B	B	B	B	A	B	A	A	B	A	A	A	A	B	A	A	B	B	A	B	A	A	B	B	B	A	B	B	A	U	B	U	A	A	B	A	B	B	A	A	A	A	B
5249856|F|0--5:A>G	2H	3	60.312	B	A	B	U	B	B	B	A	B	A	A	B	A	A	A	A	B	A	A	B	B	A	A	A	A	B	B	B	A	B	B	A	B	B	U	A	A	B	A	B	B	A	A	A	A	B
3268592	2H	3	60.525	B	A	B	B	B	B	B	A	B	A	A	B	A	A	A	A	B	A	A	B	B	A	B	A	A	B	B	B	A	B	B	A	A	U	A	A	A	B	A	B	B	A	A	A	A	B
3661995	2H	3	60.924	B	A	B	B	B	B	B	A	B	A	A	B	A	A	A	A	B	A	A	B	B	A	B	A	A	B	B	B	A	B	B	B	B	B	U	A	U	B	A	B	B	A	A	A	A	B
3661995|F|0--22:G>A	2H	3	60.994	B	A	B	B	B	B	B	A	B	A	A	B	A	A	A	A	B	A	A	B	U	A	A	A	A	B	B	B	A	B	B	B	B	B	A	A	A	B	A	B	B	A	A	A	A	B
3923253|F|0-54:G>C-54:G>C	2H	3	61.249	B	A	A	B	B	B	B	A	B	A	A	U	A	A	A	A	B	A	A	B	B	A	B	A	A	B	B	B	A	B	B	B	B	B	A	A	A	B	A	B	B	A	A	A	A	B
3261266|F|0-59:G>T-59:G>T	2H	3	61.489	B	A	B	B	B	B	B	A	B	A	A	A	A	A	A	A	U	A	A	B	B	A	B	A	A	B	B	B	A	B	B	B	U	B	A	A	A	B	A	B	B	A	A	A	A	B
3257133|F|0--45:C>T	2H	3	61.621	B	A	B	U	B	B	B	A	U	A	A	A	A	A	A	A	B	A	A	U	B	A	B	A	A	B	B	B	A	B	B	B	U	B	A	A	A	B	A	B	B	A	A	A	A	B
3432649|F|0-67:T>G-67:T>G	2H	3	61.852	B	A	B	B	B	B	B	A	B	A	A	B	A	A	A	A	B	A	A	B	B	A	B	A	A	B	B	B	A	B	B	B	U	B	A	A	A	B	A	B	B	A	A	A	A	B
3268454	2H	3	62.306	B	A	U	B	B	B	B	A	B	A	A	B	A	A	A	A	B	A	A	B	B	B	B	A	A	B	B	B	A	B	B	A	A	U	A	A	A	B	A	B	B	A	A	A	A	U
3924845|F|0--40:C>T	2H	3	62.436	B	A	B	B	B	B	B	A	B	A	A	B	A	A	A	A	B	A	A	B	B	B	B	A	A	B	B	B	A	B	B	A	B	B	U	A	A	B	A	B	B	A	A	A	A	B
3986048|F|0--40:T>G	2H	3	63.033	B	A	B	B	B	B	B	A	B	B	A	B	A	A	A	A	B	A	A	B	B	B	B	A	A	B	B	B	A	B	B	B	B	B	A	A	A	B	A	B	B	A	A	A	A	B
3433374|F|0--25:T>G	2H	3	63.119	B	A	B	B	B	B	B	A	B	A	A	B	A	A	A	A	B	A	A	B	U	B	B	A	A	B	B	B	A	B	B	B	B	B	A	A	A	B	A	B	B	A	A	A	A	B
3256313|F|0-20:G>A-20:G>A	2H	3	63.357	B	A	B	B	B	B	B	A	B	A	A	B	A	A	A	A	B	A	A	B	B	A	B	A	A	B	B	B	A	B	B	A	B	A	U	A	A	A	A	B	A	A	A	A	A	B
4014404|F|0-52:C>G-52:C>G	2H	3	64.115	B	A	B	B	B	B	B	A	B	B	A	B	A	U	A	A	B	A	A	B	B	B	B	A	A	B	B	B	A	B	B	B	U	B	A	A	A	B	A	B	B	A	A	A	A	B
3920179|F|0--14:G>C	2H	3	64.549	B	A	B	B	B	B	B	A	B	A	A	B	A	A	A	A	B	A	A	B	B	B	B	A	A	B	B	B	A	B	B	B	U	B	U	A	A	A	A	B	A	A	A	A	A	B
3256313|F|0--20:G>A	2H	3	64.798	B	A	B	B	B	B	B	A	B	A	A	B	A	A	A	A	B	A	A	B	B	B	B	A	A	B	B	B	A	B	B	B	B	B	U	A	A	A	A	B	A	A	A	A	A	B
3259130|F|0--43:G>T	2H	3	65.175	B	A	B	B	B	B	B	A	B	A	A	B	A	A	A	A	B	A	A	B	B	B	B	A	A	B	B	B	A	B	B	B	U	B	A	A	A	A	A	B	A	A	A	A	A	B
3986103|F|0--64:A>G	2H	3	65.363	B	A	B	B	B	B	B	A	B	A	A	B	A	A	A	A	B	A	A	B	B	B	B	A	A	B	B	B	A	B	B	B	B	B	A	A	A	A	A	B	A	A	A	A	A	B
5257482|F|0-61:A>G-61:A>G	3H	4	0	B	A	B	A	A	A	B	B	A	A	U	B	A	B	A	B	A	A	B	B	A	B	A	B	B	A	A	B	B	B	B	B	A	B	B	B	B	A	A	B	B	A	B	B	B	A
3267515|F|0--23:T>C	3H	4	0.446	B	A	B	A	A	B	A	A	A	A	A	B	A	B	A	A	A	A	B	B	A	B	A	B	B	A	A	B	B	B	B	B	A	B	U	B	B	A	A	B	B	A	B	B	B	A
3268010|F|0--50:A>G	3H	4	0.593	B	A	B	A	A	A	A	B	A	A	A	B	A	B	A	B	A	A	B	B	A	B	A	B	B	A	A	B	B	B	B	B	A	B	B	B	B	A	A	B	B	A	B	B	B	A
3434192|F|0-58:G>C-58:G>C	3H	4	0.768	B	A	B	A	A	A	A	A	A	A	A	B	A	B	A	B	A	A	B	B	A	B	A	B	B	U	A	B	B	B	B	B	A	B	B	B	B	A	U	B	B	A	B	B	B	A
3261209|F|0--38:C>G	3H	4	0.819	B	A	B	A	A	B	A	A	A	A	A	B	A	B	A	A	U	A	B	B	A	B	A	B	B	A	A	B	A	B	B	B	A	B	B	B	B	A	A	B	B	A	B	B	B	A
6281571|F|0--63:A>C	3H	4	0.971	B	A	B	A	A	A	A	A	A	A	A	A	A	B	A	A	A	A	B	B	A	B	A	U	B	A	A	B	A	B	B	B	A	B	B	B	B	A	A	B	B	A	B	B	B	A
3258692|F|0-56:C>A-56:C>A	3H	4	1.141	B	A	B	A	A	A	A	A	A	A	A	B	A	B	A	A	A	A	B	B	A	B	A	B	B	A	A	B	A	B	B	B	A	B	B	B	B	A	A	B	B	A	B	B	B	A
3257351|F|0-24:G>A-24:G>A	3H	4	1.142	B	A	B	A	A	A	A	A	A	A	A	B	A	B	A	A	A	A	B	B	A	B	A	B	B	A	A	B	A	B	B	B	U	B	U	U	U	A	A	B	B	A	B	B	B	A
6280723|F|0--11:A>G	3H	4	1.155	B	A	U	A	A	A	A	A	A	A	A	B	A	B	A	A	A	A	B	B	A	B	A	B	B	A	A	B	A	B	B	B	A	B	B	B	U	A	A	B	B	A	B	B	B	A
3267515|F|0-23:T>C-23:T>C	3H	4	1.298	B	A	U	A	A	A	A	A	A	A	A	B	A	B	A	A	A	A	A	B	A	B	A	B	B	A	A	B	A	B	B	B	A	B	U	B	B	A	A	B	B	A	B	B	B	A
3261209|F|0-38:C>G-38:C>G	3H	4	1.336	B	A	B	A	A	A	A	A	A	A	A	B	A	B	A	A	A	A	A	B	A	B	A	B	B	A	A	B	A	B	B	B	A	B	B	B	B	A	A	B	B	A	B	B	B	A
3434192|F|0--58:G>C	3H	4	1.536	B	A	B	A	A	A	A	A	A	A	A	A	A	B	A	B	A	A	B	B	A	B	A	B	B	A	A	B	A	B	B	B	A	B	B	B	B	A	A	B	B	A	B	B	B	A
3257516|F|0-41:G>C-41:G>C	3H	4	1.595	B	A	U	A	A	A	A	A	A	A	A	B	A	B	A	U	A	A	B	B	A	B	A	B	B	A	A	B	A	B	B	B	U	B	U	B	B	A	A	B	B	A	B	B	B	A
6283968|F|0--51:A>G	3H	4	1.776	B	A	B	A	A	A	A	A	A	A	A	B	A	U	A	B	A	A	A	B	A	B	A	B	B	A	A	B	A	B	B	B	A	B	U	B	B	A	A	B	B	A	B	B	B	A
3916742	3H	4	1.951	B	A	B	A	A	A	A	A	A	A	A	B	A	B	A	B	A	A	B	B	U	B	A	B	B	A	A	B	A	B	B	B	U	B	B	B	B	A	A	B	B	A	B	B	B	A
3986708|F|0-32:T>C-32:T>C	3H	4	2.163	B	A	B	A	A	A	A	A	A	A	A	B	A	B	A	B	A	A	B	B	A	B	A	B	B	A	A	B	A	B	B	B	U	B	B	B	B	A	A	B	B	A	B	B	B	A
3256255	3H	4	2.45	B	A	B	A	U	A	B	A	A	A	A	B	A	B	A	U	A	A	B	B	A	B	A	B	B	A	A	B	U	B	B	B	A	B	B	B	B	A	A	B	B	A	B	B	B	A
6277650	3H	4	2.606	B	A	B	A	A	A	A	A	A	A	A	B	A	B	A	B	A	A	B	B	A	B	A	B	B	A	A	B	A	B	B	B	U	B	B	B	B	A	A	B	U	A	B	B	B	A
5259113|F|0--20:T>C	3H	4	2.715	B	A	B	A	A	A	A	A	A	A	A	B	A	B	A	B	A	A	B	B	A	B	A	B	B	U	A	B	A	B	B	B	A	B	B	B	B	A	A	B	U	A	B	B	B	A
4189069	3H	4	3.736	B	A	B	A	A	A	A	A	A	A	A	B	A	B	A	B	A	A	B	B	A	B	A	B	B	A	A	U	A	B	B	B	U	B	B	B	U	A	A	B	A	A	B	B	B	A
3259690|F|0-52:A>G-52:A>G	3H	4	4.008	B	A	B	A	A	A	U	A	A	A	A	B	A	B	A	B	A	A	B	B	A	B	A	B	B	A	B	B	A	B	B	B	A	B	B	B	B	A	A	B	A	A	B	U	B	A
4330908	3H	4	4.184	B	A	B	A	A	A	A	A	A	A	A	B	A	B	A	B	A	A	B	B	A	B	A	B	B	A	B	B	A	B	B	B	U	B	B	B	B	A	A	B	A	A	B	B	B	A
3661935	3H	4	4.415	B	A	B	A	A	A	B	A	A	A	A	B	A	B	A	B	A	A	B	B	A	B	A	B	B	A	B	B	A	B	B	B	U	B	B	B	B	A	A	B	A	A	B	B	B	A
3255995|F|0-42:A>G-42:A>G	3H	4	5.811	B	A	B	A	A	U	B	A	A	A	A	B	A	B	A	B	A	A	B	B	A	B	A	B	B	A	B	B	A	B	B	B	A	A	U	B	B	A	A	B	A	A	B	B	B	A
3270902	3H	4	6.352	B	A	B	A	A	A	B	A	A	A	A	B	A	B	A	B	A	A	B	B	A	B	A	B	B	A	B	B	A	B	B	B	A	A	U	B	U	A	A	B	A	A	U	B	B	A
3267455|F|0--27:G>C	3H	4	6.789	B	A	A	A	A	A	B	A	A	A	A	B	A	B	A	B	A	A	B	B	A	B	A	B	B	A	B	B	A	B	B	B	U	A	U	B	B	A	A	B	A	A	B	B	B	A
3267827	3H	4	7.185	B	A	A	A	A	A	B	A	A	A	A	B	A	B	A	B	A	A	B	B	A	B	A	U	B	A	B	B	A	B	B	B	A	A	U	B	B	A	A	B	A	A	U	B	B	A
3398277|F|0--23:T>C	3H	4	7.718	B	A	A	A	A	A	B	A	A	A	A	B	A	B	A	B	A	A	B	B	A	B	A	B	B	A	B	B	A	B	B	B	A	A	B	B	B	A	A	B	A	A	B	B	B	A
4014769|F|0-21:A>G-21:A>G	3H	4	7.826	B	A	A	A	B	A	B	A	A	A	A	B	A	B	A	B	A	A	B	B	A	B	A	B	B	A	B	B	A	B	B	B	A	A	B	B	B	A	U	B	A	A	B	B	B	A
5256808|F|0-26:T>C-26:T>C	3H	4	7.929	B	A	A	A	B	A	B	A	A	A	A	B	A	B	A	B	A	A	B	B	A	B	A	B	B	A	B	B	A	B	B	B	A	A	U	B	U	A	A	B	A	A	B	B	B	A
3274681|F|0-10:T>C-10:T>C	3H	4	8.2	B	A	A	A	A	A	B	A	A	A	U	B	A	B	A	B	A	A	B	B	A	U	A	B	B	A	B	B	A	B	B	B	A	A	U	B	B	A	A	B	A	A	B	B	B	A
3259406|F|0-22:C>T-22:C>T	3H	4	8.981	B	A	A	A	A	A	B	A	A	A	A	B	A	B	A	B	A	A	B	B	A	B	A	B	B	A	B	B	A	B	B	B	A	A	U	B	B	A	A	B	A	A	B	B	B	B
3665322|F|0--29:C>A	3H	4	9.641	B	A	A	A	A	A	B	A	A	A	A	B	A	B	A	B	A	A	B	B	A	B	A	B	B	B	B	B	A	B	B	B	A	A	B	B	B	A	A	B	A	A	B	B	B	B
3665322|F|0-29:C>A-29:C>A	3H	4	9.962	B	A	A	A	A	A	B	A	A	A	A	B	A	A	A	B	A	A	B	B	A	B	A	B	B	A	B	B	A	B	B	B	A	A	B	B	B	A	A	B	A	A	B	B	B	B
3255201|F|0--16:C>T	3H	4	10.04	B	A	A	A	A	A	B	A	A	A	A	B	A	A	A	A	A	A	B	B	A	B	A	B	B	A	B	B	A	B	B	B	U	A	U	B	B	A	A	B	A	A	B	B	B	B
3255852|F|0--13:C>A	3H	4	10.148	B	A	A	A	A	A	B	A	A	U	A	B	A	B	A	B	A	A	B	B	A	B	A	B	B	B	B	B	A	B	B	B	A	A	U	B	B	A	A	B	A	A	B	B	B	B
3257550|F|0--51:T>G	3H	4	10.27	B	A	A	A	A	A	B	A	A	A	A	B	A	B	A	B	A	A	B	B	A	B	U	B	B	A	B	B	A	B	B	B	A	A	B	B	B	A	A	B	A	A	B	B	B	B
4169654|F|0--39:A>G	3H	4	10.35	B	A	A	A	A	A	B	A	A	U	A	B	A	B	A	B	A	A	B	B	A	B	A	B	B	A	B	B	A	B	B	B	U	A	U	B	B	A	A	B	A	A	B	B	B	B
3433060|F|0--26:C>G	3H	4	10.531	B	A	A	A	A	A	B	A	A	A	A	B	A	B	A	B	A	B	B	B	A	B	A	B	B	A	B	B	A	B	B	B	A	A	B	B	B	A	A	B	A	A	B	B	B	B
3433060|F|0-26:C>G-26:C>G	3H	4	10.626	B	A	A	A	A	A	B	A	A	A	A	B	A	B	A	A	A	B	B	B	A	B	A	B	B	A	B	B	A	B	B	B	A	A	B	B	B	A	A	B	A	A	B	B	B	B
5334712|F|0-20:T>C-20:T>C	3H	4	10.979	B	A	A	A	A	A	B	A	A	A	A	B	A	B	A	B	A	B	B	B	A	B	A	B	B	A	B	B	A	B	B	B	A	A	B	B	B	A	A	B	A	A	B	B	B	B
3272782|F|0--8:A>C	3H	4	11.165	B	A	A	A	A	B	B	A	A	A	A	B	U	B	A	B	A	B	B	B	A	B	A	B	B	A	B	B	A	B	B	B	A	A	B	B	B	U	A	B	A	A	B	B	B	B
3275494|F|0--25:A>G	3H	4	11.258	B	A	A	A	A	B	B	A	A	A	A	B	A	B	U	B	A	B	B	B	A	B	A	B	B	A	B	B	A	B	B	B	A	A	B	B	B	A	A	B	A	A	B	B	B	B
5260212|F|0-31:G>C-31:G>C	3H	4	11.425	B	A	A	A	A	A	B	A	A	U	A	B	A	B	A	B	A	B	B	B	A	B	A	B	B	A	B	B	A	B	B	B	A	A	U	B	B	A	A	B	A	A	B	B	B	B
4172185|F|0-41:G>A-41:G>A	3H	4	11.765	B	A	A	A	A	A	B	A	A	A	A	B	A	B	A	B	A	B	B	B	A	B	A	B	B	A	B	B	A	B	B	B	A	A	U	B	B	B	A	B	A	A	B	B	B	B
3262330|F|0-30:T>C-30:T>C	3H	4	12.641	B	A	A	A	A	A	B	A	A	A	A	B	A	B	A	B	A	B	B	B	A	B	A	B	B	A	B	B	A	B	B	B	U	A	U	B	U	B	A	B	A	A	B	B	B	B
3930491|F|0--19:G>A	3H	4	12.92	B	A	A	A	A	A	A	A	A	A	U	B	A	B	A	B	U	B	B	B	A	B	U	B	B	U	B	B	A	B	B	B	B	A	U	B	B	B	A	B	A	A	B	B	B	B
3665103|F|0-59:G>A-59:G>A	3H	4	13.342	B	A	A	A	A	A	A	B	A	A	A	B	A	B	A	B	A	B	B	B	A	B	A	B	B	A	B	B	A	B	B	B	B	A	U	B	B	B	A	B	A	A	B	B	B	B
3398357|F|0--62:C>T	3H	4	13.683	B	A	A	A	A	B	A	U	A	A	A	B	A	B	U	B	A	B	B	B	A	B	A	B	B	B	B	B	A	B	B	B	U	B	A	B	B	B	A	B	A	A	B	B	B	B
3397545|F|0-31:T>C-31:T>C	3H	4	14.047	B	A	A	A	A	A	A	A	A	A	A	B	A	B	A	B	A	B	B	B	A	B	A	B	B	A	B	B	A	B	B	B	B	A	U	B	B	B	A	B	A	A	B	B	B	B
5248487|F|0--8:T>C	3H	4	14.171	B	A	A	A	A	A	A	A	A	A	A	B	A	B	A	B	A	B	B	B	A	B	A	B	B	A	B	B	A	B	B	B	B	A	A	B	B	B	A	B	A	A	B	B	B	B
3259079|F|0--5:T>A	3H	4	14.311	B	A	A	A	A	A	A	B	A	A	A	B	A	B	A	B	A	B	B	B	A	B	A	B	B	A	B	B	A	B	B	B	B	A	U	B	B	B	A	B	A	A	B	B	B	B
3397545|F|0--31:T>C	3H	4	14.534	B	A	A	A	A	A	A	A	A	A	A	B	A	B	A	B	A	B	B	B	A	B	A	B	B	A	B	B	A	B	B	B	B	A	U	B	B	B	A	B	A	A	B	B	B	B
3912855|F|0--37:C>A	3H	4	14.721	B	A	A	A	A	A	A	A	A	A	A	B	A	B	A	B	A	B	B	B	A	B	A	B	B	B	B	B	A	B	B	B	B	A	A	B	B	B	U	B	A	A	B	B	B	B
6278232|F|0--16:G>A	3H	4	14.857	B	A	A	A	U	B	A	A	A	A	A	B	A	B	A	B	A	B	B	B	A	B	A	B	B	U	B	B	A	B	B	B	B	B	A	B	B	B	A	B	A	A	B	B	B	B
6282643|F|0--23:G>T	3H	4	15.209	B	A	A	A	A	A	A	A	A	A	A	B	A	B	A	B	A	B	B	B	A	B	A	B	B	A	B	B	A	B	B	B	U	A	A	B	B	B	A	B	A	A	B	B	B	B
3255944|F|0-48:G>C-48:G>C	3H	4	15.472	B	A	A	A	A	A	A	A	A	A	A	A	A	B	A	B	A	B	B	B	A	B	A	B	B	A	B	B	A	B	B	B	B	A	A	U	B	B	A	B	A	A	B	B	B	B
3256278|F|0--7:T>G	3H	4	15.77	B	A	A	A	A	A	A	A	A	A	A	B	A	B	A	B	A	B	B	B	A	B	A	B	B	U	B	B	A	B	B	B	B	A	A	B	B	A	A	B	A	A	B	B	B	B
3256278|F|0-7:T>G-7:T>G	3H	4	16.021	B	A	A	A	A	A	A	A	A	A	A	A	A	B	A	B	A	B	B	B	A	B	A	B	B	A	B	B	A	B	B	B	B	A	A	B	B	A	A	B	A	A	B	B	B	B
3921023|F|0--14:A>T	3H	4	17.057	B	A	A	A	A	B	A	A	A	A	A	B	A	B	A	B	A	B	B	U	U	B	A	B	B	A	B	B	A	B	B	B	U	A	U	B	B	A	A	B	A	A	B	B	B	B
6281863|F|0-35:C>G-35:C>G	3H	4	17.36	B	A	A	A	A	A	A	A	A	U	A	B	A	B	A	B	A	B	B	B	A	B	A	B	B	A	B	B	A	B	B	B	B	A	A	B	B	A	A	B	A	A	B	B	B	B
6283337|F|0-49:A>G-49:A>G	3H	4	17.607	B	A	A	A	A	B	A	A	A	A	A	B	A	B	A	B	A	B	B	B	A	B	A	B	U	A	B	U	A	B	B	B	U	A	A	U	U	A	A	B	B	A	B	B	B	B
6283337|F|0--49:A>G	3H	4	17.811	B	A	A	A	A	A	A	A	A	A	A	B	A	B	A	B	A	B	B	B	A	B	A	B	U	A	B	U	A	B	B	B	U	A	A	U	U	A	A	B	B	A	B	B	B	B
3258864|F|0--39:A>G	3H	4	18.189	B	A	A	A	A	A	A	A	A	A	A	B	A	B	A	B	A	B	B	B	A	B	A	B	B	A	B	B	U	B	B	B	U	A	A	B	B	A	A	B	B	A	B	B	B	B
3929922|F|0-29:G>A-29:G>A	3H	4	18.386	B	A	A	A	A	A	A	A	A	A	A	U	A	B	A	B	A	B	B	B	A	B	A	B	B	A	B	B	A	B	B	B	B	A	A	A	B	A	A	B	B	A	B	B	B	B
4011783|F|0-52:G>T-52:G>T	3H	4	18.65	B	A	A	A	A	A	A	A	A	A	A	B	A	B	A	B	A	B	B	B	A	B	A	A	B	A	B	B	A	B	B	B	B	A	A	A	B	A	A	U	B	A	B	B	B	B
3662245|F|0-31:A>G-31:A>G	3H	4	19.151	B	A	A	A	A	A	A	A	A	A	A	B	A	B	A	B	A	B	B	B	A	B	A	A	B	A	B	B	A	B	B	B	B	A	A	A	B	A	A	B	B	A	B	B	B	B
3255063|F|0-45:G>A-45:G>A	3H	4	19.434	B	A	A	A	A	A	A	A	A	U	A	B	A	B	A	B	A	B	B	B	A	B	U	B	B	A	B	B	A	B	B	B	B	A	A	B	B	A	A	B	B	A	B	B	B	B
3263235|F|0--31:T>C	3H	4	19.887	B	A	A	A	A	A	A	A	A	A	A	B	A	B	A	B	A	B	B	B	A	B	A	B	B	A	B	B	U	B	B	B	B	A	A	B	B	A	A	B	B	A	B	B	B	B
3931871	3H	4	20.731	B	A	A	A	A	A	A	A	A	A	A	B	A	B	A	B	A	B	B	B	B	B	A	B	B	A	B	B	A	B	B	B	B	A	U	B	B	A	A	B	B	A	B	B	B	B
3258252	3H	4	20.961	B	A	A	A	A	A	A	A	A	A	A	B	A	B	A	B	A	B	B	U	A	B	A	B	B	A	B	B	A	B	B	B	U	A	A	B	U	A	A	B	B	A	B	B	B	B
6249147	3H	4	21.375	B	A	A	A	A	A	A	A	A	A	A	B	A	B	A	B	A	B	B	B	B	B	A	B	B	A	B	B	A	B	B	B	B	A	A	B	B	A	A	A	B	A	B	B	B	B
3276616|F|0-15:C>A-15:C>A	3H	4	21.68	B	A	A	A	A	A	A	A	A	A	A	B	A	B	A	B	A	B	B	B	A	B	A	B	B	A	U	B	A	B	B	B	B	A	A	B	B	A	A	A	B	A	B	U	B	B
4187162|F|0--34:C>G	3H	4	21.891	B	A	A	A	A	A	A	A	A	A	A	B	A	B	A	B	A	B	B	B	A	B	A	B	B	U	B	B	A	B	B	B	U	A	A	B	B	A	A	A	B	A	B	B	B	B
5257005|F|0-17:G>T-17:G>T	3H	4	22.361	B	A	A	A	A	A	A	A	A	B	A	B	A	B	A	B	A	B	B	B	A	B	A	B	B	A	U	B	A	A	B	B	U	A	U	B	B	A	A	A	B	A	B	B	B	B
4188652|F|0-16:C>G-16:C>G	3H	4	22.625	B	A	A	A	A	A	A	A	A	B	A	B	A	B	A	B	A	B	B	B	A	B	A	B	B	A	B	B	A	B	B	B	U	A	A	B	B	A	A	A	B	A	B	B	B	B
3398710|F|0-29:C>T-29:C>T	3H	4	22.768	B	A	A	A	A	A	A	A	A	B	A	B	A	B	A	B	A	B	B	B	A	B	A	B	B	A	B	B	U	B	B	B	B	A	A	B	B	A	A	A	B	A	B	B	B	B
3260871|F|0-42:A>G-42:A>G	3H	4	23.095	B	A	A	A	A	A	A	A	A	B	A	B	A	B	A	B	A	B	B	B	A	B	A	B	U	A	B	B	A	A	A	B	B	A	A	B	B	A	A	A	B	A	B	B	B	B
6255968	3H	4	23.405	B	A	A	A	A	A	A	A	A	B	A	B	A	B	A	B	A	B	B	B	U	B	A	B	B	A	B	B	A	B	B	B	B	A	U	B	B	A	A	A	B	A	B	B	B	B
4000155|F|0--16:A>G	3H	4	23.602	B	A	A	A	A	A	A	A	A	B	A	B	A	B	A	B	A	B	B	B	A	B	A	B	B	A	B	B	A	B	B	B	B	A	A	B	B	A	A	A	B	A	B	B	B	B
6283140|F|0--14:C>T	3H	4	23.733	B	A	A	A	A	A	A	A	A	B	A	B	A	B	A	B	A	B	B	B	A	B	A	B	B	A	B	B	A	B	B	B	U	A	A	B	B	A	A	A	B	A	B	B	B	B
3910196|F|0-35:G>T-35:G>T	3H	4	24.002	B	A	A	A	A	A	A	A	A	B	A	B	A	B	A	B	A	B	B	B	A	B	A	B	B	A	B	B	B	B	B	B	B	A	A	B	B	A	A	A	B	A	B	B	B	B
3665810|F|0-39:C>T-39:C>T	3H	4	24.08	B	A	A	A	A	A	A	A	A	B	A	B	A	B	A	B	A	B	B	B	U	B	A	B	B	A	B	B	B	B	B	B	B	A	U	B	B	A	A	A	B	A	B	B	B	B
3254867|F|0--24:T>A	3H	4	24.251	B	A	A	A	A	U	A	A	A	B	A	B	A	B	A	B	A	B	B	B	A	B	A	B	B	A	B	B	B	B	B	B	B	A	A	B	B	A	A	A	B	A	B	B	B	B
3254867|F|0-24:T>A-24:T>A	3H	4	24.508	B	A	A	A	A	A	A	A	A	B	A	B	A	B	A	B	A	B	B	B	A	B	A	B	B	A	B	U	B	B	A	B	B	A	A	B	B	A	A	A	B	A	B	B	B	B
3434235|F|0-22:C>T-22:C>T	3H	4	25.109	B	A	A	A	A	A	A	A	A	B	A	B	A	A	A	B	A	B	B	B	A	B	A	B	B	A	B	B	B	B	B	B	U	A	A	U	B	A	A	A	B	A	B	B	B	B
3258132|F|0-44:C>G-44:C>G	3H	4	25.176	B	A	A	A	A	A	A	A	A	B	A	B	A	A	A	B	A	B	B	B	A	U	A	B	B	A	B	B	B	B	B	B	U	A	A	B	B	A	A	A	B	A	B	B	B	B
3258132|F|0--44:C>G	3H	4	25.371	B	A	A	A	A	A	A	A	A	B	A	B	A	A	A	B	A	B	B	B	A	B	A	B	B	A	B	B	B	B	B	B	U	A	A	B	B	A	A	A	B	A	B	B	B	B
5262054|F|0--7:G>A	3H	4	25.486	B	A	A	A	A	B	A	A	A	B	A	B	A	A	A	B	A	B	B	B	A	B	A	B	B	A	B	B	B	B	B	B	B	A	U	B	B	A	A	A	B	A	B	B	B	B
3258624|F|0-41:C>A-41:C>A	3H	4	25.611	B	A	A	A	A	B	A	A	A	B	U	B	A	A	A	B	A	B	B	B	A	B	A	B	B	A	B	B	B	B	B	B	B	A	A	B	B	A	A	A	B	A	B	B	B	B
3256516|F|0--9:C>T	3H	4	26.299	B	A	A	A	A	A	A	A	A	B	A	B	A	A	A	B	A	B	B	B	A	B	A	B	B	A	B	B	B	B	B	B	B	A	A	B	B	A	A	A	B	A	B	B	B	B
3255136|F|0--45:C>G	3H	4	26.916	B	A	A	A	A	A	A	A	A	B	A	B	A	A	A	B	A	B	B	B	A	B	A	B	B	A	B	B	B	B	B	B	B	A	A	B	B	A	A	A	B	A	B	B	B	B
3931261	3H	4	27.291	B	A	A	A	A	A	A	A	A	B	A	B	A	A	A	B	A	B	B	B	A	B	U	B	B	A	B	B	B	B	B	B	B	A	U	B	B	A	A	A	B	A	B	B	B	B
5337829|F|0-26:T>G-26:T>G	3H	4	27.606	B	A	A	A	A	A	A	A	A	B	A	B	A	A	A	B	A	B	B	B	A	B	A	B	B	A	B	B	B	B	B	B	B	A	A	B	B	A	A	A	B	A	B	B	B	B
5337829|F|0--26:T>G	3H	4	27.746	B	A	A	A	A	A	A	A	A	B	A	B	A	A	A	B	A	B	B	B	A	B	A	B	B	A	B	B	B	B	B	B	B	A	A	B	B	A	A	A	B	A	B	B	B	B
3918490	3H	4	29.111	B	A	A	A	A	A	A	A	A	B	A	B	A	A	A	B	A	B	B	B	U	B	A	B	B	A	B	B	B	B	B	B	B	A	A	B	B	B	A	A	B	A	B	B	B	B
5257194|F|0-45:A>C-45:A>C	3H	4	29.711	B	A	A	A	A	A	A	A	A	B	A	B	A	A	A	B	A	B	B	B	A	B	A	B	B	A	B	B	B	B	B	B	U	A	A	B	B	B	A	A	B	A	B	A	B	B
5257194|F|0--45:A>C	3H	4	29.961	B	A	A	A	A	U	A	A	A	B	A	B	A	A	A	B	A	B	B	B	U	B	A	B	B	A	B	B	B	B	B	B	U	A	A	B	B	B	A	A	B	A	B	A	B	B
3264662|F|0-5:G>A-5:G>A	3H	4	30.174	B	A	A	A	A	A	A	A	A	B	A	B	A	A	A	B	A	B	B	B	A	B	A	B	B	A	B	B	B	B	B	B	B	A	A	B	B	B	A	A	B	A	B	A	B	B
3274846|F|0-19:G>A-19:G>A	3H	4	30.337	B	A	A	A	A	A	A	A	A	B	A	U	A	A	A	B	A	B	B	B	A	B	A	B	B	A	B	B	B	B	B	B	B	A	U	B	B	B	A	A	B	A	B	A	B	B
3434157|F|0-8:T>G-8:T>G	3H	4	30.664	B	A	A	A	A	A	A	A	A	U	A	B	A	A	A	B	A	A	B	B	A	B	A	B	B	A	B	B	B	B	B	B	U	A	A	B	B	B	A	A	B	A	B	A	B	B
3433408|F|0-53:C>A-53:C>A	3H	4	31.196	B	A	A	A	A	A	A	A	A	B	A	B	A	A	A	B	A	A	B	B	A	B	A	B	B	A	B	B	B	B	B	B	B	A	U	B	B	B	A	A	B	A	B	A	A	B
4185524|F|0--17:C>T	3H	4	31.447	B	A	A	A	A	A	A	A	A	B	U	B	A	A	A	B	A	A	B	B	U	B	A	B	B	A	B	B	B	B	B	B	B	A	U	B	B	B	A	A	B	A	B	A	A	B
3258653|F|0--28:G>C	3H	4	31.659	B	A	A	A	A	A	A	A	A	B	A	B	A	A	A	B	A	A	B	B	A	B	A	B	B	A	B	B	B	B	B	B	B	A	A	B	B	B	A	A	B	A	B	A	A	B
4188166	3H	4	32.447	B	A	A	A	A	A	A	A	A	B	A	B	A	A	A	B	A	A	B	B	A	B	A	B	B	A	B	B	B	B	B	B	U	A	A	B	B	B	A	A	B	A	B	A	A	B
3271245|F|0-44:A>T-44:A>T	3H	4	32.551	B	A	A	A	A	A	A	A	A	B	U	B	A	A	A	B	A	A	B	B	A	B	A	B	B	A	B	B	B	B	B	B	B	A	A	B	B	B	A	A	B	A	B	A	A	B
4169900|F|0--29:T>C	3H	4	32.623	B	A	A	A	A	A	A	B	A	B	A	B	A	A	A	B	A	A	B	B	A	B	A	B	B	A	B	B	B	B	B	B	B	A	A	B	B	B	A	A	B	A	B	A	A	B
3259866|F|0-5:G>C-5:G>C	3H	4	32.876	B	A	A	A	A	A	A	A	A	B	A	B	A	A	A	B	A	A	B	B	A	B	A	B	U	A	B	B	B	B	B	B	B	A	A	U	B	B	A	A	B	A	B	A	A	B
3256088|F|0--55:G>T	3H	4	33.201	B	A	A	A	A	A	A	U	A	B	A	B	A	A	A	B	A	A	B	B	A	B	A	B	U	A	B	B	B	B	B	B	A	A	A	B	B	B	A	A	B	A	B	A	A	B
3276311|F|0--14:C>G	3H	4	33.318	B	A	A	A	A	A	A	A	A	B	A	B	A	A	A	B	A	A	B	B	A	B	A	B	A	A	B	B	B	B	B	B	A	A	A	B	B	B	A	A	B	A	B	A	A	B
3257183|F|0--34:C>T	3H	4	33.423	B	A	A	A	A	U	A	A	A	B	A	B	A	A	A	B	A	A	B	B	A	B	A	B	A	A	B	B	B	B	B	B	U	A	A	B	B	B	A	A	B	A	B	A	A	B
3260585|F|0-68:A>G-68:A>G	3H	4	33.449	B	A	A	A	A	A	A	A	A	B	A	B	A	A	A	B	A	A	B	B	A	B	A	B	A	A	B	B	B	B	B	B	A	A	A	B	B	B	A	A	B	A	B	A	A	B
3258804|F|0-52:G>A-52:G>A	3H	4	33.604	B	A	A	A	A	A	B	A	A	B	A	B	A	A	A	B	A	A	B	B	A	B	A	B	A	A	B	B	B	B	B	B	A	A	A	B	B	B	A	A	B	A	B	A	A	B
3276311|F|0-14:C>G-14:C>G	3H	4	33.699	B	A	A	A	A	A	B	A	A	B	A	B	A	A	A	B	A	A	B	B	A	B	A	B	A	A	B	B	B	B	B	B	A	A	A	B	B	B	A	A	B	A	B	A	A	B
3255600|F|0-57:T>G-57:T>G	3H	4	34.064	B	A	A	A	A	B	B	A	A	B	A	B	A	A	A	B	A	A	B	B	A	B	A	B	A	B	B	B	B	B	B	B	A	A	A	B	B	B	A	A	B	A	B	A	A	B
3259866|F|0--5:G>C	3H	4	34.205	B	A	A	A	U	B	B	B	A	B	A	B	A	A	A	B	A	A	B	B	A	B	A	B	B	B	B	B	B	B	B	B	B	A	A	B	B	B	A	A	B	A	B	A	A	B
3927679	3H	4	34.964	B	A	A	A	A	A	A	A	A	B	A	B	A	A	A	B	A	A	B	B	B	B	A	B	A	A	B	B	B	B	B	B	B	A	A	B	B	B	A	A	B	A	B	A	A	B
3256719|F|0-64:T>C-64:T>C	3H	4	35.542	B	A	A	A	A	A	A	A	A	B	A	B	A	A	A	B	A	A	B	B	B	B	A	B	A	A	B	B	B	B	B	B	U	A	U	B	B	B	A	A	B	A	B	A	A	B
3258073|F|0-10:C>A-10:C>A	3H	4	36.083	B	A	A	A	A	A	A	A	A	B	A	B	A	A	A	B	A	A	B	B	B	B	A	B	A	A	B	B	B	B	B	B	B	A	A	B	B	B	A	A	B	A	B	A	A	B
3255465|F|0--36:C>T	3H	4	36.313	B	A	A	A	A	A	A	A	A	B	A	B	A	A	A	B	A	A	B	B	B	B	A	B	A	A	B	B	B	B	B	B	B	A	A	B	B	B	A	A	B	A	B	A	A	B
3923681|F|0--23:G>C	3H	4	38.739	B	A	A	A	A	A	A	A	A	B	A	U	A	A	A	B	A	A	B	B	B	B	A	B	A	A	B	B	B	B	B	B	B	A	A	B	B	B	A	A	B	A	B	A	A	B
3257863|F|0--41:C>A	3H	4	39.683	B	A	A	U	A	A	A	A	A	B	A	A	A	A	A	A	A	A	B	B	B	B	A	B	A	A	B	B	B	B	B	A	B	A	A	B	B	B	A	A	B	A	B	A	A	B
4595900|F|0-27:G>A-27:G>A	3H	4	39.976	B	A	A	B	A	A	A	A	A	B	A	A	A	A	A	A	A	A	B	B	B	B	A	B	A	A	B	B	B	B	B	A	B	A	A	B	B	B	A	A	B	A	B	A	A	B
6284264|F|0--64:A>G	3H	4	40.302	B	A	A	B	A	A	A	A	A	B	A	A	A	A	U	B	A	A	B	B	B	B	A	B	U	A	B	B	B	B	B	A	B	A	U	B	B	B	A	A	B	A	B	A	A	B
3665621|F|0--63:G>A	3H	4	40.511	B	A	A	B	A	A	A	A	A	B	A	A	A	A	A	B	A	A	B	B	B	B	A	B	A	A	B	B	B	B	B	A	B	A	A	B	B	B	A	A	B	A	B	A	A	B
4193052	3H	4	40.642	B	A	A	B	A	A	A	A	A	B	A	A	A	A	A	B	A	A	B	B	U	B	A	B	A	A	B	B	B	B	B	A	U	A	A	B	U	B	A	A	B	A	U	A	A	B
3255541|F|0--67:A>G	3H	4	41.153	B	A	A	B	U	A	A	A	A	B	A	A	A	A	A	B	A	A	B	B	B	B	A	B	A	U	B	B	B	B	B	A	B	A	U	B	B	B	A	A	B	A	B	A	A	B
3255541|F|0--16:C>T	3H	4	41.742	B	A	A	B	A	U	A	A	A	B	A	A	A	A	A	B	A	A	B	B	B	B	A	B	A	A	B	B	B	B	U	A	B	A	A	B	B	B	A	A	B	A	B	A	A	B
3262041|F|0-47:T>G-47:T>G	3H	4	41.783	B	A	A	B	A	A	A	A	A	U	A	A	A	A	A	B	A	A	B	B	B	B	A	B	A	A	B	B	B	B	B	A	B	A	U	B	B	B	A	A	B	A	B	A	A	B
3254775|F|0--23:C>G	3H	4	41.933	B	A	A	B	A	A	A	A	A	B	A	A	A	A	A	B	A	A	B	B	B	B	A	B	A	A	B	B	B	A	B	A	B	A	A	B	B	B	A	A	B	A	B	A	A	B
4790660|F|0-13:G>T-13:G>T	3H	4	42.154	B	A	A	B	A	B	A	A	A	B	A	A	A	A	A	B	A	A	B	B	B	B	A	B	A	A	B	B	B	A	B	A	B	A	U	B	B	B	A	A	B	A	B	A	A	B
4189696|F|0-15:A>C-15:A>C	3H	4	42.445	B	A	A	B	A	B	A	A	A	B	A	A	A	A	A	B	A	A	B	B	B	B	A	B	A	A	B	B	B	B	U	A	B	A	U	B	B	B	A	A	B	A	B	A	A	B
3261284|F|0--9:A>G	3H	4	42.551	B	A	A	B	A	B	A	A	A	B	A	A	A	A	A	B	A	A	B	B	B	B	A	B	A	A	B	B	B	B	B	A	B	A	U	B	B	B	A	A	B	A	B	A	A	B
3256496|F|0--5:A>G	3H	4	42.86	B	A	A	B	A	B	A	A	A	B	A	A	A	A	A	B	A	A	B	B	B	B	A	B	A	A	B	B	B	B	B	A	B	A	A	B	B	B	A	A	B	A	B	A	A	B
3256496|F|0-5:A>G-5:A>G	3H	4	43.11	B	A	A	B	A	B	A	A	A	B	A	A	A	A	A	B	A	A	A	B	B	B	A	B	A	A	B	B	B	U	B	A	B	A	A	B	U	B	A	A	B	A	B	A	A	B
4169448|F|0--52:C>T	3H	4	43.319	B	A	A	B	A	B	A	A	A	B	A	A	A	A	A	B	A	A	A	B	B	B	A	B	A	A	B	B	B	B	B	A	U	A	A	B	B	B	A	A	B	A	B	A	A	B
3257124|F|0--62:C>G	3H	4	43.864	B	A	A	B	A	B	A	A	A	B	A	A	A	U	A	B	A	A	B	B	B	B	A	B	A	A	B	B	B	B	B	A	B	A	A	B	B	B	A	A	B	A	B	A	A	B
6270213|F|0--11:A>T	3H	4	44.192	B	A	A	B	A	B	A	A	A	B	A	A	A	A	A	B	A	A	B	B	B	B	A	B	A	A	B	B	B	B	B	A	B	A	U	B	B	B	A	A	B	A	B	A	A	B
3255973|F|0-41:G>T-41:G>T	3H	4	45.028	B	A	A	B	A	B	A	A	U	B	A	B	A	A	A	B	A	A	B	B	U	B	A	B	A	A	B	A	B	B	B	A	B	A	A	B	B	B	A	A	B	A	B	A	A	B
5258141|F|0-12:A>C-12:A>C	3H	4	45.336	B	A	A	B	A	B	A	A	A	B	A	A	A	A	A	B	A	A	B	B	B	B	A	B	A	A	B	A	B	B	B	A	B	A	U	B	B	B	A	A	B	A	B	A	A	B
3396030|F|0-19:C>T-19:C>T	3H	4	45.429	B	A	A	B	A	B	A	A	A	B	A	A	A	A	A	B	A	A	B	B	B	B	A	B	A	A	B	U	B	B	B	A	U	A	U	U	B	B	A	A	B	A	B	A	A	B
3920804|F|0--28:T>C	3H	4	45.556	B	A	A	B	A	B	A	A	A	B	A	A	A	A	A	B	A	A	B	B	B	B	A	B	A	A	B	A	B	B	A	A	B	A	A	B	B	B	A	A	B	A	B	A	A	B
5258141|F|0--12:A>C	3H	4	45.564	B	A	A	B	A	B	A	A	A	U	A	A	A	A	A	B	A	A	B	U	B	B	A	B	A	A	B	A	B	B	A	A	B	A	U	B	B	U	A	A	B	A	B	A	A	B
6282675|F|0--19:C>T	3H	4	45.724	B	A	A	B	A	B	A	A	A	B	A	A	A	U	A	B	A	A	B	B	B	B	A	B	U	A	B	A	B	B	B	A	B	A	U	B	B	B	A	U	B	A	B	A	A	B
3261706|F|0-68:C>G-68:C>G	3H	4	45.835	B	A	A	B	A	B	A	A	A	B	A	B	A	A	A	B	A	A	B	B	B	B	A	B	A	A	B	A	B	B	B	A	U	A	A	B	B	B	A	A	B	A	B	A	A	B
3662701|F|0-29:T>G-29:T>G	3H	4	45.946	B	A	A	B	A	B	A	A	A	B	A	A	A	A	A	B	A	A	B	B	B	B	A	B	A	A	B	A	B	B	B	A	U	A	U	B	B	B	A	A	B	A	B	U	A	B
4006691|F|0--14:G>A	3H	4	46.27	B	A	A	B	A	B	A	A	A	B	A	A	A	A	A	B	A	A	B	B	B	B	A	B	A	A	B	A	B	B	B	A	B	A	A	B	B	B	A	A	B	A	B	A	A	B
3256261|F|0-57:A>G-57:A>G	3H	4	46.322	B	A	A	B	A	B	A	A	A	U	A	A	A	A	A	B	A	A	B	B	B	B	A	B	A	A	B	A	B	B	B	A	B	A	A	B	B	B	A	A	B	A	B	A	A	B
3264320|F|0--29:G>A	3H	4	46.543	B	A	A	B	A	B	A	B	A	B	A	A	A	A	A	B	A	A	B	B	B	B	A	B	A	A	B	A	B	B	B	A	B	A	U	B	B	B	A	A	B	A	B	A	A	B
3272693|F|0--39:C>T	3H	4	46.772	B	A	A	B	A	B	A	B	A	B	A	A	A	A	A	B	A	A	B	B	U	B	A	B	A	A	B	A	B	B	B	A	U	A	U	B	B	B	A	A	B	A	U	A	A	B
3398248|F|0-26:C>T-26:C>T	3H	4	47.816	B	A	A	U	A	B	A	A	A	B	A	A	A	A	A	B	A	A	B	B	B	B	A	B	A	A	B	A	B	B	B	A	A	A	A	B	B	B	A	A	B	A	B	A	A	B
3259835|F|0--26:G>A	3H	4	48.666	B	A	A	B	A	B	A	A	A	B	A	A	A	A	A	B	A	A	B	B	B	B	A	B	A	A	B	A	B	B	B	A	U	A	A	B	B	B	A	A	B	A	B	B	A	B
5247503|F|0--17:C>T	3H	4	49.141	B	A	A	A	A	B	A	A	A	B	A	A	A	A	A	B	A	A	B	B	B	B	A	B	A	A	B	A	B	B	B	A	A	A	A	B	B	B	A	A	B	A	B	B	A	U
3255239|F|0--35:G>A	3H	4	49.489	B	A	A	B	B	B	A	A	A	B	A	A	A	A	A	B	A	A	B	B	B	B	A	B	A	A	B	A	B	B	B	A	A	A	A	B	B	B	A	A	B	A	B	B	A	B
5248296|F|0--7:T>G	3H	4	49.792	B	A	A	B	A	B	A	A	A	B	A	B	A	A	A	B	A	A	B	B	B	B	A	B	A	A	B	A	B	B	B	A	A	A	A	B	B	B	A	A	B	A	B	B	A	B
3257596|F|0-21:G>T-21:G>T	3H	4	49.877	B	A	A	B	A	B	A	A	A	B	A	B	A	A	A	B	A	A	B	B	B	B	A	B	A	A	B	A	B	B	B	A	A	A	A	B	B	B	A	A	B	A	B	B	A	B
5247503|F|0-17:C>T-17:C>T	3H	4	49.933	B	A	A	B	A	B	A	A	A	B	A	B	A	U	A	B	A	U	B	B	B	B	A	B	A	A	B	A	B	B	B	A	A	A	A	B	B	B	A	U	B	A	B	B	A	B
6277399|F|0-17:C>T-17:C>T	3H	4	50.029	B	A	A	B	A	B	A	A	A	B	A	A	A	A	A	B	A	A	B	B	U	B	A	B	A	A	B	A	B	B	B	A	A	A	U	B	B	B	A	A	B	A	B	B	A	B
3911723|F|0-7:T>G-7:T>G	3H	4	50.191	B	A	A	B	A	B	A	A	A	B	A	B	A	A	A	B	A	A	B	B	B	B	A	B	A	A	B	A	B	B	B	A	A	A	A	B	B	B	A	A	B	A	B	B	A	B
3918899|F|0--33:T>C	3H	4	50.291	B	A	A	B	A	B	A	A	A	B	A	A	A	A	A	B	A	A	B	B	B	B	A	B	A	A	B	A	B	B	B	A	U	A	A	B	B	B	A	A	B	A	B	B	A	B
3911723|F|0--7:T>G	3H	4	50.494	B	A	A	A	A	B	A	A	A	B	A	A	A	A	A	B	A	A	B	B	U	U	A	B	A	A	B	A	B	B	B	A	A	A	A	B	B	B	A	A	B	A	B	B	A	B
3918899|F|0-33:T>C-33:T>C	3H	4	50.631	B	A	A	A	A	B	A	A	A	B	A	A	A	A	A	B	A	A	B	B	B	B	A	B	A	A	B	A	B	B	B	A	U	A	A	A	B	B	A	A	B	A	B	B	A	B
3255353|F|0-51:G>C-51:G>C	3H	4	50.806	B	A	A	B	A	B	A	A	A	B	A	A	A	A	A	B	A	A	B	B	B	B	A	B	A	A	B	A	B	B	B	A	A	A	A	A	B	U	A	A	B	A	B	B	A	B
3255353|F|0--51:G>C	3H	4	51.066	B	A	A	B	B	B	A	U	A	B	A	A	A	A	A	B	A	A	B	B	B	B	A	B	A	A	B	A	B	B	B	A	A	A	A	B	B	B	A	A	B	A	B	B	A	B
4184956	3H	4	51.673	B	A	A	B	A	B	A	A	A	B	A	A	A	A	A	B	A	A	B	B	B	B	A	B	A	A	B	A	B	B	B	A	A	A	A	B	U	B	A	A	B	A	B	B	A	B
3264551|F|0-11:A>G-11:A>G	3H	4	52.929	B	A	A	B	A	B	A	A	A	B	A	A	A	A	B	B	A	A	B	B	B	B	A	B	A	A	B	A	B	B	B	A	A	A	U	B	B	B	A	A	B	A	B	B	A	B
4187495|F|0--18:T>C	3H	4	53.308	B	A	A	B	A	B	A	A	A	B	A	A	A	A	B	B	A	A	B	B	B	B	A	B	A	A	B	A	B	B	B	A	U	A	U	B	B	B	A	A	B	A	B	B	A	B
3272758|F|0--52:G>C	3H	4	53.79	B	A	A	B	A	B	A	A	A	B	A	A	A	A	B	B	A	A	B	B	B	B	A	A	A	A	B	A	B	B	B	A	U	A	A	B	B	B	A	A	B	A	B	B	A	B
4188771|F|0--11:A>G	3H	4	55.322	B	A	A	B	B	B	U	A	A	A	A	A	B	A	B	U	A	U	B	B	B	B	A	A	A	A	B	A	B	B	B	A	A	A	U	B	B	B	A	A	B	A	B	B	A	B
3923893|F|0--10:C>A	3H	4	55.556	B	A	A	B	A	B	A	A	A	A	A	A	B	A	B	A	A	A	B	B	B	B	A	A	A	A	B	A	B	B	B	A	A	A	A	B	B	B	A	A	B	A	B	B	A	B
3256463|F|0-10:C>T-10:C>T	3H	4	55.918	B	A	A	B	A	B	A	A	A	A	A	A	B	A	B	A	A	A	B	B	B	B	A	A	A	A	B	A	B	B	B	A	A	A	U	B	B	B	A	A	B	A	B	B	A	B
3431179|F|0--33:C>T	3H	4	56.002	B	A	A	B	B	B	A	A	A	A	A	A	B	A	B	A	A	A	B	B	B	B	A	A	U	A	B	A	B	B	B	A	A	A	U	B	B	B	A	A	B	A	B	B	A	B
3434098|F|0--28:T>C	3H	4	57.422	B	A	A	B	A	B	A	A	A	A	U	A	B	A	B	A	A	A	B	B	B	B	A	A	A	A	B	A	B	B	B	A	A	U	U	B	B	B	B	A	B	A	B	B	A	B
3661849	3H	4	58.035	B	A	A	B	A	B	A	A	A	A	A	A	B	A	B	A	A	A	B	B	B	B	A	U	A	A	B	A	B	B	B	A	A	A	A	U	B	B	B	A	B	A	B	B	A	B
4173565	3H	4	58.379	B	A	A	B	A	B	A	A	A	A	A	A	B	A	B	A	A	A	B	B	B	B	A	A	A	A	B	A	B	B	B	A	A	A	A	B	B	B	B	A	B	A	U	B	A	B
4191467|F|0-10:C>T-10:C>T	3H	4	58.728	B	A	A	B	A	B	A	A	A	A	A	A	B	A	B	A	A	A	B	B	U	B	A	A	A	A	B	A	B	B	B	A	A	A	A	U	B	B	B	A	B	A	B	B	A	B
3271556|F|0-7:C>T-7:C>T	3H	4	59.68	B	A	A	B	A	U	A	A	A	A	A	A	B	A	B	A	A	A	B	B	B	B	A	A	A	A	B	A	B	B	U	A	U	A	A	B	B	B	B	A	B	A	B	B	U	B
3398378|F|0--65:A>G	3H	4	60.019	B	A	A	B	A	B	A	A	A	A	A	A	B	A	B	A	A	A	B	B	B	B	A	A	A	A	B	A	B	A	A	U	U	A	U	B	B	B	B	A	B	A	B	B	A	B
3396088	3H	4	60.669	B	A	A	B	A	B	A	A	A	A	A	A	B	A	B	A	A	A	B	B	B	B	A	A	A	A	B	A	B	A	A	A	A	A	A	B	U	B	B	A	B	A	B	B	A	B
4010356	3H	4	61.319	B	A	A	B	A	B	A	A	A	A	A	A	B	A	B	A	A	A	B	B	B	B	A	A	A	A	B	A	B	A	A	A	U	A	A	B	B	B	B	A	B	A	B	B	A	B
6248735	3H	4	62.791	B	A	A	B	A	B	A	A	A	A	A	A	B	A	B	A	A	A	B	B	B	B	A	A	B	A	B	A	B	A	A	A	U	A	A	B	B	B	B	A	B	A	B	B	A	B
6255531	3H	4	63.45	B	A	A	B	A	B	A	A	A	A	A	A	B	A	B	A	A	A	B	B	U	B	A	A	B	A	B	A	B	A	A	A	A	A	A	B	B	B	B	A	B	A	B	B	A	B
3395939	3H	4	63.99	B	A	A	B	A	B	A	A	A	A	A	A	B	A	B	A	A	A	B	B	B	B	A	A	B	A	U	A	B	A	A	B	A	A	A	B	B	B	B	A	B	A	U	B	A	B
3261834|F|0-62:A>C-62:A>C	3H	4	64.924	B	A	A	B	A	B	A	A	B	A	A	A	B	A	B	A	A	A	B	A	B	B	A	A	B	A	B	A	B	A	A	B	A	A	U	B	B	B	B	A	B	A	B	B	A	B
3259160|F|0--50:G>A	3H	4	66.691	B	A	A	B	A	B	A	A	B	A	A	A	B	A	B	A	A	A	B	A	B	B	A	A	B	A	B	A	B	A	A	B	A	A	A	B	B	A	B	A	A	A	B	B	A	B
3923128|F|0-35:T>C-35:T>C	3H	4	67.866	B	A	A	B	A	B	A	A	A	A	A	A	B	A	B	A	A	A	B	A	B	B	A	A	B	A	B	A	U	A	A	B	A	A	A	B	B	A	B	A	A	A	B	B	A	B
3923128|F|0--35:T>C	3H	4	68.151	B	A	A	B	A	B	A	A	B	A	A	A	B	A	B	A	A	A	B	A	B	B	A	A	B	A	B	A	B	A	A	B	A	A	A	B	B	A	B	A	A	A	B	B	A	B
4789092|F|0--8:A>G	3H	5	0	B	A	A	B	A	B	A	A	A	A	A	A	B	A	B	A	A	A	B	A	B	B	A	A	B	A	A	A	B	A	A	B	A	A	B	B	B	B	B	A	B	A	B	B	B	B
3398745|F|0--25:G>C	3H	5	0.398	B	A	A	B	A	B	A	A	A	A	A	A	B	A	B	A	A	A	B	A	B	B	A	A	A	A	A	A	B	A	A	B	A	A	B	U	B	B	B	A	B	A	B	B	B	B
6284487	3H	5	0.73	B	A	A	B	A	B	A	A	A	A	A	A	B	A	B	A	A	A	B	A	B	B	A	A	B	A	A	A	B	A	A	B	U	A	B	B	B	B	B	A	B	A	B	B	B	B
4197331|F|0-27:T>A-27:T>A	3H	5	1.097	B	A	A	B	A	B	U	A	A	U	A	A	B	A	B	A	A	U	B	A	B	B	A	A	B	U	A	A	B	U	A	B	U	A	U	B	B	B	B	A	B	A	B	B	B	B
4330940|F|0--20:G>T	3H	5	1.599	B	A	A	B	A	B	A	A	A	A	A	A	B	A	B	A	A	A	B	A	B	U	A	A	B	A	A	A	B	A	A	B	A	A	B	B	B	B	B	A	B	A	B	B	B	B
3258000|F|0-13:G>A-13:G>A	3H	5	2.948	B	A	A	B	A	B	A	A	A	A	A	A	B	A	B	A	B	A	B	A	B	B	A	A	B	A	A	A	U	A	A	B	A	A	B	B	B	B	B	A	B	A	B	B	B	B
3913387	3H	5	3.205	B	A	A	B	A	B	A	A	A	A	A	A	B	A	B	A	B	A	B	A	A	B	A	A	B	A	A	A	B	A	A	B	A	A	B	B	B	B	B	A	B	A	U	B	B	B
3931017	3H	5	3.427	B	A	A	B	A	B	A	A	A	A	A	A	B	A	B	A	B	A	B	A	B	B	A	A	B	A	A	A	B	A	A	B	U	A	B	B	B	B	B	A	B	A	B	B	B	B
3396255|F|0--41:C>T	3H	5	3.7	B	A	A	B	A	B	A	A	A	A	A	A	B	A	B	A	B	A	B	A	B	B	A	A	B	U	A	A	B	A	A	B	A	A	B	B	B	B	B	A	B	A	B	B	B	B
3259503|F|0-22:A>G-22:A>G	3H	5	4.001	B	A	A	B	A	B	A	A	A	A	A	A	B	A	B	A	B	A	B	A	B	B	A	A	U	A	A	A	B	A	A	B	U	A	B	B	B	B	B	A	B	A	B	B	B	B
3915669|F|0--23:C>A	3H	5	4.459	B	A	A	B	A	B	A	A	A	U	A	A	B	A	B	A	B	A	B	A	B	B	A	A	B	A	A	A	B	A	A	B	A	A	B	B	B	B	B	A	B	A	B	B	B	B
3395864	3H	5	4.76	B	A	A	B	A	B	A	A	A	A	A	A	B	A	B	A	B	A	B	A	A	B	A	A	B	A	A	A	B	A	A	B	A	A	B	B	U	B	B	A	B	A	B	B	B	B
3266692	3H	5	5.204	B	A	A	B	A	B	A	A	A	A	A	A	B	A	B	A	B	A	B	A	B	B	A	A	B	A	A	U	B	A	A	B	U	A	B	B	B	B	B	A	B	A	B	B	B	B
3432456|F|0--55:C>T	3H	5	6.246	B	A	A	B	A	B	A	A	A	A	A	A	B	A	B	A	B	A	U	A	B	B	A	A	B	A	A	A	B	A	A	U	A	A	B	B	B	B	B	A	B	A	B	B	B	B
3925076|F|0-16:T>A-16:T>A	3H	5	7.882	B	A	A	B	A	B	A	A	A	A	A	A	B	A	B	A	B	A	B	A	B	B	A	A	B	A	A	A	B	A	A	B	A	A	B	B	B	B	U	A	B	A	B	B	B	B
3273680|F|0-13:A>G-13:A>G	3H	5	9.606	B	A	B	B	A	B	A	A	A	A	A	A	U	A	B	A	B	A	B	A	B	B	A	A	B	A	A	A	B	A	A	B	A	A	B	B	B	B	A	A	B	A	B	B	B	B
6270478	3H	5	10.849	B	A	B	B	A	B	A	A	A	A	A	A	A	A	B	A	B	A	B	A	B	B	A	A	B	A	A	A	B	A	A	B	U	U	B	B	B	B	A	U	B	A	B	B	B	B
4006412|F|0--61:G>A	3H	5	11.678	B	A	B	B	A	B	A	A	B	A	A	B	A	A	B	A	B	A	B	A	B	B	A	A	B	A	A	A	B	A	A	B	A	A	B	A	B	B	A	A	B	A	B	B	B	B
3270208|F|0-10:C>T-10:C>T	3H	5	12.055	B	A	B	B	A	B	A	A	A	A	A	B	A	A	B	A	B	A	B	A	B	B	A	A	B	A	A	A	B	A	A	B	A	A	B	A	B	B	A	A	B	A	B	B	B	B
4006412|F|0-61:G>A-61:G>A	3H	5	12.363	B	A	B	B	A	B	A	A	A	A	A	A	A	A	B	A	B	A	B	A	B	B	A	A	B	A	A	A	B	A	A	B	A	A	B	A	B	B	A	A	B	A	B	B	B	B
6280590|F|0--10:G>A	3H	5	12.722	B	A	A	B	A	B	A	A	A	A	B	A	A	A	B	A	B	A	B	A	B	B	A	A	B	A	A	A	B	A	A	U	A	A	B	A	B	B	A	A	B	A	B	B	B	B
4007381|F|0-64:C>T-64:C>T	3H	5	12.857	B	A	A	B	A	B	A	A	A	A	B	A	A	A	B	A	B	A	B	A	B	B	A	A	B	A	U	A	B	A	A	B	A	A	U	A	B	B	A	A	B	A	B	B	B	B
4191749|F|0--11:A>C	3H	5	13.247	B	A	B	B	A	B	A	A	A	A	B	A	A	A	B	A	B	A	B	A	B	B	A	A	B	A	A	A	U	A	A	B	A	A	B	A	B	B	A	A	B	A	B	B	B	B
4191749|F|0-11:A>C-11:A>C	3H	5	13.66	B	A	B	B	A	B	A	U	A	A	B	B	A	B	B	A	B	A	B	A	B	B	A	A	B	A	A	A	B	A	A	B	A	A	B	A	B	B	A	A	B	A	B	B	B	B
3396055|F|0-32:A>C-32:A>C	3H	5	13.796	B	A	B	B	A	B	A	A	A	A	B	B	A	A	B	A	B	A	B	A	B	B	A	A	B	U	A	A	B	A	A	B	A	A	B	U	B	B	A	A	B	A	B	B	B	B
4007381|F|0--64:C>T	3H	5	14.08	B	A	B	B	A	B	A	A	B	A	B	A	A	A	B	A	B	A	B	A	B	B	A	A	B	A	U	A	B	A	A	B	A	A	U	A	B	B	A	A	B	A	B	B	B	B
6280590|F|0-10:G>A-10:G>A	3H	5	14.23	B	A	B	B	A	B	A	A	U	U	B	A	A	B	B	A	B	A	B	A	B	B	A	A	B	A	A	U	B	A	A	B	A	A	B	U	B	B	A	A	B	A	B	B	B	B
3259603|F|0--68:G>C	3H	5	14.329	B	A	B	B	A	B	A	A	A	A	B	A	A	A	B	A	B	A	B	A	B	B	A	A	B	A	A	A	B	A	A	B	U	A	B	A	B	B	A	A	B	A	B	B	B	B
3262740|F|0--17:G>T	3H	5	14.415	B	A	B	B	A	B	A	A	A	A	B	A	A	A	B	A	B	A	B	A	B	B	A	U	B	A	A	A	B	A	A	B	A	A	B	A	B	B	A	A	B	A	B	B	B	B
3259603|F|0-68:G>C-68:G>C	3H	5	14.659	B	A	B	B	B	B	A	A	A	A	B	A	A	A	B	A	B	A	B	A	B	B	A	A	B	A	A	A	B	A	A	B	U	A	B	A	B	B	A	A	B	A	B	B	B	B
3259331|F|0--29:C>T	3H	5	15.377	B	A	B	B	A	B	A	A	A	A	B	A	A	A	B	A	B	A	B	A	B	B	A	A	B	A	A	A	B	A	A	B	A	A	U	U	B	B	B	A	B	A	B	B	B	B
3913906|F|0-27:A>G-27:A>G	3H	5	15.56	B	A	B	B	B	B	A	A	A	A	B	A	A	A	B	U	B	U	B	A	B	B	A	A	B	A	A	A	B	A	A	B	A	U	B	A	U	B	B	A	B	A	B	B	B	B
4174220|F|0--64:G>A	3H	5	15.81	B	A	B	B	A	B	A	A	A	A	B	A	A	A	B	A	B	A	B	A	B	B	A	A	B	A	A	A	B	A	A	B	U	A	B	A	B	B	B	A	B	A	B	B	B	B
3256684|F|0--39:G>A	3H	5	16.933	B	A	B	B	A	B	U	B	A	A	B	B	A	A	B	U	B	A	B	A	B	A	A	A	B	U	A	A	B	U	A	B	A	A	B	B	B	B	B	A	B	A	B	B	B	B
3263727|F|0--35:G>A	3H	5	17.222	B	A	B	B	A	B	A	B	A	A	B	B	A	A	B	A	B	A	B	A	B	A	A	A	B	A	A	A	B	A	A	B	A	A	B	B	B	B	B	A	B	A	B	B	B	B
3925310|F|0--48:G>A	3H	5	17.52	B	A	B	B	A	B	A	B	A	A	B	B	A	A	B	A	B	A	B	A	B	A	A	A	B	A	A	A	B	A	A	B	A	A	U	A	B	B	B	A	B	A	B	B	B	B
3263727|F|0-35:G>A-35:G>A	3H	5	17.854	B	A	B	B	A	B	A	B	A	A	B	A	A	A	B	A	B	A	B	A	B	A	A	A	B	A	A	A	B	A	A	B	A	A	B	A	B	B	B	A	B	A	B	A	B	B
3398731|F|0-47:C>T-47:C>T	3H	5	17.974	B	A	B	B	A	B	A	B	A	A	B	A	A	A	B	A	B	A	B	A	B	A	A	A	B	A	A	A	B	A	A	B	U	A	B	A	B	B	B	A	B	A	B	A	B	B
3434207|F|0--59:T>G	3H	5	18.026	B	A	B	B	A	B	A	A	A	A	B	A	A	A	B	A	U	A	B	A	B	A	A	A	B	A	A	A	B	A	A	B	U	A	B	A	B	B	B	A	B	A	B	B	B	B
3256684|F|0-39:G>A-39:G>A	3H	5	18.079	B	A	B	B	A	B	A	A	A	A	B	A	A	A	B	A	B	A	B	A	B	A	A	A	B	A	A	A	B	A	A	B	A	A	B	A	B	B	B	A	B	A	B	B	B	B
3926461|F|0-39:G>A-39:G>A	3H	5	18.168	B	A	B	B	A	B	A	A	A	A	B	A	A	A	B	A	B	A	B	A	B	A	A	A	B	A	A	A	B	A	A	B	U	A	U	A	B	B	B	A	B	A	B	B	B	B
3923756|F|0-12:G>A-12:G>A	3H	5	18.204	B	A	B	B	A	B	A	A	A	A	B	A	A	A	B	A	B	A	B	A	B	A	A	A	B	A	A	A	B	A	A	B	A	A	B	A	B	B	B	A	B	A	B	B	B	B
3923756|F|0--12:G>A	3H	5	18.431	B	A	B	B	A	B	A	A	A	A	B	A	A	A	B	U	B	A	B	A	B	U	A	A	B	A	A	A	B	A	A	B	A	U	B	U	B	B	B	A	B	A	B	B	B	B
3398731|F|0--47:C>T	3H	5	18.448	B	A	B	B	A	B	A	U	A	A	B	A	A	A	B	A	B	U	B	A	B	A	A	A	B	A	A	A	B	A	A	B	U	A	B	A	B	B	B	A	B	A	B	B	B	B
3432308|F|0-5:C>T-5:C>T	3H	5	18.568	B	A	B	B	A	B	A	B	A	A	B	A	A	A	B	A	B	A	B	A	B	A	A	A	B	A	A	A	B	A	A	B	A	A	U	A	B	B	B	A	B	A	B	B	B	B
3265216|F|0--22:G>C	3H	5	18.778	B	A	B	B	A	B	A	A	B	A	B	A	A	A	B	A	B	A	B	A	B	A	A	A	B	A	A	A	B	A	A	B	A	A	U	A	B	B	B	A	B	A	B	B	B	B
3925310|F|0-48:G>A-48:G>A	3H	5	18.923	B	A	B	B	A	B	A	U	A	A	B	A	A	A	B	A	B	A	B	A	B	A	A	A	B	A	A	A	B	A	A	B	A	A	U	A	B	B	B	A	B	A	B	B	B	B
3263717|F|0--12:T>A	3H	5	19.101	B	A	B	B	A	B	A	B	A	U	B	A	A	A	B	A	B	A	B	A	B	A	A	A	B	A	A	A	B	A	A	B	A	U	B	A	B	B	B	A	B	A	B	B	B	B
3434207|F|0-59:T>G-59:T>G	3H	5	19.791	B	A	B	B	A	B	A	A	B	A	B	A	A	A	B	A	B	A	B	A	B	A	A	A	B	A	A	A	B	B	A	B	U	A	B	A	B	B	B	A	B	A	B	B	B	B
3258361|F|0--22:C>T	3H	5	19.989	B	A	B	B	A	B	A	A	A	A	B	A	A	A	B	A	B	A	B	A	B	A	A	A	B	A	A	U	B	B	A	B	A	A	B	A	B	B	B	A	B	A	B	B	B	B
3912178	3H	5	20.923	B	A	B	B	A	B	A	B	A	A	B	A	A	A	B	A	B	A	B	A	B	A	A	A	B	A	A	A	B	B	B	B	U	A	B	A	B	B	B	A	B	A	B	B	B	B
3926942|F|0-52:G>A-52:G>A	3H	5	21.681	B	A	B	B	A	B	A	B	A	A	B	A	A	A	B	A	B	A	B	A	B	A	A	A	B	A	A	B	B	B	B	B	U	A	B	A	U	B	B	A	B	A	B	B	B	B
3266501|F|0--66:G>A	3H	5	24.086	B	A	B	B	A	B	A	B	A	A	B	A	A	A	B	A	B	A	B	A	B	A	A	A	B	A	A	B	B	B	B	B	A	A	B	A	A	B	B	A	B	A	B	B	B	B
3260192|F|0-28:A>C-28:A>C	3H	5	25.717	B	A	B	B	A	B	A	B	A	A	B	A	A	A	B	A	B	A	A	A	B	A	A	A	B	A	A	B	B	B	B	B	U	A	B	B	A	B	B	U	B	A	B	B	B	B
3911288	3H	5	25.887	B	A	B	B	A	B	A	B	A	A	B	A	A	A	B	A	B	A	A	A	B	A	A	A	B	A	U	B	B	B	B	B	U	A	B	A	A	B	B	A	B	A	B	B	B	B
3665336|F|0-27:T>C-27:T>C	3H	5	25.998	B	A	B	B	A	B	A	B	A	A	B	A	A	A	B	A	B	A	A	A	B	A	A	A	B	A	A	U	B	B	B	B	U	A	B	A	A	B	B	A	B	A	B	B	B	B
3275848|F|0--15:G>C	3H	5	26.223	B	A	B	B	A	B	A	B	A	A	B	A	A	A	B	A	B	A	A	A	B	A	A	A	B	A	A	B	B	B	B	B	A	A	B	A	A	B	B	A	B	A	B	B	B	B
5334702|F|0-20:G>A-20:G>A	3H	5	26.373	B	A	B	B	A	B	A	B	A	A	B	A	A	A	B	A	B	A	A	A	B	A	A	A	B	A	A	B	B	B	B	B	U	A	B	B	A	B	B	A	B	A	B	B	B	B
3924960|F|0-46:G>A-46:G>A	3H	5	27.53	B	A	B	B	A	A	A	B	A	A	B	A	A	A	B	A	B	A	A	A	B	B	A	A	B	A	A	B	B	B	B	B	A	A	B	U	U	B	B	A	B	A	B	B	B	B
3255616|F|0--52:A>G	3H	5	27.901	B	A	B	B	A	B	B	B	U	U	B	B	A	U	B	A	B	A	A	B	B	B	A	A	B	B	A	B	B	B	B	B	A	A	U	U	A	B	B	A	B	A	B	B	B	B
6281974|F|0--20:G>C	3H	5	27.997	B	A	B	B	A	B	B	B	A	A	B	B	A	A	B	A	B	A	A	B	B	B	A	A	B	B	A	B	B	B	B	B	A	A	B	A	A	B	B	A	B	A	B	B	B	B
3916449|F|0-16:C>T-16:C>T	3H	5	28.262	B	A	B	B	A	B	A	B	A	A	B	A	A	A	B	A	B	A	A	A	B	U	A	A	B	A	A	B	B	B	B	B	A	A	B	A	U	B	B	A	B	A	B	B	B	B
3927202|F|0--7:C>T	3H	5	28.509	B	A	B	B	A	B	A	B	A	A	B	A	A	A	B	A	B	A	A	B	U	B	A	A	B	A	A	B	B	B	B	B	A	A	U	A	U	B	B	A	B	A	U	B	B	B
3258025|F|0-41:C>G-41:C>G	3H	5	28.705	B	A	B	B	A	B	A	B	A	A	B	A	A	A	B	A	B	A	A	B	B	B	A	A	B	A	A	B	B	U	B	B	A	A	U	A	A	B	B	A	U	A	B	B	B	B
3912485|F|0-33:A>G-33:A>G	3H	5	28.868	B	A	B	B	A	A	A	B	A	A	B	A	A	A	B	A	B	A	A	B	B	B	A	A	B	A	A	B	B	B	B	B	A	A	B	A	A	B	B	A	B	A	B	B	B	B
5254675|F|0--27:C>T	3H	5	29.095	B	A	B	B	A	B	A	B	A	A	B	B	A	A	B	A	B	A	A	B	B	B	A	A	B	A	A	B	B	B	B	B	U	A	B	A	A	B	B	A	B	A	B	B	B	B
3262407|F|0-33:C>T-33:C>T	3H	5	29.195	B	A	B	B	U	B	A	B	A	A	B	B	A	A	B	A	B	A	A	B	B	B	A	A	B	A	A	B	B	B	B	B	A	A	U	A	A	B	B	A	B	A	B	B	B	B
6277069|F|0-13:T>C-13:T>C	3H	5	29.283	B	A	B	B	A	B	A	B	A	A	B	A	A	U	B	A	B	A	A	B	B	B	A	A	B	A	A	B	B	B	B	B	U	A	B	A	A	B	B	A	B	A	B	B	B	B
4789979|F|0-25:C>T-25:C>T	3H	5	29.66	B	A	B	B	A	B	A	B	A	A	B	A	A	A	B	A	B	A	A	B	B	B	A	A	B	A	A	B	B	B	B	B	A	A	U	A	A	B	B	A	B	A	B	B	B	B
3260765|F|0-19:C>G-19:C>G	3H	5	29.829	B	A	B	B	A	B	A	B	B	A	B	A	A	A	B	A	B	A	A	B	U	B	A	A	B	A	A	B	B	B	B	B	U	A	U	A	A	B	B	A	B	A	B	B	B	B
3275979|F|0-14:G>A-14:G>A	3H	5	30.061	B	A	B	B	A	B	A	B	A	A	B	A	A	A	B	A	B	A	A	B	B	B	A	U	B	A	A	B	B	B	B	B	A	A	U	A	A	B	B	A	B	A	B	B	B	B
3272050	3H	5	30.495	B	A	B	B	A	B	A	A	A	A	B	A	A	A	B	A	B	A	A	B	B	B	A	A	B	A	A	B	B	B	B	B	U	A	B	U	A	B	B	A	B	A	B	B	B	B
3986802|F|0--52:T>G	3H	5	30.875	B	A	B	B	A	B	A	A	B	A	B	A	A	A	B	A	B	A	A	B	B	B	A	A	B	A	A	B	B	B	B	B	A	A	B	A	A	B	B	A	B	A	B	B	B	B
3913131|F|0--36:G>T	3H	5	31.216	B	A	B	B	A	B	A	A	A	A	B	U	A	A	B	A	B	A	A	B	B	B	A	B	B	A	A	B	B	B	B	B	A	A	B	A	A	B	B	A	B	A	B	B	B	B
3432830	3H	5	31.242	B	A	B	B	A	B	A	A	A	A	B	A	A	A	B	A	B	A	A	B	U	B	A	B	B	A	A	B	B	B	B	B	A	A	B	A	A	B	B	A	B	A	U	B	B	B
3258379|F|0--51:C>A	3H	5	31.477	B	A	B	B	A	B	A	A	A	A	B	A	A	A	B	A	B	A	A	B	B	B	A	U	B	A	A	B	B	B	U	B	A	A	B	A	A	B	B	A	B	A	B	B	B	B
3925011|F|0--23:A>G	3H	5	31.767	B	A	B	B	A	B	A	A	A	A	B	A	A	A	B	A	B	A	A	B	B	B	A	B	B	A	A	B	B	B	B	B	A	A	B	A	A	B	B	A	B	A	B	B	B	B
3923456|F|0--13:G>A	3H	5	32.102	B	A	B	B	A	B	A	A	A	A	B	A	A	A	B	A	B	A	U	B	B	B	A	U	B	U	A	B	B	B	B	B	A	A	B	A	A	B	B	A	B	A	B	B	B	B
3931922|F|0--29:A>T	3H	5	32.635	B	A	B	B	A	B	B	A	A	A	B	B	A	A	B	A	B	A	A	B	B	B	A	B	B	A	A	B	B	B	B	B	A	A	B	A	A	B	B	A	B	A	B	B	B	B
3921542|F|0--42:T>C	3H	5	32.89	B	A	B	B	A	B	A	A	B	A	B	B	A	A	B	A	B	A	A	B	B	B	A	B	B	A	A	B	B	B	B	B	U	A	B	A	A	B	B	A	B	A	B	B	B	B
3918432|F|0-46:A>C-46:A>C	3H	5	33.101	B	A	B	B	A	B	A	A	B	A	B	A	A	A	B	A	B	A	A	B	B	B	A	B	B	U	A	B	B	B	B	B	U	A	B	A	A	B	B	A	B	A	B	B	B	B
4170680|F|0--30:A>G	3H	5	33.19	B	A	B	B	A	B	A	A	A	U	B	A	A	A	B	A	B	A	A	B	B	B	A	B	B	B	A	B	B	B	B	B	A	A	U	A	A	B	B	A	B	A	B	B	B	B
3273469	3H	5	33.275	B	A	B	B	A	B	A	A	A	A	B	A	A	A	B	A	B	A	A	B	B	B	A	B	B	A	A	B	B	B	B	B	A	A	U	A	A	B	B	A	B	A	B	B	B	B
3258379|F|0-51:C>A-51:C>A	3H	5	33.395	B	A	B	B	A	B	A	A	A	A	B	A	A	A	B	A	B	A	A	B	B	B	A	B	B	B	A	B	B	B	B	B	A	A	B	A	A	B	B	A	B	A	B	B	B	B
3258384|F|0-25:C>T-25:C>T	3H	5	33.457	B	A	B	B	A	B	A	A	A	A	B	A	U	A	B	A	B	A	A	B	B	B	A	B	B	A	A	B	B	B	B	B	A	B	B	A	A	B	B	A	B	A	B	B	B	B
3256711|F|0-63:T>C-63:T>C	3H	5	33.541	B	A	B	B	A	B	A	A	A	B	B	A	A	A	B	A	B	A	A	B	B	B	A	B	B	A	A	B	B	B	B	B	A	A	B	U	A	B	B	A	B	A	B	B	B	B
3434066|F|0--19:A>G	3H	5	33.596	B	A	B	B	A	B	A	A	A	B	B	A	A	A	B	A	B	A	A	B	B	B	A	B	B	A	A	B	B	B	B	B	A	B	B	A	A	B	B	A	B	A	B	B	B	B
3269683|F|0-28:G>A-28:G>A	3H	5	33.707	B	A	B	B	A	B	A	A	A	U	B	B	A	U	B	A	B	A	A	B	B	B	A	B	B	A	A	B	B	B	B	B	A	A	B	A	A	B	B	A	B	A	B	B	B	B
3396303|F|0--53:C>G	3H	5	33.778	B	A	B	B	A	B	A	A	A	A	B	B	A	A	B	A	B	A	A	B	B	B	A	B	B	A	A	B	B	B	B	B	U	A	B	A	A	B	B	A	B	A	B	B	B	B
3924121|F|0-14:A>G-14:A>G	3H	5	33.908	B	A	B	B	A	B	A	A	A	A	B	A	A	B	B	A	B	A	A	B	B	B	A	B	B	A	A	B	B	B	B	B	U	A	B	A	A	B	B	A	B	A	B	B	B	B
4189812	3H	5	33.962	B	A	B	B	A	B	A	A	A	A	B	A	A	A	B	A	B	A	A	B	U	B	A	B	B	A	A	B	B	B	B	B	A	A	U	A	A	B	B	A	B	A	B	B	B	B
3262233|F|0-26:G>A-26:G>A	3H	5	34.156	B	A	B	B	A	B	A	A	A	A	B	B	A	A	B	A	B	A	A	B	B	B	B	B	B	A	A	B	B	B	B	B	U	A	U	U	A	B	B	A	B	A	B	B	B	B
3254843|F|0-18:C>T-18:C>T	3H	5	34.562	B	A	B	B	A	B	B	A	A	A	B	B	A	A	B	U	B	A	A	B	B	A	A	B	B	A	A	B	B	B	B	B	A	A	U	A	A	B	B	A	B	A	B	B	B	B
3917433|F|0-24:T>G-24:T>G	3H	5	34.777	B	A	B	B	A	B	A	A	A	A	B	A	A	B	B	A	B	A	A	B	U	B	A	B	B	A	A	B	B	B	B	B	A	A	U	A	A	B	B	A	B	A	B	B	B	B
3924754|F|0-32:T>C-32:T>C	3H	5	35.064	B	A	A	B	A	B	A	A	A	A	B	A	A	A	B	A	B	A	A	B	B	A	A	B	B	A	A	B	B	B	B	B	A	A	U	A	A	A	B	A	B	A	B	B	B	B
4184911|F|0-6:G>A-6:G>A	3H	5	35.181	B	A	B	B	A	B	A	A	A	A	B	A	A	A	B	A	B	A	A	B	B	A	A	B	B	A	A	B	B	U	B	B	A	A	U	A	A	A	B	A	B	A	B	B	B	B
3812067|F|0-50:C>A-50:C>A	3H	5	35.269	B	A	A	B	A	B	A	A	A	A	B	A	A	A	B	A	B	A	A	B	B	A	A	B	B	A	A	B	B	B	B	B	A	A	B	A	A	B	B	A	B	A	B	B	B	B
3931424|F|0--46:C>G	3H	5	35.332	B	A	B	B	A	B	A	A	A	A	B	A	A	A	B	A	B	A	A	B	B	A	A	B	B	A	A	B	B	B	B	B	A	A	B	A	A	B	B	A	B	A	B	B	B	B
3266009|F|0--18:G>A	3H	5	35.394	B	A	B	B	A	B	A	A	A	A	B	B	A	A	B	A	B	A	A	B	B	A	A	B	B	A	A	B	B	B	B	B	A	A	B	A	A	B	B	A	B	A	B	B	B	B
3259820|F|0--13:G>C	3H	5	35.421	B	A	B	B	A	B	A	A	A	A	B	B	A	A	B	A	B	A	A	B	B	A	A	B	B	A	A	B	B	B	B	B	U	A	U	U	A	B	B	A	B	A	B	B	B	B
4014389|F|0--67:A>T	3H	5	35.576	B	A	B	B	A	B	A	A	A	A	B	A	A	A	B	A	B	A	A	B	B	A	A	B	B	A	A	B	B	B	B	B	U	A	B	U	A	B	B	A	B	A	B	B	B	B
3267410|F|0-17:A>G-17:A>G	3H	5	35.659	B	A	B	B	A	B	A	A	A	A	B	A	A	A	U	A	B	A	A	B	U	A	A	B	B	A	A	B	B	B	B	B	A	A	U	A	A	U	B	A	B	A	B	B	B	B
3256212|F|0--28:C>G	3H	5	35.727	B	A	B	B	A	B	A	A	A	A	B	A	A	A	B	A	B	A	A	B	B	A	A	B	B	A	A	B	B	B	B	B	A	A	B	A	A	B	B	A	B	A	B	B	B	B
3912330|F|0--7:G>A	3H	5	35.819	B	A	B	B	B	B	A	A	A	A	B	A	A	A	B	A	B	A	A	B	B	A	A	B	B	A	A	B	B	B	B	B	A	A	B	A	A	B	B	A	B	A	B	B	B	B
4016595|F|0--39:G>A	3H	5	35.9	B	A	B	B	A	B	A	A	A	A	B	A	A	B	B	A	B	A	A	B	B	A	A	B	B	A	A	B	B	B	B	B	A	A	U	A	A	B	B	A	B	A	B	B	B	B
3255395|F|0-49:G>C-49:G>C	3H	5	36.017	B	A	B	B	B	B	A	A	A	A	B	A	A	B	B	A	B	A	A	B	B	A	A	B	B	A	A	B	B	B	B	B	A	A	B	A	A	B	B	A	B	A	B	B	B	B
4184911|F|0--6:G>A	3H	5	36.124	B	A	B	B	A	B	A	A	A	A	B	A	A	A	B	B	B	A	A	B	B	A	A	B	B	A	A	B	B	B	B	B	A	U	U	A	A	B	B	A	B	A	B	B	B	B
3812067|F|0--50:C>A	3H	5	36.236	B	A	B	B	A	B	A	U	A	A	B	A	U	A	B	B	B	A	A	B	B	A	A	B	B	A	B	B	B	B	B	B	A	A	B	A	A	B	B	A	B	A	B	B	B	B
3254713|F|0--20:T>G	3H	5	36.39	B	A	B	B	A	B	A	A	A	A	B	A	A	A	B	A	B	A	A	B	B	A	A	B	B	A	B	B	B	B	B	B	A	A	B	A	A	B	B	A	B	A	B	B	B	B
4006979|F|0--52:C>T	3H	5	36.613	B	A	B	B	A	B	A	A	A	A	B	A	A	A	B	A	B	A	A	B	B	A	A	B	B	A	A	B	B	B	B	B	A	A	B	A	A	B	B	A	B	A	B	B	B	B
3260788|F|0--38:A>C	3H	5	36.834	B	A	B	B	A	B	A	A	A	A	B	B	A	A	B	A	B	A	A	B	B	A	B	B	B	A	A	B	B	B	B	B	U	A	B	A	A	B	B	A	B	A	B	B	B	B
3256416|F|0--23:G>A	3H	5	37.364	B	A	B	B	A	B	A	A	A	A	B	B	A	U	B	A	B	A	A	B	B	A	A	B	B	B	A	B	B	B	B	B	A	A	B	A	A	B	B	A	B	A	B	B	B	B
3915752|F|0-47:T>C-47:T>C	3H	5	37.679	B	A	B	B	A	B	A	A	A	A	B	A	A	A	B	A	B	A	A	B	B	A	A	B	B	B	A	B	B	B	B	B	A	A	B	A	A	B	B	A	B	A	B	B	B	B
3255209|F|0-56:G>C-56:G>C	3H	5	37.899	B	A	B	B	A	A	A	A	A	A	B	A	A	A	B	A	B	A	A	B	B	A	A	B	B	A	A	B	B	B	B	B	A	A	B	A	A	B	B	A	B	A	B	B	B	B
3922463|F|0-68:G>A-68:G>A	3H	5	38.066	B	A	A	B	A	B	A	A	A	A	B	A	A	A	B	A	B	A	A	B	B	A	A	B	B	A	A	B	B	B	B	B	U	A	B	A	A	B	B	A	B	A	B	B	B	B
3929305|F|0--25:T>C	3H	5	38.335	B	A	B	B	A	B	A	A	A	A	B	U	A	A	B	A	B	A	A	B	B	A	A	B	B	A	A	U	B	B	B	B	A	A	B	A	A	B	B	A	B	A	B	B	B	B
6270005|F|0-40:A>G-40:A>G	3H	5	38.404	B	A	B	B	B	B	A	A	A	A	B	A	A	A	B	A	B	U	A	B	B	A	A	B	B	A	A	A	B	B	B	B	U	A	U	A	A	B	B	U	B	A	B	B	B	B
3926966|F|0--55:T>A	3H	5	38.507	B	A	B	B	A	B	A	A	A	A	B	A	A	A	B	A	B	A	A	B	B	A	A	B	B	A	A	A	B	B	B	B	A	A	B	A	A	B	B	A	B	A	B	B	B	B
4007108|F|0--14:G>C	3H	5	38.683	B	A	B	B	A	B	A	A	A	U	B	A	A	A	B	A	B	A	A	B	B	A	A	B	B	A	A	A	B	B	B	B	A	A	B	A	A	B	B	A	B	A	B	B	B	B
3662343|F|0-51:T>C-51:T>C	3H	5	38.841	B	A	B	B	A	B	A	A	A	A	B	A	A	A	B	A	B	A	A	B	B	A	A	B	B	A	A	A	B	B	B	A	U	A	U	U	A	U	B	A	B	A	B	B	B	B
6278272|F|0-5:C>T-5:C>T	3H	5	39.054	B	A	A	B	A	A	A	A	A	A	B	A	A	A	B	A	B	A	A	B	B	A	A	B	B	A	A	B	B	B	B	B	A	A	B	A	A	B	B	A	B	A	B	B	U	B
3917573|F|0--10:G>A	3H	5	39.282	B	A	B	B	A	B	A	A	A	A	B	A	A	A	B	A	B	A	A	B	B	A	A	B	B	B	A	B	B	B	B	B	A	B	U	A	A	B	B	A	B	A	B	B	B	B
3256396|F|0--17:A>C	3H	5	39.417	B	A	B	B	A	B	A	A	A	B	B	A	A	A	B	A	B	A	A	B	B	A	A	B	B	A	A	A	B	B	B	B	A	A	B	A	A	B	B	A	B	A	B	B	B	B
3924447|F|0--62:A>G	3H	5	39.699	B	A	B	B	A	B	A	A	A	A	B	B	A	A	B	A	B	A	A	B	B	A	A	B	B	B	A	B	B	B	B	B	U	B	U	U	A	B	B	A	B	A	B	B	B	B
3257591|F|0-64:T>C-64:T>C	3H	5	39.924	B	A	B	B	A	B	A	A	A	A	B	A	A	A	B	A	B	A	A	B	B	A	A	B	B	A	A	A	B	B	B	A	A	A	U	A	A	B	B	A	U	A	B	B	B	B
4793096	3H	5	40.305	B	A	B	B	A	B	A	A	A	A	B	A	A	A	B	A	B	A	A	B	U	A	A	B	B	A	A	A	B	B	B	B	U	A	U	A	A	B	B	A	B	A	B	B	B	B
3916955|F|0--18:C>A	3H	5	40.533	B	A	B	B	B	B	A	A	A	B	B	A	A	A	B	A	B	A	A	B	B	A	A	B	B	A	A	A	B	B	B	B	U	A	U	A	A	B	B	A	B	A	B	B	B	B
6278417|F|0-13:T>G-13:T>G	3H	5	41.32	B	A	B	B	A	B	A	A	A	A	B	A	A	A	B	A	B	A	A	B	U	A	A	B	B	A	A	A	B	B	B	B	U	A	U	A	A	B	B	A	B	A	B	B	B	B
4791843|F|0--53:T>C	3H	5	41.695	B	A	B	B	A	B	A	A	A	A	B	U	A	A	B	A	B	A	A	B	A	A	A	B	B	A	A	A	B	B	B	B	A	U	B	A	A	B	B	A	B	A	B	B	B	B
6278417|F|0--13:T>G	3H	5	42.085	B	A	B	B	A	B	A	A	A	A	B	A	A	A	B	A	B	A	A	B	U	A	A	B	B	A	A	A	B	B	B	B	U	U	U	A	A	B	B	A	B	A	B	B	B	B
6278400|F|0--16:G>C	3H	5	45.033	B	A	B	B	B	B	A	A	A	A	B	A	A	A	B	A	B	A	A	B	A	A	A	B	B	A	A	A	B	B	B	B	U	A	B	A	A	B	B	A	B	A	B	B	B	B
3259055|F|0-11:G>C-11:G>C	3H	5	46.077	B	A	B	B	B	B	A	A	A	A	B	A	A	A	B	A	B	A	A	B	A	A	A	B	B	A	A	A	B	B	B	B	A	A	B	A	A	A	B	A	B	A	B	B	B	B
4187268|F|0--50:G>A	3H	5	46.934	B	A	B	B	B	B	A	A	A	A	B	A	A	A	B	U	B	B	A	B	U	A	A	B	B	A	A	A	B	B	B	B	A	A	B	A	A	A	B	A	B	A	B	B	B	B
3261851|F|0-22:C>T-22:C>T	3H	5	47.383	B	A	B	B	B	B	A	A	A	A	B	B	A	A	B	A	B	A	A	B	A	A	A	B	B	A	A	A	B	B	B	B	A	A	B	A	U	A	B	A	B	A	U	B	B	B
3917357|F|0--41:C>G	3H	5	47.896	B	A	B	B	B	B	A	U	A	A	B	B	A	A	B	A	B	B	A	B	A	A	A	B	B	A	A	A	B	B	B	B	A	U	B	U	A	A	B	A	B	A	B	B	B	B
3257707|F|0--15:T>C	4H	6	0	B	A	A	A	A	A	A	A	A	B	B	B	B	A	A	A	A	A	B	A	B	B	B	A	B	B	A	A	B	B	B	B	B	B	B	B	A	B	B	B	B	B	B	B	B	A
3272324	4H	6	1.399	B	A	A	B	A	A	A	A	A	B	B	B	B	A	A	A	A	A	B	A	B	B	B	A	B	B	A	A	B	B	B	B	B	B	B	B	A	B	B	B	B	B	U	B	B	A
4006452|F|0-49:G>A-49:G>A	4H	6	1.592	B	A	A	A	A	A	A	A	A	B	B	B	B	A	A	A	A	A	B	A	B	B	B	A	B	B	A	A	B	B	B	B	B	B	B	B	A	B	B	B	B	B	U	B	B	B
3271502|F|0--17:C>T	4H	6	1.936	B	A	A	A	A	A	A	A	A	B	B	B	B	A	A	A	A	A	B	A	B	B	B	A	B	B	A	A	B	B	B	B	B	B	B	B	A	B	B	B	B	B	B	B	B	B
4189638	4H	6	2.14	B	A	A	B	A	A	A	A	A	B	B	B	B	A	A	A	A	A	B	A	B	B	B	A	B	B	A	A	B	B	B	B	U	B	U	B	A	B	B	B	B	B	B	B	B	B
3271502	4H	6	2.34	B	A	A	B	A	A	A	A	A	B	B	B	B	A	A	A	A	A	B	A	B	B	B	A	B	B	A	A	B	B	B	B	B	B	B	B	A	B	B	B	B	B	B	B	B	B
3264718|F|0-27:G>A-27:G>A	4H	6	2.414	B	A	A	B	A	A	A	U	A	B	B	B	B	A	A	A	A	A	B	A	B	B	B	A	B	B	A	A	B	B	B	B	B	B	U	B	A	B	B	B	B	B	B	B	B	U
3256066|F|0-61:G>C-61:G>C	4H	6	3.213	B	A	A	B	A	A	A	A	A	B	B	B	B	A	A	A	A	A	B	A	B	B	B	A	B	B	A	A	B	B	B	B	B	B	B	B	A	B	B	B	B	B	B	B	B	B
4007047|F|0--28:C>T	4H	6	3.267	B	A	A	B	A	A	A	A	A	B	B	B	B	A	A	A	A	A	B	A	B	B	B	A	B	B	A	A	B	B	B	B	B	B	B	B	A	B	B	B	B	B	B	B	B	B
3396402|F|0--10:T>C	4H	6	3.38	B	A	A	B	A	A	A	A	A	B	B	B	B	A	A	A	A	A	B	A	B	B	B	A	B	B	A	A	B	B	B	B	B	B	B	B	A	B	B	B	B	B	B	B	B	B
3432529|F|0--47:A>G	4H	6	3.506	B	A	A	B	U	A	A	A	A	B	B	B	B	A	A	A	A	A	B	A	B	B	B	U	B	B	A	A	B	B	B	B	U	B	B	B	A	B	B	B	B	B	B	B	B	B
3266456	4H	6	4.866	B	A	A	B	A	A	A	A	A	B	B	B	B	A	A	A	A	A	B	A	U	B	B	A	B	B	A	A	B	B	B	B	A	B	B	B	A	B	B	B	B	B	U	B	B	B
3269569	4H	6	6.078	B	A	A	B	A	A	A	A	A	B	B	B	B	A	A	A	A	A	B	A	B	B	B	A	B	B	A	A	B	B	B	B	A	B	A	B	A	B	B	B	B	B	U	B	B	B
4188370	4H	6	6.369	B	A	A	B	A	A	A	A	A	B	B	B	B	A	A	A	A	A	B	A	A	B	B	A	B	B	A	A	B	B	B	B	A	B	A	B	A	B	B	B	B	B	B	B	B	B
3257648	4H	6	6.609	B	A	A	B	A	A	A	B	A	B	B	B	B	A	A	A	A	A	B	A	A	B	B	A	B	B	A	A	B	B	B	B	A	B	A	U	A	B	B	B	B	B	B	B	B	B
3271424	4H	6	6.619	B	A	A	B	A	A	A	B	A	B	B	B	B	A	A	A	A	A	B	A	A	B	B	A	B	B	A	A	B	B	U	B	A	B	B	B	A	B	B	B	B	B	B	B	B	B
5250894|F|0--67:T>C	4H	6	6.642	B	A	A	B	A	A	A	A	A	B	B	B	B	A	A	A	A	A	B	A	B	B	B	A	B	B	A	A	B	B	B	B	B	B	B	B	A	B	B	B	B	B	B	B	B	B
4006587|F|0-41:T>C-41:T>C	4H	6	6.769	B	A	A	B	A	A	A	A	A	B	B	B	B	A	A	A	A	A	B	A	B	B	B	A	B	B	A	A	B	B	B	B	B	B	B	B	A	B	B	B	B	B	B	B	B	B
5258603|F|0-7:T>C-7:T>C	4H	6	7.099	B	A	A	B	A	A	A	A	A	B	B	B	B	A	A	A	A	A	B	A	B	B	B	A	U	B	A	A	A	B	B	B	B	B	B	B	A	B	B	B	U	B	B	B	B	B
3432428|F|0-55:A>G-55:A>G	4H	6	7.359	B	A	A	B	A	A	A	A	A	B	B	B	B	A	A	A	A	A	B	A	B	B	B	A	B	B	A	A	A	B	B	B	B	B	U	B	A	B	B	B	B	U	B	B	B	B
6282635|F|0--12:A>G	4H	6	7.634	B	A	A	B	A	A	A	B	A	B	B	B	B	A	A	A	A	A	B	A	B	B	B	A	B	B	A	A	A	B	B	B	B	B	B	B	A	B	B	B	B	B	B	B	B	B
3274060|F|0-25:G>A-25:G>A	4H	6	9.795	B	A	B	A	A	A	A	B	A	B	B	B	B	A	A	A	A	A	B	A	B	B	B	A	B	B	A	B	B	B	B	B	B	B	B	B	A	B	B	U	B	B	B	B	B	B
3926828|F|0-26:A>G-26:A>G	4H	6	14.046	B	A	B	A	A	A	A	U	A	B	B	B	B	A	A	A	A	B	B	A	B	B	U	A	B	B	A	B	B	B	B	B	U	B	U	B	A	B	B	B	B	B	B	B	A	B
3432496	4H	6	14.27	B	A	B	A	A	A	A	B	A	B	B	B	B	A	A	A	A	B	B	A	B	B	B	A	B	B	A	B	B	B	B	B	A	B	A	B	A	B	B	B	B	B	B	B	A	B
3432490|F|0-28:T>C-28:T>C	4H	6	19.91	B	A	B	A	A	A	A	B	A	U	B	B	B	A	A	A	A	B	U	A	A	B	B	A	A	B	A	B	B	B	B	U	B	B	A	B	A	B	A	B	A	B	B	B	A	B
3255359|F|0--36:C>T	4H	6	30.278	B	A	B	A	A	A	A	B	A	B	B	B	B	B	A	A	A	B	A	A	B	B	B	A	A	B	A	B	B	A	A	B	B	B	U	B	B	B	A	B	A	B	B	B	A	B
3270390	4H	6	31.127	B	A	B	A	A	A	A	B	A	B	U	B	B	B	A	A	A	B	A	A	B	B	B	A	A	B	A	B	B	A	A	B	U	B	A	B	B	B	A	B	A	B	U	B	A	B
3258649|F|0--21:G>A	4H	6	33.623	B	A	B	A	A	A	B	B	A	B	B	B	B	B	A	A	A	B	A	A	B	B	B	A	A	B	A	B	B	A	A	B	A	A	A	B	B	B	A	B	A	B	B	B	A	B
5257127|F|0--39:G>A	4H	6	33.921	B	A	B	A	A	A	B	B	A	B	B	B	B	B	A	A	A	B	A	A	B	B	B	A	A	B	A	B	U	A	A	B	U	A	U	B	B	B	A	B	A	B	B	B	A	B
5254970|F|0-58:C>A-58:C>A	4H	6	34.707	B	A	B	A	A	A	U	B	A	B	B	B	B	B	A	A	A	B	A	A	B	B	B	A	A	B	A	B	B	A	A	B	U	A	U	B	B	B	A	B	A	B	U	B	U	B
4192507|F|0-62:A>C-62:A>C	4H	6	36.863	B	A	B	A	A	A	B	A	A	B	B	B	B	B	A	A	A	B	A	A	B	B	B	A	A	B	B	B	B	A	A	B	A	A	U	B	U	B	A	B	A	B	B	B	A	B
5249518|F|0--7:G>C	4H	6	38.748	B	A	B	A	A	A	B	B	A	B	B	B	B	B	A	A	A	B	A	A	B	B	B	A	A	B	B	B	B	A	A	B	U	A	A	B	B	B	A	B	A	B	B	B	B	B
3923184|F|0--9:C>T	4H	6	39.453	B	A	B	A	A	A	B	B	A	B	B	B	B	B	A	A	A	B	A	A	B	B	B	A	A	B	B	B	A	A	A	B	A	A	U	B	B	B	A	B	A	B	B	B	A	B
3432360|F|0-65:T>C-65:T>C	4H	6	39.561	B	A	B	A	A	A	B	B	A	B	B	B	B	B	A	A	A	B	A	A	B	B	B	A	A	B	B	B	A	A	A	B	A	A	A	U	B	B	A	B	A	B	B	B	B	B
6277406|F|0-44:T>C-44:T>C	4H	6	39.764	B	A	B	A	A	A	B	B	A	B	B	B	B	B	A	A	A	B	A	A	B	B	B	A	A	B	B	B	B	A	A	B	U	A	A	B	B	B	A	B	A	B	B	B	B	B
3666377|F|0--45:C>G	4H	6	39.765	B	A	B	A	A	A	B	B	A	B	B	B	B	B	A	A	A	B	A	A	B	B	B	A	A	B	B	B	B	A	A	B	A	A	A	B	B	B	A	B	U	B	B	B	B	B
4188689|F|0-20:C>G-20:C>G	4H	6	39.894	B	A	B	A	A	A	B	B	A	U	B	B	B	B	A	A	A	B	A	A	B	B	B	A	A	B	B	B	B	A	A	B	A	A	A	B	B	B	A	B	A	B	B	B	A	B
3256996|F|0-64:G>A-64:G>A	4H	6	40.145	B	A	B	A	A	A	B	B	A	U	B	B	B	B	A	A	A	B	A	A	U	B	B	A	A	B	B	B	B	A	A	B	U	A	U	B	B	B	A	B	A	B	B	B	B	B
3664808|F|0--20:A>G	4H	6	41.332	B	A	B	U	U	A	B	B	A	B	B	B	B	B	A	A	A	B	A	A	B	B	B	A	A	B	B	B	B	A	A	B	A	A	A	B	B	B	A	B	A	B	B	B	B	B
4006910|F|0--19:A>G	4H	6	41.665	B	A	B	A	A	U	B	B	A	B	B	B	B	B	A	A	A	B	U	A	B	B	B	A	A	B	B	B	B	A	A	B	A	A	A	B	B	B	A	B	A	B	B	B	B	B
6255963	4H	6	41.88	B	A	B	A	A	A	B	B	A	U	B	B	B	B	A	A	A	B	A	A	B	B	B	A	A	B	B	B	B	A	A	B	U	A	U	B	B	B	A	B	A	B	B	B	A	B
4006910	4H	6	42.061	B	A	B	A	A	A	B	B	A	A	B	B	B	B	A	A	A	B	A	A	B	B	B	A	A	B	B	B	B	A	A	B	A	A	A	B	B	B	A	B	A	B	B	B	B	B
4006910|F|0-19:A>G-19:A>G	4H	6	42.276	B	A	B	A	A	A	U	B	A	A	B	B	B	B	A	A	A	B	A	A	B	B	B	A	A	B	B	B	B	A	A	A	A	A	A	B	B	B	A	B	A	B	B	B	B	B
3255426|F|0--31:G>A	4H	6	42.467	B	A	B	A	A	A	U	B	A	A	B	B	B	B	A	A	A	B	A	A	U	U	B	A	A	B	B	B	B	A	A	A	A	A	U	B	B	B	A	B	A	B	B	B	A	B
3255426|F|0-31:G>A-31:G>A	4H	6	42.508	B	A	B	A	A	A	B	B	A	A	B	B	B	B	A	A	U	B	A	A	U	B	B	A	U	B	B	B	B	A	A	B	A	A	U	B	B	B	A	B	A	B	B	B	B	B
4170548|F|0-14:A>C-14:A>C	4H	6	42.511	B	A	B	A	A	A	B	B	A	A	B	B	B	B	A	A	A	B	A	A	B	B	B	A	A	B	B	B	B	A	A	B	U	A	A	A	B	B	A	B	A	B	B	B	B	B
3664808|F|0-20:A>G-20:A>G	4H	6	42.512	B	A	B	A	A	A	B	B	A	A	B	B	B	B	A	A	A	B	A	A	B	B	B	A	A	B	B	B	B	A	A	B	A	A	A	A	B	B	A	B	A	B	B	B	B	B
3255898|F|0-9:G>A-9:G>A	4H	6	44.557	B	A	B	A	A	A	B	B	A	A	U	B	B	B	A	A	A	B	A	A	B	B	B	B	A	B	B	B	B	A	A	B	B	A	U	B	B	B	B	U	A	B	B	B	A	B
3256173|F|0-7:C>A-7:C>A	4H	6	45.773	B	A	B	A	A	A	B	B	A	A	B	B	B	B	A	A	A	B	A	A	B	B	B	B	A	B	B	B	B	A	A	B	B	A	A	B	B	B	B	B	A	B	B	B	A	B
3256513|F|0-48:A>T-48:A>T	4H	6	45.977	B	A	B	A	A	A	B	B	A	A	B	B	B	B	A	A	A	B	A	A	B	B	B	B	A	B	B	B	B	A	A	B	U	A	A	A	B	B	B	B	A	B	B	B	A	B
3398823|F|0-28:T>C-28:T>C	4H	6	52.175	B	A	B	A	B	B	B	B	A	A	B	A	A	A	B	B	A	B	B	A	A	B	A	B	A	A	B	A	B	B	B	B	U	A	A	A	A	B	A	A	B	B	B	B	B	B
3261888|F|0--31:G>A	4H	6	53.066	B	A	A	A	A	B	A	B	A	A	B	A	A	A	B	B	A	B	B	B	A	B	A	B	A	A	B	B	B	B	B	B	A	A	U	A	A	B	A	A	B	B	B	B	B	B
3434124|F|0--10:A>G	4H	6	56.077	B	A	B	A	B	B	A	B	A	A	B	B	A	A	B	A	B	A	B	B	A	B	A	A	A	A	A	B	B	A	A	B	A	A	A	A	B	A	B	A	A	B	B	B	B	B
3255961|F|0--15:C>T	4H	6	56.204	B	A	B	A	B	B	B	B	A	A	B	A	A	A	B	B	B	B	B	B	A	B	A	B	A	A	B	B	B	B	B	B	A	A	A	A	B	B	B	A	B	B	B	B	B	B
3434188|F|0--35:T>C	4H	6	56.339	B	A	B	A	B	B	A	B	A	A	B	A	A	A	B	B	B	B	B	B	A	B	A	B	A	A	B	B	B	B	B	B	A	A	A	A	B	B	B	A	B	B	B	B	B	B
3398830|F|0--9:C>T	4H	6	56.875	B	A	A	A	B	B	A	B	A	U	B	A	A	A	B	B	A	B	B	B	A	B	A	B	A	A	B	B	B	B	B	B	U	A	U	A	U	B	B	A	B	B	B	B	B	B
3271336	4H	6	57.255	B	A	B	A	B	B	A	B	A	A	B	A	A	A	B	B	B	B	B	B	A	B	A	B	U	A	B	B	B	B	B	B	B	A	B	U	B	B	B	A	B	B	B	B	B	B
3258297|F|0--10:G>A	4H	6	57.406	B	A	B	A	B	B	A	B	A	A	B	A	A	A	B	B	B	B	B	B	A	B	A	B	A	A	A	B	B	B	B	U	A	A	U	A	B	B	B	A	B	B	B	B	B	B
3921401	4H	6	57.567	B	A	B	A	B	B	A	B	A	A	B	A	A	A	B	B	B	B	B	B	U	B	A	A	A	A	A	B	B	B	B	B	U	A	U	A	B	B	B	A	B	B	B	B	B	B
3254673|F|0--42:T>C	4H	6	57.676	B	A	B	A	B	B	A	B	A	A	B	A	A	A	B	B	B	B	B	B	A	B	A	A	A	A	A	B	B	B	B	B	A	A	A	A	B	B	B	A	B	B	B	B	B	B
3254673|F|0-42:T>C-42:T>C	4H	6	57.76	B	A	B	A	U	A	A	B	A	A	B	A	A	A	B	B	B	A	B	B	A	B	A	A	A	A	A	B	B	B	B	B	A	A	A	A	B	B	B	A	B	B	B	B	B	B
4191495|F|0--36:T>C	4H	6	57.799	B	A	B	A	B	A	A	B	A	A	B	A	A	A	B	B	B	B	B	B	A	B	A	A	A	A	A	B	B	U	B	B	A	A	U	A	B	B	B	A	B	B	B	B	B	B
4187455|F|0-21:C>T-21:C>T	4H	6	57.964	B	A	B	A	B	B	A	B	A	A	B	A	A	A	B	B	U	B	B	B	A	B	A	A	A	A	A	B	B	B	B	B	A	A	A	A	B	B	B	A	B	B	B	A	B	B
3919028|F|0-53:A>G-53:A>G	4H	6	58.096	B	A	B	A	B	B	A	B	A	A	B	A	A	A	B	B	B	B	B	B	A	B	A	A	A	A	A	B	B	B	B	B	A	A	A	A	B	B	B	A	B	B	B	B	B	B
3260131|F|0-28:T>C-28:T>C	4H	6	58.206	B	A	B	A	B	B	A	B	A	A	B	A	A	A	B	A	U	B	B	B	A	B	A	A	A	A	A	B	B	B	B	B	A	A	U	A	B	B	B	A	B	B	B	B	B	U
4006785|F|0--20:A>G	4H	6	58.255	B	A	B	A	B	B	A	B	A	A	B	A	A	A	B	A	B	B	U	B	A	B	A	A	A	A	A	B	B	B	B	B	A	A	A	A	B	B	B	A	B	B	B	B	B	B
5249756|F|0-35:T>C-35:T>C	4H	6	58.327	B	A	B	A	B	B	A	B	A	A	B	A	A	A	B	B	B	B	B	B	A	B	A	B	A	A	A	B	B	B	B	B	A	A	A	A	U	B	B	A	B	B	B	B	B	B
4014615|F|0-10:A>G-10:A>G	4H	6	58.344	B	A	U	A	B	B	B	B	U	A	B	A	A	A	B	B	B	B	B	U	A	B	A	B	A	A	U	B	B	U	B	U	U	A	U	A	B	U	U	A	U	B	U	B	B	B
5337489|F|0--67:G>A	4H	6	58.365	B	A	B	A	B	B	A	B	A	A	B	A	A	A	B	B	B	B	B	B	A	B	A	B	A	A	B	B	B	B	B	B	A	A	A	A	B	B	B	A	B	B	B	B	B	B
3928739|F|0--36:A>G	4H	6	58.37	B	A	B	A	B	B	A	B	A	A	B	A	A	A	B	B	B	B	B	B	A	B	A	B	A	A	B	B	B	B	B	B	A	A	A	A	B	B	B	A	B	B	B	B	B	B
3276632|F|0-5:C>A-5:C>A	4H	6	58.524	B	A	B	A	B	B	A	B	A	A	B	A	A	A	B	B	B	B	B	B	A	B	A	B	A	A	B	B	B	B	B	B	A	A	A	A	B	B	B	A	B	B	B	B	B	B
3920154|F|0--20:G>C	4H	6	58.524	B	A	B	A	B	B	A	B	A	A	B	A	A	A	B	B	B	B	B	B	A	B	A	B	U	A	B	B	B	B	B	B	A	A	U	A	B	B	B	A	B	B	B	B	B	B
3258810|F|0-51:A>G-51:A>G	4H	6	58.532	B	A	U	A	B	B	A	B	A	A	B	A	A	A	B	B	B	B	B	B	A	B	A	B	A	A	B	B	B	B	B	B	A	A	A	A	B	B	B	A	B	B	B	B	B	B
3257127|F|0-64:G>A-64:G>A	4H	6	58.533	B	A	B	A	B	B	A	B	A	A	B	A	A	A	B	B	B	B	B	B	A	B	A	B	A	A	B	B	B	B	B	B	U	A	A	A	B	B	B	A	B	B	B	B	B	B
3259729|F|0--41:T>A	4H	6	58.672	B	A	B	A	B	B	A	B	A	A	B	A	A	A	B	B	B	B	B	B	B	B	A	B	A	A	B	B	B	B	B	B	A	A	A	A	B	B	B	A	B	B	B	B	B	B
6280727|F|0--26:G>A	4H	6	58.742	B	A	B	A	B	B	A	B	A	B	B	U	U	A	B	B	B	B	B	B	A	B	U	B	A	A	B	B	B	B	B	B	A	A	A	A	B	B	B	A	B	B	B	B	B	B
5249530|F|0-14:T>A-14:T>A	4H	6	58.829	B	A	U	A	B	B	A	B	A	B	B	A	A	A	B	B	B	B	B	B	B	B	A	B	A	A	B	B	B	B	B	B	A	A	A	U	B	B	B	A	B	B	B	B	B	B
3811832	4H	6	58.903	B	A	B	A	B	B	A	B	A	U	B	A	A	A	B	B	B	B	B	B	A	B	A	U	A	A	B	B	B	B	B	B	B	A	B	A	B	B	B	A	B	B	B	B	B	B
3260131|F|0--28:T>C	4H	6	59.267	B	A	B	A	B	B	A	B	A	A	B	A	U	A	B	A	B	B	B	B	A	B	A	A	A	A	A	B	B	B	B	B	A	A	U	A	B	B	B	A	B	B	B	B	B	B
4191405|F|0-14:G>C-14:G>C	4H	6	59.406	B	A	B	A	B	B	A	A	A	A	B	A	A	A	B	A	B	B	B	B	A	B	A	A	A	A	A	B	B	B	B	B	A	A	A	A	B	B	B	A	B	B	B	B	B	B
3432785|F|0-11:C>A-11:C>A	4H	6	59.474	B	A	B	A	B	B	A	B	A	A	B	A	A	A	B	B	B	A	B	B	A	B	A	A	A	A	A	B	B	B	B	B	A	A	U	A	B	B	B	A	B	B	B	A	B	B
3255546|F|0-48:C>T-48:C>T	4H	6	59.508	B	A	A	A	B	B	U	B	A	A	B	U	A	A	B	B	U	B	B	B	A	B	A	B	A	A	B	B	B	B	B	B	U	A	U	A	B	B	B	A	B	B	B	B	B	B
3396110	4H	6	59.535	B	A	A	A	B	B	A	B	A	A	B	A	A	A	B	B	B	B	B	B	A	B	A	B	A	A	B	B	B	B	B	B	B	A	U	A	B	B	B	A	B	B	B	B	B	B
3270178	4H	6	59.949	B	A	U	A	B	B	A	B	A	A	B	A	A	A	B	B	A	B	B	B	A	B	A	B	A	A	B	B	B	B	B	B	B	A	U	A	B	B	A	A	B	B	B	B	B	B
3255844|F|0--39:G>C	4H	6	60.358	B	A	B	A	B	B	A	B	A	A	B	A	A	A	B	A	B	A	B	B	A	B	A	A	A	A	A	B	B	B	B	B	A	A	A	A	B	B	B	A	B	B	B	B	B	B
3255844|F|0-39:G>C-39:G>C	4H	6	60.564	B	A	B	A	B	B	A	A	A	A	B	A	A	A	B	A	B	A	B	B	A	B	A	A	A	A	A	B	B	B	B	B	A	A	A	A	B	B	B	A	B	B	B	B	B	B
4198557	4H	6	60.887	B	A	B	A	B	B	A	B	A	A	B	A	A	A	B	A	B	A	B	B	A	B	A	A	A	A	A	B	B	B	B	B	U	A	A	A	B	B	B	A	B	B	B	B	B	U
3929088	4H	6	61.132	B	A	B	A	B	B	A	B	A	A	B	A	A	A	B	A	U	A	B	B	A	U	A	A	A	A	A	B	B	B	B	B	A	A	A	A	B	B	B	A	B	B	B	B	B	B
3923334|F|0-40:T>G-40:T>G	4H	6	61.672	B	A	B	A	B	B	A	B	A	A	B	A	A	A	B	A	B	A	B	B	B	B	A	A	A	A	A	B	B	B	B	B	U	A	A	A	B	B	B	A	B	B	B	B	B	B
4781722|F|0--17:T>A	4H	6	61.708	B	A	B	A	B	B	A	B	A	U	B	A	A	A	B	A	B	A	B	B	U	B	A	A	A	U	A	B	B	B	B	B	A	A	A	B	B	B	B	A	B	B	B	B	B	B
3255185|F|0--5:T>C	4H	6	61.823	B	A	B	A	B	B	A	B	A	U	B	A	A	A	B	A	B	A	B	B	B	B	A	A	A	A	A	B	B	B	B	B	A	A	A	B	B	B	B	A	B	B	B	B	B	B
3921252|F|0--59:A>G	4H	6	62.257	B	A	B	A	B	B	A	B	A	A	B	A	A	A	B	A	B	A	B	B	A	B	A	A	A	A	A	B	B	B	B	B	A	A	A	A	B	B	B	A	B	B	B	B	B	B
3910814	4H	6	62.983	B	A	B	A	B	B	A	B	A	A	B	B	A	A	B	A	B	A	B	B	A	B	A	A	A	A	A	B	B	A	A	B	B	A	U	A	B	B	B	A	B	B	B	B	B	B
3273811	4H	6	63.715	B	A	B	A	B	B	A	B	A	A	B	B	A	A	B	A	B	A	B	B	A	B	A	A	A	A	A	B	B	A	A	B	B	A	U	A	B	A	B	A	A	B	B	B	B	B
3985209|F|0-44:G>A-44:G>A	4H	6	64.618	B	A	B	A	B	B	A	B	A	A	B	B	A	A	B	A	B	A	B	B	A	B	A	A	A	A	A	B	B	A	A	B	A	A	A	A	B	A	A	A	A	B	B	B	B	B
3263026|F|0--5:C>T	4H	6	64.765	B	A	B	A	B	B	A	B	A	A	B	B	A	A	B	A	B	A	B	B	U	B	A	A	A	B	U	B	B	A	A	B	U	A	U	U	B	A	A	A	A	B	B	B	B	B
5256470|F|0-41:C>T-41:C>T	4H	6	67.58	B	A	B	A	B	B	B	B	A	A	B	B	A	A	A	A	B	A	B	B	A	B	A	B	A	A	B	B	B	B	B	B	A	A	A	A	B	A	B	A	A	B	B	B	B	B
3254913|F|0-39:T>C-39:T>C	4H	6	68.099	B	A	B	A	B	B	B	B	A	A	B	B	A	A	A	A	B	A	B	B	A	B	A	B	A	U	B	B	B	B	B	B	A	A	A	A	B	A	A	A	A	B	B	B	B	B
3262079|F|0-55:C>T-55:C>T	4H	6	68.211	B	A	B	A	B	B	B	B	A	B	U	B	A	A	A	A	B	A	B	B	A	B	A	B	A	A	B	B	B	B	B	B	U	A	A	A	B	A	A	A	A	B	B	B	B	B
5249122|F|0-25:G>A-25:G>A	4H	6	68.431	B	A	B	A	B	B	B	B	A	A	B	B	A	A	A	A	B	A	B	B	A	B	A	B	A	A	B	B	B	B	B	B	U	A	A	A	B	A	A	A	A	B	B	B	B	B
3256153|F|0--57:A>G	4H	6	69.071	B	A	B	A	B	B	B	B	A	U	A	B	A	A	B	A	B	A	B	B	A	B	A	B	A	A	B	B	B	A	A	B	A	A	A	A	B	A	U	A	A	B	B	B	B	B
4007032|F|0-46:C>A-46:C>A	4H	6	69.392	B	A	B	A	B	B	B	B	A	A	B	B	A	A	A	A	A	B	B	B	A	B	A	B	A	A	B	B	B	B	B	B	A	A	A	A	B	A	A	A	A	B	B	B	B	B
3263178|F|0-25:C>A-25:C>A	4H	6	69.947	B	A	B	A	B	B	B	B	A	A	B	B	B	A	A	A	A	B	B	B	U	B	A	B	A	A	B	B	B	B	B	B	U	A	A	A	B	B	A	A	A	B	B	B	B	B
3911620	4H	6	70.371	B	A	B	A	B	B	B	B	A	A	A	A	A	A	A	A	B	A	B	B	U	B	A	B	A	A	A	B	B	A	A	B	U	A	A	A	B	A	A	A	A	B	B	B	B	B
6280700|F|0-8:G>A-8:G>A	4H	6	80.596	B	A	U	A	B	B	B	B	A	U	B	B	A	B	B	B	A	B	B	U	U	B	A	B	A	A	B	A	A	A	A	B	A	B	U	A	A	B	A	A	B	B	B	B	B	B
6272527	4H	6	80.995	B	A	A	A	B	B	B	B	A	A	B	B	A	B	B	B	A	B	B	A	A	B	A	B	A	A	B	A	A	A	A	B	A	B	A	A	A	B	A	A	B	B	B	B	B	B
6277373|F|0--56:A>G	4H	6	81.603	B	A	A	A	B	B	B	B	A	A	B	B	A	B	U	B	A	B	B	A	A	B	A	B	A	A	B	A	A	A	A	B	U	B	A	A	A	B	A	A	B	B	B	B	B	B
3398487|F|0-42:T>G-42:T>G	4H	6	82.054	B	A	A	U	B	B	B	B	A	A	B	B	A	B	B	B	A	B	B	A	A	B	A	B	A	A	B	A	A	A	A	B	U	B	U	U	A	B	A	A	B	B	B	B	B	B
6255935	4H	6	83.653	B	A	A	A	B	B	B	B	A	A	B	B	A	B	B	B	A	B	B	A	B	B	A	B	A	A	B	A	A	A	A	B	U	B	A	A	A	B	A	A	B	B	B	B	B	B
3270874	4H	6	86.068	B	A	A	A	B	B	B	B	A	A	B	B	A	B	B	B	A	B	B	A	A	B	A	B	A	A	B	A	A	A	A	B	A	B	A	A	A	A	A	A	A	B	B	B	B	B
3255430|F|0-34:C>A-34:C>A	4H	6	86.494	B	A	A	A	B	B	B	B	A	A	B	B	A	B	B	B	A	B	B	A	A	B	A	B	A	A	B	A	A	A	A	B	U	B	A	A	A	A	A	A	A	B	U	B	B	B
3930803	4H	6	86.652	B	A	A	A	B	B	B	B	A	A	B	B	A	B	B	B	A	B	B	A	B	B	A	B	A	A	B	A	A	A	A	B	U	B	U	A	A	A	A	A	A	B	B	B	B	B
5253982	4H	6	87.175	B	A	A	A	B	B	B	B	A	A	B	B	A	U	B	B	A	B	B	A	A	B	A	B	A	A	B	A	A	A	A	B	A	B	A	A	A	A	A	A	A	B	B	B	B	B
6269926|F|0--50:A>G	4H	6	87.33	B	A	B	A	B	B	B	B	A	A	B	B	A	B	B	B	U	B	B	A	A	B	A	B	A	U	B	A	A	A	A	B	A	B	A	A	A	A	A	A	A	B	B	B	B	B
5256417|F|0-14:G>A-14:G>A	4H	6	87.589	B	A	A	A	B	B	B	B	A	A	B	B	A	B	B	B	A	B	B	A	A	B	A	B	A	A	B	A	A	A	A	B	U	B	A	A	A	A	A	A	A	B	B	B	B	B
3930737|F|0--35:G>C	4H	6	87.687	B	A	A	A	B	B	B	U	A	A	B	U	A	B	B	B	A	B	B	A	A	B	A	B	A	A	B	A	A	A	A	B	A	B	A	A	A	A	A	A	A	B	B	B	B	B
3930737|F|0-35:G>C-35:G>C	4H	6	87.959	B	A	A	A	B	B	B	B	A	A	B	B	A	B	B	B	A	B	B	A	A	B	A	B	A	A	B	A	A	A	A	B	A	B	A	A	A	A	A	A	A	B	B	B	B	B
3255108|F|0--50:T>A	4H	6	88.06	B	A	A	A	B	B	B	B	A	A	A	B	A	B	B	B	A	B	B	A	A	B	A	B	A	A	B	A	A	A	A	B	A	B	A	A	A	A	A	A	A	B	B	B	B	B
6278383|F|0--6:A>C	4H	6	88.342	B	A	B	A	B	B	B	B	A	A	U	B	A	B	B	B	A	B	B	A	A	B	A	B	A	A	B	A	A	A	A	B	A	B	A	A	A	A	A	A	A	B	B	B	B	B
3257184|F|0-24:G>A-24:G>A	4H	6	88.608	B	A	A	A	B	B	B	B	A	A	A	B	A	B	B	B	A	B	B	A	A	B	A	B	A	A	B	A	A	A	A	B	A	B	A	A	A	A	A	A	A	B	B	B	B	B
3270369	4H	6	89.322	B	A	A	A	B	B	B	B	U	A	A	B	A	B	B	B	A	B	B	A	A	B	A	B	A	A	B	A	A	A	A	B	U	B	A	A	A	A	A	A	A	B	B	B	B	B
3256285|F|0-39:C>G-39:C>G	4H	6	90.656	B	A	A	A	B	B	B	B	A	A	A	B	A	B	B	B	A	B	B	A	A	B	A	B	A	A	B	A	A	A	A	B	U	B	U	A	A	A	A	A	A	B	B	B	B	B
3432359	4H	6	91.558	B	A	A	A	B	B	B	B	A	A	A	B	A	B	B	B	A	B	A	A	A	B	A	B	A	A	U	A	A	A	A	B	U	B	A	A	A	A	A	A	A	B	U	B	B	B
3811220	4H	6	92.541	B	A	A	A	B	B	B	B	A	A	A	B	A	B	B	B	A	B	A	A	A	B	A	B	A	A	B	A	A	A	A	A	U	B	A	U	A	A	A	A	A	B	B	B	B	B
3268843	4H	6	93.294	B	A	A	A	B	B	B	A	A	A	A	B	A	B	B	B	A	B	A	A	U	B	A	B	A	A	B	A	A	A	A	A	B	B	A	A	A	A	A	A	A	B	B	B	B	B
3256118|F|0--12:G>A	4H	6	93.409	B	A	A	A	B	B	B	A	A	A	A	B	A	B	B	B	A	B	A	A	A	B	A	B	A	A	B	A	A	A	A	A	A	B	A	A	A	A	A	A	A	B	B	B	B	B
3912412	4H	6	94.08	B	A	A	A	B	B	B	A	A	A	A	B	A	B	B	B	U	B	A	A	B	B	A	B	A	A	B	A	A	A	A	A	B	B	B	A	A	A	B	A	A	B	B	B	B	B
3396084	4H	6	94.932	B	A	A	A	B	B	B	A	A	A	A	B	A	B	B	B	A	B	A	A	B	B	A	B	A	A	B	A	A	U	A	A	U	B	B	A	A	A	B	A	A	B	B	B	B	B
3260591|F|0-66:A>T-66:A>T	4H	6	95.135	B	A	A	A	B	B	B	A	A	A	A	B	A	B	B	B	A	B	A	A	U	B	A	B	A	A	B	A	A	A	A	A	U	B	U	A	A	A	B	U	A	B	B	B	B	B
3914120|F|0--32:G>C	4H	6	95.435	B	A	U	A	B	B	A	A	A	A	A	B	A	B	B	B	A	B	A	A	A	B	A	B	A	A	B	A	A	A	A	A	A	B	A	A	A	A	B	A	A	B	B	B	B	B
3255323|F|0--11:C>G	4H	6	95.69	B	A	A	U	B	B	A	A	A	A	A	B	A	B	B	B	A	B	A	A	A	B	A	B	A	A	B	A	A	A	A	A	A	B	A	A	A	A	B	A	A	B	B	B	B	B
3262689|F|0-56:G>A-56:G>A	4H	6	96.037	B	A	A	A	B	B	A	A	A	A	A	B	A	B	B	B	A	B	A	A	A	B	A	B	A	A	B	A	A	A	A	A	A	B	A	A	A	A	B	A	A	B	B	B	B	B
3265344|F|0--27:A>G	4H	6	96.256	B	A	A	A	B	B	A	A	U	A	A	B	A	B	B	B	A	B	U	A	A	B	A	B	A	A	B	A	A	A	A	A	A	B	U	A	A	A	B	A	A	B	B	B	B	B
3254676|F|0-13:C>T-13:C>T	4H	6	96.457	B	A	A	A	B	B	A	A	A	A	A	B	A	B	B	B	A	B	U	A	A	B	A	B	A	A	B	A	A	A	A	A	A	B	A	A	A	A	B	A	A	B	B	B	B	B
3918139	4H	6	96.861	B	A	A	A	A	B	A	A	A	A	A	B	A	B	B	B	A	B	A	A	U	B	A	B	A	A	B	A	A	A	A	A	A	B	A	A	A	A	B	A	A	B	B	B	B	B
3985555	4H	6	96.922	B	A	A	A	B	B	A	A	A	A	A	B	A	B	B	B	A	B	A	A	B	B	A	B	A	A	B	A	A	A	A	A	A	B	A	A	A	A	B	A	A	B	B	B	B	B
4330884	4H	6	97.057	B	A	A	A	B	B	A	A	A	A	A	B	A	B	B	B	A	B	A	A	B	B	A	B	A	A	B	A	A	A	A	A	B	B	U	A	U	A	B	A	A	B	B	B	B	B
3985541	4H	6	97.208	B	A	A	A	A	B	A	A	A	A	A	B	A	B	B	B	A	B	A	A	B	B	A	B	A	A	B	A	A	A	A	A	B	B	A	U	U	A	B	A	A	B	B	B	B	B
5257931|F|0-8:T>G-8:T>G	4H	6	98.058	B	A	A	A	A	B	A	A	A	A	A	B	A	B	B	A	A	B	A	A	B	B	A	B	A	A	B	A	A	A	A	A	A	B	A	A	A	A	B	A	A	B	B	A	B	B
3432973	4H	6	98.969	B	A	A	A	B	U	A	A	U	A	A	B	A	B	B	A	A	B	A	A	U	B	A	B	B	A	B	A	A	A	A	A	A	B	A	A	A	A	B	A	A	B	B	A	B	B
3263857|F|0-27:A>C-27:A>C	4H	6	99.176	B	A	A	A	A	A	A	A	A	A	A	B	A	B	B	A	A	B	A	A	B	B	A	B	A	A	B	A	A	A	A	A	A	B	A	A	A	A	B	A	A	B	B	A	B	B
3266349|F|0-10:C>T-10:C>T	4H	6	101.459	B	A	A	A	B	A	A	A	A	A	A	B	A	B	A	A	A	B	A	A	B	B	A	U	U	A	U	A	A	A	A	A	A	A	B	A	A	A	B	A	A	B	B	A	B	U
3917932|F|0-31:T>G-31:T>G	4H	6	101.844	B	A	A	A	B	A	U	A	A	A	A	U	A	B	A	A	A	B	A	A	B	B	A	B	B	A	B	A	A	A	U	A	A	A	U	A	A	U	B	A	A	B	B	A	B	B
3258701|F|0--42:T>A	4H	6	101.93	B	A	A	A	B	A	A	A	A	A	A	B	A	B	A	A	A	B	A	A	B	B	A	B	B	A	B	A	A	A	A	A	A	A	B	A	A	A	B	A	A	B	B	A	B	B
4791927|F|0--65:C>T	4H	6	102.687	B	A	A	A	B	A	A	A	A	A	A	B	A	B	A	A	A	B	A	A	B	B	A	B	B	A	A	A	A	A	A	A	U	A	U	A	A	A	B	A	A	B	B	A	B	B
4791927|F|0-65:C>T-65:C>T	4H	6	103.145	B	A	A	A	B	A	A	A	A	A	A	B	A	B	A	A	A	B	A	A	B	B	A	B	B	A	A	A	A	A	A	A	U	A	U	A	A	A	B	A	A	B	B	A	B	B
3261827|F|0--7:G>C	4H	6	103.385	B	A	A	A	B	A	A	A	A	A	A	B	A	B	A	A	A	B	A	A	B	B	A	B	B	A	A	A	A	A	A	A	U	B	B	A	A	A	B	A	A	B	B	A	B	B
3930996|F|0-37:C>A-37:C>A	4H	6	103.537	B	A	A	A	B	A	A	A	A	A	A	B	A	A	A	A	A	B	A	A	B	B	A	B	B	A	A	A	A	A	A	A	A	B	B	A	A	A	B	A	A	B	B	A	B	B
3921844|F|0--44:C>G	4H	6	103.957	B	A	A	A	B	A	U	A	A	A	A	B	A	B	A	A	A	B	A	A	B	B	A	B	B	A	B	A	A	A	A	A	A	B	B	A	A	A	B	A	A	B	B	A	B	B
3256104|F|0-46:A>C-46:A>C	4H	6	104.052	B	A	A	A	B	A	A	A	A	A	A	B	A	A	A	A	A	B	A	A	B	B	A	B	B	A	B	A	A	A	A	A	U	B	U	A	A	A	B	A	A	B	B	A	B	B
3255238|F|0--24:T>C	4H	6	105.897	B	A	A	A	B	A	A	A	A	A	A	B	A	B	A	A	A	B	A	A	B	B	A	B	B	A	B	A	A	A	A	A	A	B	B	A	A	A	B	A	A	B	B	A	B	B
3929500|F|0-59:A>C-59:A>C	4H	6	105.995	B	A	A	A	B	A	A	A	A	A	A	B	A	B	A	A	A	B	A	A	B	U	A	B	B	A	B	A	A	A	A	A	A	B	B	A	A	A	B	A	A	B	B	A	B	B
3929500|F|0--59:A>C	4H	6	106.149	B	A	A	B	B	A	A	A	A	A	A	B	A	B	A	A	A	B	A	A	B	B	A	B	B	A	B	A	A	A	A	A	A	B	B	A	A	A	B	A	A	B	B	A	B	B
6283336|F|0--34:G>C	4H	6	106.328	B	A	A	A	B	A	A	A	A	A	U	B	A	B	A	A	A	B	A	A	B	B	A	B	B	A	B	A	A	A	A	A	A	B	B	B	A	A	B	A	A	B	B	U	B	B
3255238|F|0-24:T>C-24:T>C	4H	6	106.735	B	A	A	B	B	A	A	A	A	A	A	B	A	B	A	A	U	B	A	A	B	B	A	B	B	A	B	A	A	A	A	A	A	B	B	B	A	A	B	A	A	B	B	A	B	B
3261560|F|0-41:G>A-41:G>A	4H	6	107.437	B	A	A	A	U	A	A	A	A	B	A	B	A	B	A	A	A	B	A	A	B	B	A	B	B	A	B	A	A	A	A	A	A	B	U	A	A	A	B	A	A	B	B	U	B	B
3433181|F|0-26:C>G-26:C>G	4H	6	107.994	B	A	A	A	B	A	A	A	A	B	A	B	A	B	A	A	A	B	A	A	B	B	A	B	B	A	B	A	A	A	A	A	A	B	U	A	A	A	B	A	A	B	B	A	B	B
3262205|F|0--25:G>C	4H	6	108.274	B	A	A	A	B	A	A	A	A	B	A	B	A	B	A	A	A	B	A	A	B	B	A	B	B	A	B	A	A	A	A	A	A	B	B	A	A	A	B	A	A	B	B	A	B	B
3431017|F|0--52:C>T	4H	6	108.413	B	A	A	A	B	A	A	A	A	B	A	B	A	B	A	A	A	B	A	A	B	B	A	B	B	A	B	A	A	A	A	A	A	B	B	A	A	A	B	A	A	B	B	A	B	B
3433181|F|0--26:C>G	4H	6	108.645	B	A	A	A	B	A	A	A	A	B	A	B	A	B	A	A	A	B	A	A	B	B	A	B	B	A	B	A	A	A	A	A	A	B	U	A	A	A	B	A	A	B	B	A	B	B
3986002|F|0-55:G>A-55:G>A	4H	6	109.239	B	A	A	A	B	A	A	A	A	B	A	B	A	B	A	A	U	U	A	A	B	B	A	B	B	A	B	A	A	A	A	A	A	B	B	A	B	A	B	B	A	B	B	A	B	B
6277324	4H	6	109.291	B	A	A	A	B	A	A	A	A	B	A	B	A	B	A	A	A	B	A	U	U	B	A	B	B	A	B	A	A	A	A	A	U	B	U	A	B	A	B	B	A	B	B	A	B	B
3260036	4H	6	109.68	B	A	A	A	B	A	A	A	A	B	A	B	A	B	A	A	A	B	A	A	A	B	A	B	B	A	B	A	A	A	A	A	A	B	A	A	U	A	B	B	A	B	U	A	B	B
3257781	4H	6	112.55	B	A	A	A	B	A	A	A	A	B	A	B	A	B	A	A	B	B	A	A	A	B	A	B	B	A	B	A	A	A	A	A	A	B	A	A	U	A	B	B	A	B	B	A	B	B
3273540	4H	6	112.859	B	A	A	A	B	U	A	A	A	B	A	B	A	B	A	A	B	B	A	A	B	B	A	B	B	A	U	A	A	A	A	A	U	B	B	A	B	A	B	B	A	B	B	A	B	B
3261439|F|0--11:T>C	5H	7	0	B	A	A	B	B	A	A	A	B	U	B	B	B	A	A	B	A	B	A	A	B	B	A	A	A	A	A	A	A	B	B	B	A	A	B	A	U	B	B	A	B	A	A	B	B	B
3920315|F|0--47:G>T	5H	7	0.687	B	A	A	B	B	A	A	A	B	A	B	A	B	A	A	B	A	B	A	U	B	A	A	A	A	A	A	A	A	B	B	B	A	A	B	A	A	B	B	A	B	A	A	B	B	B
3916446|F|0-53:T>C-53:T>C	5H	7	1.064	B	A	A	B	B	A	A	U	B	A	B	U	B	U	B	B	A	B	A	A	B	A	A	A	A	U	A	A	A	B	B	B	A	A	B	A	A	B	B	A	B	A	A	B	B	B
3916446|F|0--53:T>C	5H	7	1.248	B	A	A	B	B	A	A	A	B	A	B	A	B	A	A	B	A	B	A	A	B	A	A	A	A	A	A	A	A	B	B	B	A	A	B	A	A	B	B	A	B	A	A	B	B	B
3276660|F|0-22:G>A-22:G>A	5H	7	1.281	B	A	A	B	B	U	A	A	B	U	B	A	B	A	A	B	A	B	A	A	B	A	A	A	A	A	A	A	A	B	B	B	A	A	B	U	A	B	B	A	B	A	A	B	B	B
3920007|F|0--65:A>C	5H	7	1.549	B	A	A	B	B	A	A	A	B	A	B	A	B	A	B	B	U	B	A	A	B	A	A	A	A	A	A	A	A	B	B	B	A	A	B	A	A	B	B	A	B	A	A	B	B	B
5249572|F|0-29:A>G-29:A>G	5H	7	1.789	B	A	A	B	B	A	A	A	B	A	B	A	B	A	A	B	A	B	A	A	B	A	A	A	A	A	A	A	U	B	B	B	A	A	U	A	A	B	B	A	B	A	A	B	B	B
3257401|F|0--38:C>A	5H	7	1.967	B	A	A	B	B	A	A	A	B	A	B	A	B	A	A	B	A	B	A	A	B	A	A	A	A	A	A	A	A	B	B	B	U	A	B	A	U	B	B	A	B	A	A	B	B	B
3263934|F|0-31:C>T-31:C>T	5H	7	2.384	B	A	A	B	B	A	A	A	B	A	B	A	B	A	A	B	A	B	A	A	U	A	A	A	A	A	A	A	A	B	B	B	A	A	U	A	A	B	B	A	B	A	A	B	B	B
6280118|F|0-30:A>C-30:A>C	5H	7	2.966	B	A	A	B	B	A	A	A	B	A	B	B	B	A	B	B	A	B	A	A	B	B	A	A	A	A	A	A	A	B	B	B	A	B	B	A	A	B	B	A	B	A	A	B	B	B
3262873|F|0--61:T>G	5H	7	3.491	B	A	A	B	B	A	A	A	B	A	B	A	B	A	A	B	A	B	A	U	B	A	A	A	A	U	A	A	A	B	B	B	A	A	B	A	A	B	B	A	B	A	A	B	B	B
3434089|F|0--25:G>A	5H	7	3.708	B	A	A	B	B	A	A	A	B	A	B	A	B	A	A	B	A	B	A	A	B	A	A	A	A	U	A	A	A	B	B	B	A	A	U	A	A	B	B	A	B	A	A	B	B	B
3254839|F|0--36:G>C	5H	7	3.911	B	A	A	B	B	A	A	A	B	A	B	A	B	A	A	B	A	B	A	A	B	A	A	A	A	A	A	A	A	B	B	B	A	A	U	U	A	B	B	A	B	A	A	B	B	B
3986140|F|0-52:T>C-52:T>C	5H	7	4.07	B	A	A	B	B	A	A	A	B	A	B	A	B	A	A	B	A	B	A	A	B	A	A	A	A	A	A	A	A	B	B	B	A	A	U	A	A	B	B	A	B	A	A	B	B	B
3265603|F|0-34:A>C-34:A>C	5H	7	4.335	B	A	A	B	B	B	A	A	B	A	B	A	B	A	A	B	A	B	A	A	B	A	A	A	A	A	A	A	A	B	B	B	U	A	U	A	A	B	B	A	B	A	A	B	B	B
4780700|F|0--11:G>T	5H	7	4.572	B	A	A	B	B	A	A	A	B	A	B	A	B	A	A	B	A	B	A	A	B	A	A	A	A	A	A	A	A	B	B	B	A	A	U	A	A	B	B	A	B	A	A	B	B	B
3985829|F|0-40:C>T-40:C>T	5H	7	4.878	B	A	A	B	B	A	A	A	B	A	B	A	B	A	B	B	A	B	A	A	B	A	A	A	A	A	A	A	A	B	B	B	A	A	B	A	A	B	U	A	B	A	A	B	B	B
3986140|F|0--52:T>C	5H	7	5.034	B	A	A	B	B	B	A	A	B	A	B	A	B	A	B	B	U	B	A	A	B	A	A	A	A	A	A	A	A	B	B	B	A	A	U	A	A	B	B	A	B	A	A	B	B	B
3918590|F|0--15:A>C	5H	7	5.143	B	A	A	B	B	A	A	A	B	A	B	A	B	A	B	B	A	B	A	A	B	A	A	A	A	A	A	A	A	B	B	B	A	A	U	A	A	B	B	A	B	A	A	B	B	B
3256788|F|0-52:T>A-52:T>A	5H	7	5.388	B	A	A	B	B	A	A	A	B	A	B	A	B	A	B	B	A	B	A	A	B	A	A	A	A	A	A	A	A	B	B	B	A	A	B	A	A	B	B	A	B	A	A	B	B	B
3664063|F|0-31:C>T-31:C>T	5H	7	5.698	B	A	A	B	B	A	A	A	B	A	B	A	B	A	B	B	A	B	B	A	B	A	A	A	A	A	A	A	A	B	B	B	A	A	B	A	A	B	B	A	B	A	A	B	B	B
6282624|F|0-8:T>A-8:T>A	5H	7	5.82	B	A	A	B	B	A	A	A	B	A	B	A	B	A	B	B	A	B	A	A	B	B	A	A	A	A	A	A	A	B	B	B	A	A	B	A	A	B	B	A	B	A	A	B	B	B
6282624|F|0--8:T>A	5H	7	6.068	B	A	A	B	B	A	A	A	B	A	B	A	B	A	B	B	A	B	A	A	B	A	A	A	A	A	A	A	A	B	B	B	A	A	B	A	A	B	B	A	B	A	A	B	B	B
3256047|F|0--29:C>G	5H	7	6.09	B	A	A	B	B	A	A	A	B	A	B	A	B	A	B	B	A	B	A	A	B	A	A	A	A	A	A	A	A	B	B	B	A	A	B	A	A	B	B	A	B	A	A	B	B	B
6280118|F|0--30:A>C	5H	7	6.09	B	A	A	B	B	A	A	A	B	A	B	A	B	A	B	B	A	B	A	A	B	A	A	A	A	A	A	A	A	B	B	B	A	A	B	A	A	B	B	A	B	A	A	B	B	B
3666073|F|0--6:A>G	5H	7	6.215	B	A	A	B	B	A	A	A	B	A	B	A	B	A	B	B	A	B	B	A	B	A	A	A	A	A	A	A	A	B	B	B	A	A	B	A	A	B	B	A	B	A	A	B	B	B
4172735|F|0--8:C>G	5H	7	6.469	B	A	A	B	B	A	A	A	B	A	B	A	B	A	B	B	U	B	A	A	B	B	A	A	A	A	A	A	A	B	B	B	A	A	B	A	A	B	B	A	B	A	A	B	B	B
3256191|F|0-45:G>A-45:G>A	5H	7	6.631	B	A	A	B	B	A	A	A	B	A	B	B	B	A	B	B	A	B	A	A	B	A	A	A	A	A	U	A	A	B	B	B	A	A	U	A	A	B	B	A	B	A	A	B	B	B
6280199|F|0--19:T>C	5H	7	6.888	B	A	A	B	B	A	A	A	B	A	B	A	B	A	B	B	A	B	A	A	B	A	A	A	A	U	A	A	A	B	B	B	U	A	B	A	A	B	B	A	B	A	A	B	B	B
3275579|F|0--41:T>C	5H	7	7.069	B	A	A	B	B	A	A	A	B	A	B	B	B	A	B	B	A	B	A	A	B	A	A	A	A	A	A	A	A	B	B	B	A	B	B	A	A	B	B	A	B	A	A	B	B	B
3256047|F|0-29:C>G-29:C>G	5H	7	7.742	B	A	A	B	B	A	A	A	B	A	B	A	B	A	B	B	A	B	A	A	B	A	A	A	A	A	A	A	A	B	B	B	A	A	B	A	A	B	B	A	B	A	A	B	B	B
3254684|F|0-50:G>C-50:G>C	5H	7	8.349	B	A	A	B	B	A	A	A	B	A	B	A	B	A	B	B	A	B	A	A	B	A	A	A	A	A	A	A	A	B	B	B	A	U	A	A	A	B	B	A	B	A	A	B	B	B
3256095|F|0--29:A>G	5H	7	10.018	B	A	A	B	B	A	A	A	B	A	B	A	B	A	B	B	A	B	A	A	B	A	B	A	A	B	A	A	A	B	B	B	A	A	A	A	A	B	B	A	B	A	A	B	B	B
3271808	5H	7	10.846	B	A	A	B	B	A	A	A	B	A	B	A	B	A	B	B	A	B	A	U	B	A	B	A	A	B	A	A	A	B	B	B	U	A	A	A	A	B	B	A	B	A	A	B	B	B
3662475|F|0--9:T>C	5H	7	11.807	B	A	A	B	B	A	A	A	B	A	B	A	U	A	B	B	A	B	A	A	U	A	B	A	A	B	U	B	A	B	B	B	A	A	U	A	A	B	B	A	B	A	A	B	B	B
4792677|F|0--58:G>C	5H	7	12.248	B	A	A	B	B	A	A	A	B	A	B	A	U	A	B	B	A	B	A	A	B	A	B	A	A	B	A	A	A	B	B	B	A	A	A	A	A	B	B	A	B	A	A	B	B	B
3432841|F|0-9:G>T-9:G>T	5H	7	12.555	B	A	A	B	B	A	A	A	B	B	B	B	B	A	B	B	A	B	A	A	B	A	B	A	A	B	A	U	A	B	B	B	A	A	U	A	A	B	B	A	B	A	A	B	B	B
4792677|F|0-58:G>C-58:G>C	5H	7	12.717	B	A	A	B	B	A	A	A	B	B	B	A	B	A	B	B	A	B	A	A	B	A	B	A	A	B	A	A	A	B	B	B	A	A	A	A	A	B	B	A	B	A	A	B	B	B
3272360|F|0-36:A>T-36:A>T	5H	7	13.141	B	A	A	B	B	A	A	A	B	A	B	B	B	A	B	B	A	B	A	A	U	A	B	U	A	B	A	B	A	B	B	B	A	A	U	U	A	B	B	A	B	A	A	B	B	B
3264401	5H	7	14.246	B	A	A	B	B	A	A	A	B	A	U	A	B	A	B	B	A	B	A	A	B	A	B	A	A	B	A	A	A	B	B	B	A	A	A	A	A	B	B	A	B	A	A	B	B	B
6280288|F|0--56:T>C	5H	7	15.577	B	A	A	B	B	A	A	A	B	A	B	A	B	A	B	B	A	B	A	A	B	B	B	A	A	B	A	A	A	B	B	B	A	A	U	A	A	B	B	A	B	A	A	B	B	B
3431024|F|0--68:T>C	5H	7	16.003	B	A	A	B	B	A	A	A	B	A	B	A	B	B	B	B	A	A	A	A	B	B	B	A	A	B	A	A	A	B	B	B	A	A	A	A	A	B	B	A	B	A	A	B	B	B
3432403|F|0--27:A>G	5H	7	16.355	B	A	A	B	B	A	A	A	B	A	B	A	B	A	B	B	A	A	A	A	B	B	B	A	A	B	A	A	A	B	B	B	A	A	A	A	A	B	B	A	B	A	A	B	B	B
3398198|F|0-11:A>G-11:A>G	5H	7	16.557	B	A	A	B	B	U	A	A	B	A	B	A	B	A	B	B	A	A	U	A	B	B	B	A	A	B	U	U	A	B	B	B	A	A	A	A	A	B	B	A	B	A	A	B	B	B
5249879|F|0--55:C>T	5H	7	16.599	B	A	A	B	B	A	A	A	B	A	B	A	B	A	B	B	A	A	A	A	B	B	B	A	A	B	A	A	A	B	B	B	U	A	A	A	A	B	B	A	B	A	A	B	B	B
4184551|F|0--18:A>G	5H	7	16.836	B	A	A	B	B	A	A	B	B	A	B	A	B	A	B	B	A	A	A	A	B	B	B	A	A	B	A	A	A	B	B	B	U	A	A	A	A	B	B	A	B	A	A	B	B	B
3919623|F|0--17:C>T	5H	7	17.152	B	A	A	B	B	A	A	A	B	B	B	A	B	A	B	B	A	A	A	A	B	B	B	A	A	B	A	A	A	B	B	B	U	A	U	A	A	B	B	A	B	A	A	B	B	B
3257207|F|0-32:C>G-32:C>G	5H	7	17.326	B	A	A	B	B	A	A	A	B	B	B	A	B	A	B	B	A	A	A	A	B	B	B	A	A	B	A	A	A	B	B	B	U	A	U	A	A	B	B	A	B	A	A	B	B	B
3920219|F|0-32:G>C-32:G>C	5H	7	17.769	B	A	A	U	B	U	A	B	B	U	B	A	B	A	B	B	A	A	A	A	U	B	B	A	A	B	A	A	A	B	B	B	U	A	U	A	U	B	B	A	B	A	A	B	B	B
3987234|F|0--41:T>C	5H	7	18.177	B	A	A	B	B	A	A	A	B	U	B	A	B	A	B	B	A	A	A	A	B	B	B	A	A	B	A	A	A	B	B	B	A	A	U	A	A	B	B	A	B	A	A	B	B	B
3274274|F|0-40:C>A-40:C>A	5H	7	18.625	B	A	A	B	B	A	A	A	B	A	B	A	B	B	B	B	A	A	A	A	B	B	B	U	A	B	A	A	A	B	B	B	A	A	U	A	A	B	B	A	B	A	A	B	B	B
3263037|F|0--26:A>T	5H	7	20.565	B	A	A	B	B	A	A	A	B	U	B	A	B	A	B	B	A	A	A	A	B	B	B	A	A	B	A	A	A	U	B	B	B	A	A	A	A	B	B	A	B	A	A	B	B	B
4006815	5H	7	22.72	B	A	A	B	B	A	A	A	B	B	B	A	B	A	B	A	A	A	A	A	B	B	B	A	A	B	A	A	A	B	B	B	B	A	A	A	A	B	B	A	B	A	U	B	B	B
6280069|F|0-44:G>T-44:G>T	5H	7	23.869	B	A	A	B	B	A	A	A	B	B	B	U	B	A	B	A	A	A	A	A	B	B	B	A	A	B	A	A	A	B	B	B	U	A	A	A	A	B	B	A	B	B	A	B	B	B
3919701	5H	7	24.324	B	A	A	B	B	A	A	A	B	B	B	A	B	A	B	A	A	A	A	A	B	B	B	A	A	B	A	A	A	B	B	B	B	A	A	A	U	B	B	A	B	B	U	B	B	B
3911544|F|0-40:C>T-40:C>T	5H	7	24.635	B	A	A	B	B	A	A	A	B	B	B	A	U	A	B	A	A	A	A	A	B	B	B	A	A	B	A	A	A	U	B	B	B	A	A	A	A	B	B	A	B	B	A	B	B	B
3258898|F|0--45:C>A	5H	7	25.058	B	A	A	B	B	A	A	A	B	B	B	A	B	A	U	A	A	A	A	A	B	B	B	A	A	B	A	A	A	B	B	B	B	A	A	A	A	B	B	A	B	B	A	B	B	B
3271608	5H	7	25.372	B	A	A	B	B	A	A	A	B	B	B	A	B	A	B	A	A	A	A	A	U	B	B	A	A	B	U	A	A	B	B	B	U	A	A	A	A	B	B	A	B	B	A	B	B	B
3913898|F|0--48:A>C	5H	7	25.766	B	A	A	B	B	A	A	A	B	B	B	A	B	A	B	A	A	A	A	A	B	B	B	U	A	B	A	A	A	B	B	B	U	A	A	A	A	B	B	U	B	B	A	B	B	B
3430474|F|0-38:T>C-38:T>C	5H	7	25.852	B	A	A	B	B	A	A	A	B	B	B	A	B	A	B	A	A	A	A	A	B	B	B	A	A	B	A	A	A	B	B	B	B	A	A	A	A	B	B	A	B	B	A	B	B	B
3663228|F|0-29:G>A-29:G>A	5H	7	26.197	B	A	A	B	B	A	A	A	B	B	B	A	B	A	B	A	A	A	A	A	B	B	B	A	A	B	A	A	A	B	B	B	B	A	A	A	A	B	B	A	B	B	A	B	B	B
3272672|F|0-27:T>A-27:T>A	5H	7	26.788	B	A	A	B	B	A	A	A	B	B	B	A	B	A	B	A	A	A	A	A	B	B	B	A	A	B	A	A	A	B	B	B	B	A	A	A	A	B	B	A	B	B	A	B	B	B
3913061|F|0-52:C>T-52:C>T	5H	7	27.266	B	A	A	B	B	A	A	A	B	B	B	B	B	A	B	A	A	A	U	A	B	B	B	A	A	B	A	A	A	B	B	B	U	A	A	A	A	B	B	A	B	B	A	B	B	B
3922186|F|0--9:G>A	5H	7	27.774	B	A	A	B	B	A	A	A	B	A	B	B	B	A	B	A	A	A	A	A	B	B	B	A	A	B	A	A	A	B	B	B	U	A	U	A	A	B	B	A	B	B	A	B	B	B
3925900|F|0--67:G>C	5H	7	28.059	B	A	A	B	B	A	A	A	B	A	B	B	B	U	B	A	A	A	A	A	B	B	B	A	A	B	A	A	A	B	B	B	B	A	A	A	A	B	B	A	B	B	A	B	B	B
3985191	5H	7	28.362	B	A	A	B	B	A	A	A	B	A	B	B	B	A	B	A	A	A	A	A	B	B	B	A	A	B	A	A	A	B	B	B	A	A	A	A	A	B	B	A	B	B	A	B	B	B
3264728	5H	7	28.43	B	A	A	B	B	A	A	A	B	A	B	B	B	A	B	A	A	A	A	A	B	B	B	A	A	B	A	A	A	B	B	B	A	A	A	A	A	B	B	A	B	B	A	B	B	B
3932579	5H	7	28.823	B	A	A	B	B	A	A	A	B	A	B	B	B	A	B	A	A	A	A	A	B	B	B	A	A	B	A	A	A	B	B	B	B	A	U	A	A	B	B	A	B	B	A	B	B	B
3265178|F|0--8:G>A	5H	7	28.902	B	A	A	B	B	A	A	A	B	A	B	B	B	A	B	A	A	A	A	A	B	B	B	A	A	B	A	A	A	B	B	B	B	A	A	A	A	B	B	A	B	B	A	B	B	B
3920717|F|0-58:C>T-58:C>T	5H	7	29.088	B	A	A	B	B	A	A	A	B	A	B	B	B	A	B	A	A	A	A	A	B	B	B	A	A	B	A	A	A	A	B	B	U	A	A	A	A	B	B	A	B	B	A	B	B	B
3257746|F|0--25:C>A	5H	7	29.287	B	A	A	B	B	A	A	A	A	A	B	B	B	A	B	A	A	A	A	A	B	B	B	A	A	B	A	A	A	B	B	B	U	A	A	A	A	B	B	A	B	B	A	B	B	B
3398786|F|0-46:A>G-46:A>G	5H	7	29.64	B	A	A	B	U	A	A	A	B	A	B	B	B	A	B	A	A	A	A	A	B	B	B	A	A	B	A	A	A	A	B	B	B	A	A	A	A	B	B	A	B	B	A	B	B	B
3914799|F|0--37:C>T	5H	7	29.711	B	A	A	B	B	A	A	A	B	A	B	B	B	A	B	A	A	A	A	A	B	B	B	A	A	B	A	A	A	B	B	B	B	A	A	A	A	B	B	A	B	B	A	B	B	B
3398355|F|0--11:C>A	5H	7	30.335	B	A	A	B	B	A	A	A	A	A	B	B	B	A	B	A	A	A	A	A	B	U	B	A	A	B	A	A	A	U	U	B	U	A	U	A	A	B	B	A	B	B	A	B	B	B
3273798|F|0--30:T>C	5H	7	30.91	B	A	A	B	B	A	A	U	A	A	B	B	B	A	B	A	A	A	A	A	B	B	B	A	A	B	A	A	A	B	B	B	B	A	U	A	A	B	B	A	B	B	A	B	B	B
6282415	5H	7	32.179	B	A	U	B	B	U	A	A	A	A	B	B	B	A	B	A	A	A	A	A	B	B	B	A	A	B	A	A	A	B	B	B	B	A	A	A	A	B	B	A	B	B	A	B	B	B
3396589|F|0-8:T>C-8:T>C	5H	7	32.97	B	A	A	B	B	A	A	A	A	A	B	B	B	A	B	A	A	A	A	A	U	B	B	A	A	B	A	A	A	B	B	B	B	A	A	B	A	B	B	A	B	B	A	B	B	B
3260138|F|0--52:A>C	5H	7	33.724	B	A	A	B	B	A	A	A	A	A	B	B	B	A	B	A	A	A	A	A	B	B	B	A	A	B	A	A	A	B	B	B	B	A	U	B	A	B	B	A	B	B	A	B	B	B
3260138|F|0-52:A>C-52:A>C	5H	7	33.87	B	A	A	B	B	A	A	A	A	A	B	B	B	A	B	A	A	A	A	A	B	B	B	A	A	B	A	A	A	B	B	B	B	A	U	B	A	B	B	A	B	B	A	B	B	B
3917249	5H	7	34.098	B	A	A	B	B	A	A	A	A	A	B	B	B	A	B	A	A	A	A	A	B	B	B	A	A	B	A	A	A	B	B	B	A	A	A	B	A	B	B	A	B	B	A	B	B	B
3261836	5H	7	34.902	B	A	A	B	B	A	A	A	A	A	B	B	B	A	B	A	A	A	A	A	B	U	B	A	A	B	A	A	A	B	B	B	A	A	A	U	A	B	B	A	B	B	A	B	B	B
3257854|F|0--50:C>G	5H	7	35.31	B	A	A	B	B	A	A	A	A	A	B	B	B	A	B	A	A	A	A	A	B	B	B	A	A	B	A	A	A	B	B	B	B	A	U	B	A	B	B	A	B	B	A	B	B	B
3257854|F|0-50:C>G-50:C>G	5H	7	35.799	B	A	A	B	B	A	A	A	A	A	B	B	B	A	B	A	A	A	A	A	B	B	U	A	A	B	A	A	A	U	B	B	B	A	U	B	A	B	B	A	B	B	A	U	B	B
6282499	5H	7	35.925	B	A	A	B	B	A	A	A	A	A	B	B	B	A	B	A	A	A	A	A	B	B	B	A	A	B	A	A	A	B	B	B	B	A	U	B	A	B	B	U	B	B	A	B	B	B
3398510|F|0--16:C>G	5H	7	36.057	B	A	A	B	B	A	A	A	A	A	B	B	B	A	B	A	A	A	A	A	B	B	B	A	A	B	A	A	A	B	B	B	B	A	U	B	A	B	B	A	B	B	A	B	B	B
3266324	5H	7	37.16	B	A	A	B	B	A	A	A	A	A	B	B	B	A	B	A	A	A	A	A	B	B	B	A	A	B	A	A	A	B	B	B	U	A	A	B	A	B	B	A	B	B	A	B	B	B
3930069	5H	7	37.534	B	A	A	B	B	A	A	A	A	A	B	B	B	A	B	A	A	A	A	A	U	B	B	A	A	B	A	A	A	B	B	B	A	A	A	B	A	B	B	A	B	B	A	B	B	B
3985816	5H	7	39.619	B	A	A	B	B	A	A	A	A	A	B	B	B	A	B	A	A	A	A	A	B	B	B	A	A	B	A	A	A	B	B	B	A	A	A	B	A	B	U	A	B	B	A	B	B	B
3263254|F|0--18:G>A	5H	7	41.287	B	A	A	B	B	A	A	A	A	A	B	B	B	A	B	A	A	A	A	A	B	B	B	A	A	B	A	A	A	B	B	B	A	A	A	B	A	B	A	A	B	B	A	B	B	B
3265560	5H	7	42.503	B	A	A	B	B	A	A	A	A	A	B	B	B	A	B	A	A	A	A	A	B	B	U	A	A	B	A	A	A	B	B	B	A	A	A	B	A	B	A	A	B	B	A	B	B	B
5240444	5H	7	43.812	B	A	A	B	B	A	A	A	A	A	A	B	B	A	B	A	A	A	A	A	B	B	B	A	A	B	A	A	A	B	B	B	A	A	A	B	A	B	A	A	B	B	A	B	B	B
5251608|F|0-42:A>T-42:A>T	5H	7	44.442	B	A	A	B	B	A	A	A	A	A	A	B	B	A	B	A	A	A	A	A	B	B	B	A	A	B	A	A	A	B	B	B	U	A	U	B	A	B	A	A	B	B	A	B	B	B
3275953	5H	7	45.999	B	A	A	B	B	A	A	A	A	A	A	B	B	U	B	A	A	A	A	A	B	B	B	A	A	B	A	A	A	B	B	B	U	A	A	B	A	B	A	A	B	B	A	B	B	B
3396382|F|0--6:A>G	5H	7	46.438	B	A	A	B	B	A	A	A	A	A	A	B	B	A	B	A	A	A	A	A	U	B	B	A	A	B	A	A	A	B	B	B	U	A	A	B	A	B	A	A	B	B	A	B	B	B
6248860	5H	7	49.544	B	A	A	B	B	A	A	A	A	A	A	B	B	A	B	A	A	A	A	A	B	B	B	A	A	B	A	A	A	A	A	B	U	A	U	B	A	B	A	A	B	B	A	B	B	B
3255263|F|0-14:G>A-14:G>A	5H	7	50.708	B	A	B	B	B	A	A	A	A	A	A	B	B	A	B	U	A	A	A	A	B	B	B	B	A	B	A	A	A	A	A	B	A	A	A	B	A	B	A	A	B	B	A	B	B	B
3255208|F|0-23:A>G-23:A>G	5H	7	51.004	B	A	B	B	B	A	A	A	A	B	A	B	B	A	B	A	A	A	A	A	B	B	B	B	A	B	A	A	A	A	A	B	A	A	A	B	A	B	A	A	B	B	A	B	B	B
6277093|F|0-48:A>G-48:A>G	5H	7	51.478	B	A	B	B	B	A	A	A	A	A	A	B	B	A	B	A	A	A	A	A	B	B	B	A	A	B	A	A	A	A	U	B	A	A	U	B	A	B	A	A	B	B	A	B	B	B
3264404|F|0--13:G>C	5H	7	51.849	B	A	B	B	B	A	A	A	A	A	A	A	B	A	B	A	A	A	A	A	B	B	B	A	A	B	A	A	A	A	A	B	A	A	A	B	U	B	A	A	B	B	A	B	B	B
5242251|F|0--11:C>A	5H	7	52.17	B	A	B	B	B	A	A	A	U	A	A	B	B	A	B	A	A	A	A	A	B	B	B	A	A	B	A	A	A	A	A	B	A	A	A	B	A	B	A	A	B	B	A	B	B	B
3258511|F|0-53:T>C-53:T>C	5H	7	52.315	B	A	B	B	B	A	U	A	A	A	A	B	B	A	B	A	A	A	A	A	U	B	B	A	A	B	U	U	A	A	A	B	A	A	A	B	A	B	A	A	U	B	A	U	B	B
3259008|F|0--31:C>A	5H	7	52.59	B	A	A	B	B	A	A	A	A	A	A	B	B	A	B	A	A	A	A	A	A	B	B	A	A	B	A	A	A	A	A	B	U	A	U	B	A	B	A	A	B	B	A	B	B	B
3267224	5H	7	52.739	B	A	B	B	B	A	A	A	A	A	A	B	B	A	B	A	A	A	A	A	B	B	B	A	A	B	A	A	A	A	A	B	U	A	A	B	A	B	A	A	B	B	A	B	B	B
3260452|F|0--34:G>T	5H	7	52.849	B	A	A	B	B	A	A	A	A	A	A	B	B	A	B	A	A	A	A	A	B	B	B	A	A	B	A	A	A	A	A	B	A	A	A	B	A	B	A	A	B	B	A	B	B	B
3262135|F|0-68:A>G-68:A>G	5H	7	53.239	B	A	B	B	B	A	A	A	A	A	A	A	B	A	B	A	A	A	A	A	A	B	B	A	A	B	A	A	A	A	A	B	U	A	U	B	A	B	A	A	B	B	A	B	B	B
3257285|F|0--56:C>G	5H	7	53.52	B	A	B	B	B	A	U	A	A	B	A	B	B	A	B	A	A	A	A	A	B	B	B	A	A	B	A	A	A	A	A	B	U	A	U	B	A	B	A	A	B	B	A	B	B	B
3257285|F|0-56:C>G-56:C>G	5H	7	53.917	B	A	B	B	B	A	A	A	A	A	A	B	B	A	B	A	A	A	A	A	B	B	B	A	A	B	A	A	A	A	A	B	U	A	U	B	A	B	A	A	B	B	A	B	B	B
3396316|F|0--38:T>C	5H	7	54.34	B	A	B	B	B	A	A	A	A	A	A	B	B	A	B	A	A	A	A	A	U	B	B	U	A	B	A	A	A	A	A	B	U	A	U	B	A	B	A	A	B	B	A	B	B	B
4007093|F|0-8:T>C-8:T>C	5H	7	54.919	B	A	B	B	B	A	A	A	A	A	A	B	B	A	B	A	A	A	A	A	B	B	B	A	A	B	A	A	A	A	A	B	A	A	A	U	A	B	A	A	B	B	A	B	B	B
5246341|F|0--55:A>G	5H	7	55.277	B	A	B	B	B	A	A	A	A	A	A	B	B	A	B	A	A	A	A	A	B	B	B	A	A	B	A	A	A	A	A	U	A	A	A	B	A	B	A	A	B	B	A	B	B	B
5250095|F|0--54:T>C	5H	7	55.903	B	A	U	B	B	A	A	A	A	A	A	B	B	A	B	A	A	A	A	A	B	B	B	A	A	B	A	A	A	A	A	B	A	A	A	B	A	B	A	A	B	A	A	B	B	B
3932683|F|0-29:T>G-29:T>G	5H	7	56.136	B	A	B	B	B	A	A	A	A	A	A	B	B	A	B	A	A	A	A	A	B	B	B	A	A	B	A	A	A	A	A	B	U	A	U	B	A	B	A	A	B	A	A	B	B	B
3398921|F|0-31:T>C-31:T>C	5H	7	56.542	B	A	B	B	B	A	A	A	A	A	A	B	B	A	B	A	A	B	A	A	B	B	B	A	A	B	A	A	A	A	A	B	A	A	A	B	A	B	A	U	B	A	A	B	B	B
5250095|F|0-54:T>C-54:T>C	5H	7	57.041	B	A	B	B	B	U	A	A	A	A	A	B	B	A	B	A	A	A	A	A	B	B	B	A	A	B	A	A	B	A	A	B	A	A	A	B	A	B	A	A	B	A	A	B	B	B
3986106|F|0--8:C>G	5H	7	57.553	B	A	B	B	B	A	A	U	A	A	A	B	B	A	B	A	A	B	A	A	U	B	B	A	A	B	A	A	B	A	A	B	A	A	A	U	A	B	A	A	B	A	A	B	B	B
3269622|F|0--50:C>T	5H	7	58.567	B	A	B	B	B	A	A	A	A	A	A	B	B	A	B	A	A	A	A	A	B	B	B	A	A	B	A	A	A	A	A	B	A	A	U	B	A	B	A	A	B	A	A	B	B	B
5258956|F|0-30:C>G-30:C>G	5H	7	59.361	B	A	B	B	B	A	A	A	A	A	A	B	B	A	B	A	A	A	A	A	B	B	B	A	A	B	A	A	A	A	A	B	A	A	A	B	A	B	A	A	B	A	A	B	B	A
5255846	5H	7	60.156	B	A	B	B	B	A	A	A	A	A	A	B	B	A	B	A	A	A	A	A	B	B	B	A	A	B	A	A	A	A	A	B	A	A	A	B	A	B	A	A	B	A	A	B	A	A
5250545	5H	7	61.019	B	A	B	B	A	A	A	A	A	A	A	B	B	A	B	A	A	A	A	A	B	B	B	A	A	B	A	A	A	A	A	U	A	A	A	B	A	B	A	A	B	A	A	B	A	A
5251220|F|0--39:G>A	5H	7	63.178	B	A	B	B	A	A	A	A	A	A	A	B	B	A	B	A	A	A	A	A	B	B	B	A	A	B	A	A	A	A	A	A	U	A	A	B	A	B	A	A	B	A	A	B	A	A
3986663|F|0-9:G>A-9:G>A	5H	7	63.893	B	A	B	B	A	B	A	A	A	A	A	A	B	A	B	A	A	A	A	A	B	B	B	A	A	B	B	A	A	A	A	A	A	A	A	B	A	B	A	A	B	A	A	B	A	B
3431682|F|0-34:T>C-34:T>C	5H	7	64.156	B	A	B	B	A	B	U	A	A	A	A	A	B	A	B	A	A	A	A	A	B	B	B	A	A	B	A	A	A	A	A	A	A	A	A	B	A	B	A	U	B	A	A	B	A	B
6270195|F|0--42:G>C	5H	7	64.603	B	A	B	B	A	A	A	A	A	A	A	A	B	A	B	A	A	A	A	A	B	B	B	A	A	B	A	A	A	A	A	A	U	A	A	B	A	B	A	A	B	A	A	B	A	A
3986663|F|0--9:G>A	5H	7	64.723	B	A	B	B	A	A	A	A	A	A	A	A	B	A	B	A	A	A	A	A	B	B	B	A	A	U	A	A	A	A	A	A	A	A	A	B	A	B	A	A	B	A	A	B	A	A
3986192|F|0--34:C>T	5H	7	64.981	B	A	B	B	A	A	A	A	A	A	U	A	B	A	B	A	A	A	A	A	B	B	B	A	A	B	B	A	A	A	A	A	A	A	A	B	A	B	A	A	B	A	A	B	A	A
6248843	5H	7	65.32	B	A	B	B	A	A	A	A	A	A	A	A	B	A	B	A	A	A	A	A	B	B	B	A	A	B	A	A	A	A	A	A	U	A	U	B	A	B	A	A	B	A	U	B	A	A
3258731|F|0-20:C>G-20:C>G	5H	7	65.486	B	A	U	B	A	A	A	A	A	A	A	A	B	A	B	A	A	A	A	A	B	B	B	A	A	B	A	A	A	A	A	A	U	A	U	B	A	B	A	A	B	A	A	B	A	A
3261089|F|0--32:T>G	5H	7	65.831	B	A	B	B	A	A	A	A	A	A	A	A	B	A	B	A	A	A	A	A	U	A	B	A	A	B	A	A	A	A	A	A	A	A	A	B	A	B	A	A	B	A	A	B	A	A
3663210|F|0-10:G>A-10:G>A	5H	7	66.317	B	A	B	U	A	A	A	A	A	A	A	A	B	A	B	A	A	A	A	A	B	A	B	A	A	B	A	A	A	A	A	A	A	A	A	B	A	B	A	A	B	A	A	B	A	A
3398271|F|0-56:T>C-56:T>C	5H	8	0	B	A	A	A	A	A	B	A	A	B	B	A	A	A	A	A	A	A	B	A	B	A	B	B	B	B	B	A	A	A	A	A	A	B	U	B	A	B	A	A	B	A	A	B	B	B
4007128|F|0--49:C>T	5H	8	0.155	B	A	A	A	A	A	B	A	B	B	B	A	A	A	A	B	A	A	B	A	B	A	B	B	B	B	B	A	A	A	A	A	A	B	A	B	A	B	A	A	B	A	A	B	B	B
5249651|F|0-5:G>A-5:G>A	5H	8	0.285	B	A	A	A	A	A	B	A	A	B	B	A	A	A	A	B	A	A	B	A	B	A	B	B	B	B	B	A	A	A	A	A	U	B	A	B	A	B	A	A	B	A	A	B	B	B
3398271|F|0--56:T>C	5H	8	0.453	B	A	A	A	A	A	B	A	A	B	B	A	A	A	B	B	A	A	B	A	B	A	B	B	B	B	B	A	A	A	A	A	A	B	U	B	A	B	A	A	B	A	A	B	B	B
3398597|F|0-44:T>C-44:T>C	5H	8	0.586	B	A	U	A	U	U	B	B	A	B	B	A	A	A	A	B	A	A	B	A	B	A	B	B	B	B	B	A	A	A	A	A	A	B	A	B	A	B	A	A	B	A	A	B	B	B
3261159|F|0-38:C>T-38:C>T	5H	8	0.663	B	A	A	A	A	A	B	A	A	B	B	A	A	A	A	B	A	A	B	A	B	A	B	B	B	B	B	A	A	A	A	A	U	B	U	U	A	B	A	A	B	A	A	B	B	B
4191988|F|0-16:C>T-16:C>T	5H	8	0.813	B	A	A	A	A	A	B	A	A	B	B	A	A	A	A	B	A	A	B	A	U	A	B	B	A	B	B	A	A	A	A	A	A	B	U	B	A	B	A	A	B	A	A	B	B	B
3923749|F|0--14:T>C	5H	8	0.99	B	A	A	A	A	A	B	B	A	B	B	A	A	A	A	B	A	A	B	A	B	A	B	B	B	B	B	A	A	A	A	A	A	B	A	B	A	B	A	A	B	A	A	B	B	B
3923749|F|0-14:T>C-14:T>C	5H	8	1.035	B	A	A	A	A	A	B	A	A	B	B	A	A	A	A	B	A	A	B	A	B	A	U	B	A	B	B	A	A	A	A	A	A	B	A	B	A	B	A	A	B	A	A	B	B	B
4191988|F|0--16:C>T	5H	8	1.067	B	A	A	A	A	A	B	A	A	B	B	A	A	U	A	B	A	A	B	A	U	A	B	B	B	B	B	A	A	A	A	A	A	B	U	B	A	B	A	A	B	A	A	B	B	B
3258036|F|0--51:T>G	5H	8	1.206	B	A	A	A	A	B	B	A	A	B	B	A	A	A	A	B	A	A	B	A	B	A	A	B	B	A	B	A	A	B	A	U	U	B	A	B	B	B	A	A	B	A	B	B	B	B
3275004|F|0--6:C>A	5H	8	1.332	B	A	A	A	A	A	B	A	A	B	B	A	A	A	A	B	A	A	B	A	B	A	B	B	B	B	B	A	A	A	A	A	A	B	A	B	A	B	A	A	B	A	A	B	B	B
3255813|F|0--26:C>T	5H	8	1.418	B	A	A	A	A	A	B	A	A	B	B	U	A	A	B	B	A	A	B	A	B	A	U	B	B	A	B	A	A	A	A	A	A	B	U	B	A	B	A	A	B	A	A	B	B	B
3919951|F|0-48:A>G-48:A>G	5H	8	1.459	B	A	A	A	A	A	B	A	A	B	B	A	A	A	B	B	U	A	B	A	B	A	A	B	B	A	B	A	A	A	A	A	A	B	A	B	A	B	A	A	B	A	A	B	B	B
3258663|F|0-68:A>G-68:A>G	5H	8	1.628	B	A	A	A	A	A	B	A	A	B	B	A	A	A	A	B	A	A	B	A	U	A	A	B	B	A	B	A	A	A	A	A	U	B	A	B	B	B	A	A	B	A	B	B	B	B
3257230|F|0-27:T>C-27:T>C	5H	8	1.723	B	A	A	A	U	A	B	A	A	B	B	A	A	A	A	B	A	A	B	A	B	U	A	B	B	A	B	A	A	A	A	A	A	B	A	B	B	B	A	A	B	A	B	B	B	B
3258670|F|0--7:T>G	5H	8	1.846	B	A	A	A	A	A	B	A	A	B	B	A	A	A	A	B	A	A	B	A	U	A	A	B	B	A	B	A	A	B	A	A	A	B	A	B	B	B	A	A	B	A	B	B	B	B
3986180|F|0--38:A>G	5H	8	1.903	B	A	A	A	A	B	B	A	A	B	B	A	A	A	A	B	A	A	B	A	U	A	A	B	B	A	B	A	A	A	A	A	U	B	U	B	B	B	A	A	B	A	B	B	B	B
3275738|F|0--13:A>T	5H	8	1.929	B	A	A	A	A	A	B	A	A	B	B	A	A	U	A	B	A	A	B	A	B	A	A	B	B	A	B	A	A	A	A	A	A	B	A	B	B	B	A	A	B	A	B	B	B	B
4196192|F|0-53:C>T-53:C>T	5H	8	1.968	B	A	A	A	A	A	B	A	A	B	B	A	A	A	A	B	A	A	B	A	B	A	A	B	B	A	B	A	A	A	A	A	U	B	A	B	B	B	A	A	B	A	B	B	B	B
3258663|F|0--68:A>G	5H	8	2.011	B	A	A	A	A	A	B	A	A	B	B	A	A	A	A	B	A	A	B	A	U	A	A	B	B	A	B	A	A	A	A	A	U	B	A	B	B	B	A	A	B	A	B	B	B	B
3273708	5H	8	2.07	B	A	A	A	A	A	B	A	A	B	B	A	A	A	A	B	A	A	B	A	B	A	A	B	B	A	B	A	A	A	A	A	U	B	A	B	B	B	A	A	B	A	B	B	B	B
3259824|F|0-36:C>T-36:C>T	5H	8	2.147	B	A	A	A	A	A	B	A	A	B	B	A	A	A	A	B	A	A	B	A	B	A	A	B	B	A	B	A	A	A	A	A	U	B	U	B	A	B	A	A	B	A	B	B	B	B
3915231|F|0--19:G>A	5H	8	2.278	B	A	A	A	A	A	B	A	A	B	B	A	A	U	A	B	A	A	B	A	B	A	A	B	B	A	B	A	A	A	A	A	A	B	A	U	A	B	A	A	B	A	B	B	B	B
3812304|F|0-33:A>G-33:A>G	5H	8	2.331	B	A	A	U	A	A	B	A	A	B	B	A	A	B	A	B	A	U	B	A	B	A	A	B	B	A	B	A	A	A	A	A	U	B	A	B	A	B	A	A	B	A	B	B	B	B
4189961|F|0--35:G>A	5H	8	2.444	B	A	A	A	A	A	B	A	A	B	B	A	A	B	A	B	A	A	B	A	B	A	A	B	B	A	B	A	A	A	U	A	A	B	U	B	A	B	A	A	B	A	A	B	B	B
3987012|F|0-14:A>G-14:A>G	5H	8	2.489	B	A	A	A	A	A	B	A	A	B	B	A	A	A	A	B	A	A	B	A	B	A	A	B	B	A	B	A	A	A	A	A	U	B	A	B	A	B	A	A	B	A	A	B	B	B
3928737|F|0-43:G>A-43:G>A	5H	8	2.534	B	A	A	A	A	A	B	U	A	B	B	A	A	B	A	B	A	A	B	A	B	A	A	B	B	A	B	A	A	A	A	A	A	B	A	B	A	B	A	A	B	A	A	B	B	B
3432467|F|0--49:T>C	5H	8	2.576	B	A	A	A	A	U	B	A	A	B	B	A	U	A	A	B	A	A	B	A	B	A	A	B	B	A	B	A	A	A	A	A	A	B	U	B	A	B	A	A	B	A	A	B	B	B
3921333|F|0-27:A>G-27:A>G	5H	8	2.65	B	A	A	A	A	A	B	A	A	B	B	A	A	B	A	B	A	A	B	A	B	B	A	B	B	A	B	A	A	A	A	A	A	B	A	B	A	B	A	A	B	A	A	B	B	B
3432482|F|0-47:T>G-47:T>G	5H	8	2.712	B	A	A	A	A	A	B	A	A	B	B	A	A	A	A	B	A	A	B	A	B	B	A	B	B	A	B	A	A	A	A	A	A	B	U	B	A	B	A	A	B	A	A	B	B	B
3929589	5H	8	2.8	B	A	A	A	U	A	B	A	A	B	B	A	A	A	A	B	A	A	B	A	B	A	B	B	B	A	B	A	A	A	A	A	U	B	A	B	A	B	A	A	B	A	A	B	B	B
3270310	5H	8	2.895	B	A	A	A	A	A	B	A	A	B	B	A	A	A	A	B	A	A	B	A	B	A	B	B	B	B	B	A	A	A	A	A	U	B	A	B	A	B	A	A	B	A	A	B	B	B
3261177|F|0-9:A>C-9:A>C	5H	8	2.954	B	A	A	A	A	A	B	A	A	B	B	A	A	A	A	B	A	A	B	A	B	A	A	B	B	A	B	A	A	A	A	A	U	B	A	B	A	B	A	A	B	A	A	B	B	B
3258586|F|0-50:A>G-50:A>G	5H	8	3.149	B	A	A	A	A	A	A	A	A	B	B	A	U	A	A	B	A	A	B	A	B	A	A	B	B	A	B	A	A	A	A	A	U	B	U	B	A	U	A	A	B	A	A	B	B	B
3923953|F|0-23:G>A-23:G>A	5H	8	3.262	B	A	A	A	A	A	B	A	A	B	B	A	A	A	A	B	A	A	B	A	B	A	A	B	B	A	B	A	A	A	A	A	U	B	A	B	A	B	A	A	B	A	A	B	B	B
3432592|F|0--29:A>G	5H	8	3.366	B	A	A	A	A	A	B	A	A	B	B	A	A	A	A	B	A	A	B	A	B	A	A	B	B	A	B	A	A	A	A	A	A	B	A	U	A	B	A	A	B	A	A	B	B	B
5257484|F|0-27:A>G-27:A>G	5H	8	3.511	B	A	A	A	A	A	A	A	A	B	B	A	A	A	A	B	A	A	B	A	B	A	A	B	B	A	B	A	A	A	A	A	U	B	U	B	A	B	A	A	B	A	A	B	B	B
3258615	5H	8	3.815	B	A	A	A	A	A	B	A	A	B	B	A	A	A	A	B	A	A	B	A	B	A	B	B	B	B	B	A	A	A	A	A	U	B	U	U	A	B	A	A	B	A	A	B	B	B
3921333|F|0--27:A>G	5H	8	3.932	B	A	A	A	A	A	B	A	A	B	B	A	A	A	A	A	A	A	B	A	B	A	A	B	B	A	B	A	A	A	A	A	A	B	A	B	A	B	A	A	B	A	A	B	B	B
4792444|F|0-16:G>A-16:G>A	5H	8	4.046	B	A	A	A	A	A	A	A	A	B	B	A	A	A	A	A	A	A	B	A	B	A	A	B	B	A	B	A	A	A	A	A	A	B	U	B	A	B	A	A	B	A	A	B	B	B
4007128|F|0-49:C>T-49:C>T	5H	8	4.293	B	A	A	A	A	A	B	A	A	B	B	A	A	A	A	A	A	A	B	A	B	A	B	B	B	B	B	A	A	A	A	A	A	B	A	B	A	B	A	A	B	A	A	B	B	B
3256926|F|0--5:G>C	5H	8	4.738	B	A	A	A	A	A	B	A	A	B	B	A	A	A	A	A	A	A	B	A	B	A	B	B	B	B	B	A	A	A	A	A	A	B	U	U	A	B	A	A	B	A	A	B	B	B
3924427|F|0--37:G>C	5H	8	5.049	B	A	A	A	A	A	B	A	A	B	B	A	A	A	A	B	A	A	B	A	B	U	A	B	B	A	B	A	A	A	A	A	U	B	A	B	B	A	A	A	A	A	B	B	B	B
3258414	5H	8	5.215	B	A	A	A	A	A	U	A	A	B	B	A	A	A	A	B	A	A	B	A	U	B	A	B	B	A	B	A	A	A	A	A	A	B	A	B	B	A	A	A	A	A	B	B	B	B
3261126|F|0--20:G>A	5H	8	5.384	B	A	A	A	A	A	U	A	A	B	B	A	A	A	A	B	A	A	U	A	B	B	A	B	B	A	B	A	A	A	A	A	A	B	A	A	B	A	A	A	A	A	B	B	B	B
3258343|F|0-49:T>C-49:T>C	5H	8	5.532	B	A	A	A	A	A	A	A	A	B	B	A	A	A	A	B	A	A	B	A	U	B	A	B	B	A	B	A	A	A	A	A	U	B	U	B	B	A	A	A	A	A	B	B	B	B
3665036|F|0--35:A>G	5H	8	5.65	B	A	A	A	A	A	A	A	A	B	B	A	A	A	A	B	A	A	B	A	B	B	A	B	B	A	B	A	A	A	A	A	A	B	A	A	B	A	A	A	A	A	B	B	B	B
4000221|F|0--23:A>G	5H	8	6.649	B	A	A	A	A	A	B	A	A	B	B	A	A	A	A	A	A	A	B	A	B	A	B	B	B	B	B	A	A	A	A	A	U	B	U	B	A	B	A	A	B	A	A	B	B	B
5338884|F|0-57:C>T-57:C>T	5H	8	6.877	B	A	A	A	A	A	B	A	A	B	B	A	A	A	A	A	A	A	B	A	B	A	B	B	B	B	B	A	A	A	A	A	A	B	U	B	A	B	A	A	B	A	A	B	B	B
3273774|F|0--39:C>T	5H	8	7.278	B	A	A	A	A	A	B	A	A	B	B	A	A	B	A	A	A	A	B	A	B	A	B	B	B	B	B	A	A	A	A	A	U	B	U	B	A	B	A	A	B	A	A	B	B	B
3662759|F|0--13:G>A	5H	8	7.533	B	A	A	A	A	A	B	A	A	B	B	A	A	A	A	A	A	A	B	A	B	A	B	B	B	B	B	A	A	A	A	A	B	B	A	B	A	B	A	A	B	A	A	B	B	B
6280331|F|0-13:T>C-13:T>C	5H	8	7.725	B	A	U	A	A	A	B	A	A	B	B	A	A	B	A	A	A	A	B	A	U	A	B	B	B	B	U	A	A	U	A	A	B	B	A	B	A	B	A	A	B	A	A	B	B	B
3432377|F|0-43:C>A-43:C>A	5H	8	7.931	B	A	A	A	A	A	B	A	A	B	B	A	A	A	A	A	A	A	B	A	B	A	B	B	B	A	B	A	A	A	A	A	B	B	U	B	A	B	A	A	B	A	A	B	B	B
3274847|F|0--19:A>C	5H	8	8.108	B	A	A	A	A	A	B	A	A	B	B	A	A	A	A	A	A	A	B	A	B	A	B	B	B	B	B	A	A	A	A	A	B	B	U	B	A	B	A	A	B	A	A	B	A	B
6269638|F|0--56:C>T	5H	8	8.246	B	A	A	A	A	A	B	A	U	B	B	A	A	A	A	A	U	A	B	A	B	A	B	B	B	B	B	A	A	A	A	A	U	B	A	B	A	B	A	A	B	A	A	B	B	B
3259006|F|0-13:G>A-13:G>A	5H	8	8.325	B	A	A	A	A	A	B	A	A	B	U	A	A	A	A	A	A	A	B	A	B	A	B	B	B	B	B	A	A	A	A	A	B	B	A	B	A	B	A	A	B	A	A	B	A	B
3275297|F|0-11:T>A-11:T>A	5H	8	8.57	B	A	A	A	A	A	B	A	U	B	B	A	A	A	A	A	A	A	B	A	B	U	A	B	B	A	B	U	A	A	U	A	B	B	A	B	A	B	A	A	B	A	A	B	B	B
3264034|F|0--5:G>A	5H	8	8.756	B	A	A	A	A	A	B	A	A	B	B	A	A	A	A	A	A	A	B	A	B	B	B	B	B	B	B	A	A	A	A	A	B	B	A	B	A	B	A	A	B	A	A	B	B	B
5240569|F|0--23:G>A	5H	8	8.937	B	A	A	A	A	A	B	B	A	B	B	A	A	A	A	A	A	A	B	A	B	B	B	B	B	B	B	A	A	A	A	A	B	B	A	B	A	B	A	A	B	A	A	B	B	B
3258718|F|0-9:G>A-9:G>A	5H	8	9.31	B	A	A	A	A	A	B	A	A	B	B	A	A	A	A	A	A	A	B	A	B	A	A	B	B	A	B	A	A	A	A	A	B	B	U	B	A	B	A	A	B	A	U	B	B	B
6283580|F|0--40:A>G	5H	8	9.412	B	A	A	A	A	A	B	B	A	B	B	A	A	A	A	A	A	A	B	A	B	A	A	B	B	A	B	A	A	U	A	A	B	B	A	B	A	B	A	A	B	A	A	B	B	B
4196651|F|0--11:C>G	5H	8	9.671	B	A	A	A	A	A	B	B	A	B	B	A	A	A	A	A	A	A	B	A	B	B	A	B	B	A	B	A	A	A	A	U	B	B	U	B	A	B	A	A	B	A	A	B	B	B
4791284	5H	8	10.411	B	A	A	A	A	A	B	A	A	A	B	A	A	A	A	A	A	A	B	A	B	A	A	B	B	A	B	U	A	A	A	A	B	B	A	B	A	B	A	A	B	A	U	B	B	B
6270381|F|0--21:C>T	5H	8	10.699	B	A	A	A	A	U	B	A	A	A	B	A	A	A	A	A	A	A	B	A	B	A	A	B	B	A	B	A	A	A	A	A	B	B	A	B	A	B	A	A	B	A	A	B	B	B
3930403|F|0--45:A>G	5H	8	11.231	B	A	U	A	A	A	B	A	A	A	B	A	A	A	A	A	A	A	B	A	B	A	A	B	B	A	B	A	B	A	A	A	B	B	A	B	U	B	A	A	B	A	A	B	B	B
4790008|F|0--41:A>G	5H	8	11.448	B	A	A	A	A	A	B	U	A	U	B	A	A	A	A	A	A	A	B	A	B	U	A	B	B	A	B	A	B	A	A	A	B	B	A	B	A	B	A	A	B	A	A	B	B	B
3266306|F|0--5:C>T	5H	8	12.1	B	A	A	A	A	A	B	A	U	A	B	A	A	A	A	A	U	A	B	A	B	A	A	B	B	A	B	A	B	A	A	A	B	B	A	B	A	B	A	B	B	A	A	B	B	B
3264573|F|0-37:T>C-37:T>C	5H	8	12.987	B	A	A	A	A	A	B	A	A	A	B	A	U	A	A	A	A	A	B	A	B	A	A	B	B	A	B	A	B	A	A	A	B	B	A	B	A	B	U	B	B	A	A	B	B	B
3255076|F|0-60:C>T-60:C>T	5H	8	14.734	B	A	A	A	A	A	B	A	A	A	A	A	A	A	A	A	A	A	B	A	B	U	A	A	B	A	B	A	B	A	A	A	U	B	A	B	A	B	A	B	B	A	A	B	B	B
3268001	5H	8	15.33	B	A	A	A	A	A	B	A	A	A	A	A	A	A	A	A	A	A	B	A	B	A	U	A	B	A	B	A	B	A	A	A	B	B	A	B	A	B	A	B	B	A	A	B	B	B
3931331	5H	8	15.876	B	A	A	A	A	A	B	A	A	A	A	A	A	A	A	A	A	A	B	A	B	A	A	A	B	A	B	A	B	A	A	A	B	B	U	B	A	B	A	B	B	A	A	B	B	B
3272032|F|0-32:C>A-32:C>A	5H	8	16.242	B	A	A	A	A	A	B	A	A	A	A	A	A	A	A	A	A	A	B	A	B	A	A	A	B	A	B	A	B	A	A	A	B	B	A	B	A	B	A	B	B	A	A	B	B	B
3272032|F|0--32:C>A	5H	8	16.572	B	A	A	A	A	A	B	A	A	A	A	A	A	A	A	A	A	A	B	A	B	A	A	A	B	A	B	A	B	A	U	A	B	B	A	B	A	B	A	B	B	A	A	B	B	B
3256014|F|0--68:T>A	5H	8	17.219	B	A	A	A	A	A	B	A	A	U	A	A	A	A	A	A	A	A	B	A	A	A	A	A	B	A	B	A	B	U	A	A	B	B	A	B	A	B	A	B	B	A	A	B	B	B
3986822	5H	8	17.732	B	A	A	A	A	A	B	A	A	A	A	A	A	A	A	A	A	A	B	A	A	A	A	A	B	A	B	B	B	U	A	A	B	B	A	B	A	B	A	B	B	A	A	B	B	B
5255972	5H	8	18.618	B	A	A	A	A	A	B	A	A	U	A	A	A	A	A	A	A	A	B	A	A	A	A	A	B	A	B	A	B	A	A	A	B	B	A	B	A	B	A	U	B	A	U	B	B	B
6248907	5H	8	18.829	B	A	A	A	A	A	B	A	A	A	A	A	A	A	A	A	A	A	B	A	A	A	A	A	B	A	B	B	B	A	A	A	B	B	U	B	A	B	A	B	B	A	A	B	B	B
3256215|F|0-68:G>A-68:G>A	5H	8	19.657	B	A	A	A	A	A	B	A	A	A	A	A	A	A	A	A	A	A	B	A	A	A	A	A	B	A	A	A	B	A	A	A	B	B	A	B	A	B	A	A	B	A	B	B	B	B
5258546|F|0-17:G>A-17:G>A	5H	8	19.944	B	A	A	A	A	A	B	A	A	A	A	A	A	A	A	A	A	A	B	A	A	A	A	A	B	A	A	A	B	A	A	A	B	B	U	B	A	B	A	A	B	A	B	B	B	B
3254882|F|0--30:A>C	5H	8	20.188	B	A	A	A	A	A	B	A	A	A	A	U	A	A	A	A	A	A	B	A	B	A	A	A	B	A	A	A	B	A	A	A	B	B	A	B	A	B	A	A	B	A	B	B	B	B
5258546|F|0--17:G>A	5H	8	20.573	B	A	A	A	U	A	B	U	A	A	A	A	A	A	A	A	A	A	B	A	A	A	A	A	B	A	A	A	B	A	A	A	B	B	U	B	A	B	A	A	B	A	B	B	B	B
3267292|F|0-36:A>T-36:A>T	5H	8	20.836	B	A	A	A	A	A	B	A	A	B	A	A	A	A	A	A	A	A	B	A	A	A	A	A	B	A	A	A	B	A	A	A	B	B	A	B	A	B	A	A	B	A	B	B	B	B
3264156|F|0-15:C>T-15:C>T	5H	8	20.984	B	A	A	A	A	A	B	A	A	A	A	A	A	A	A	A	A	A	B	A	U	A	A	A	B	A	A	A	B	A	A	A	U	B	A	B	A	B	A	A	B	A	B	B	U	B
3269848	5H	8	21.082	B	A	A	A	A	A	B	A	A	A	A	A	A	A	A	A	A	A	B	A	B	A	A	A	B	A	A	A	B	A	A	A	B	B	A	B	A	B	A	A	B	A	B	B	B	B
3269240|F|0-64:T>C-64:T>C	5H	8	21.569	B	A	A	A	A	A	B	A	A	B	A	A	A	A	A	A	A	A	B	A	A	U	A	A	B	A	A	A	B	A	A	A	B	B	A	B	A	B	A	A	B	A	B	B	A	B
3664438	5H	8	22.101	B	A	A	B	A	A	B	A	A	A	A	A	A	A	A	A	A	A	B	A	U	A	A	A	B	U	A	A	B	A	A	A	B	B	A	B	A	B	A	A	B	A	B	B	A	B
3257573|F|0-17:C>G-17:C>G	6H	9	0	B	A	A	A	B	A	B	B	A	A	A	B	B	A	A	B	B	B	A	B	A	B	B	B	A	B	B	B	A	B	B	U	B	B	B	U	B	A	A	B	A	B	B	B	B	A
3256656|F|0-32:A>G-32:A>G	6H	9	0.405	B	A	A	A	B	A	B	B	A	A	A	A	B	A	A	B	B	B	A	B	A	B	B	B	A	B	B	B	A	B	B	A	U	B	B	A	B	A	A	A	A	B	U	B	B	A
3916164	6H	9	0.54	B	A	A	A	B	A	B	B	A	A	A	B	B	A	A	B	B	B	A	B	A	B	B	B	A	B	B	B	A	B	B	A	B	B	B	A	B	A	A	A	A	B	B	B	B	A
3258268|F|0-14:C>G-14:C>G	6H	9	0.66	B	A	A	A	B	A	B	B	A	A	A	B	B	A	A	B	B	B	A	B	A	B	B	B	A	B	B	B	A	B	B	A	U	B	U	A	B	A	A	A	A	B	B	B	B	A
3256756|F|0--31:C>G	6H	9	0.738	B	A	A	A	B	A	U	B	A	A	A	B	B	A	A	B	B	B	A	B	A	U	B	B	A	A	B	B	A	B	B	A	B	B	B	A	B	A	A	A	A	B	B	B	B	A
3256732|F|0-49:G>A-49:G>A	6H	9	0.821	B	A	A	A	B	A	B	B	A	A	A	B	B	A	A	B	B	B	A	B	A	B	B	B	A	A	B	B	A	B	B	A	U	B	U	A	B	A	A	A	A	B	B	B	B	A
3255330|F|0-38:G>C-38:G>C	6H	9	1.18	B	A	A	A	B	A	B	B	A	A	A	A	B	A	A	B	B	B	A	B	A	B	B	B	A	B	B	B	A	B	B	A	B	B	B	A	B	A	A	A	A	B	B	B	B	A
3664625|F|0-20:T>G-20:T>G	6H	9	1.283	B	A	A	A	B	A	B	B	A	A	A	A	B	A	A	B	B	B	A	B	A	B	B	B	A	B	B	B	A	B	B	A	B	B	U	A	B	A	A	A	A	B	B	B	B	A
3398244|F|0--6:C>T	6H	9	1.584	B	A	A	A	B	A	B	B	A	A	A	B	B	A	A	B	B	B	A	B	A	B	B	B	A	B	B	B	A	B	B	A	B	B	B	A	B	A	A	A	A	B	B	B	B	A
6278451|F|0--7:G>T	6H	9	1.979	B	A	A	U	B	A	U	B	A	A	A	B	B	A	A	B	B	B	A	B	A	B	B	B	A	B	B	B	A	B	B	A	U	B	U	A	U	A	A	B	A	B	B	B	A	A
3276021	6H	9	2.3	B	A	A	A	B	A	U	B	A	A	A	B	B	A	A	B	B	B	A	B	A	B	B	B	A	B	B	B	A	B	B	A	B	B	B	A	B	A	A	A	A	B	B	B	A	A
3271426	6H	9	2.539	B	A	A	A	B	A	B	B	A	A	A	B	B	A	A	B	A	B	A	B	A	B	B	B	A	B	B	B	A	B	B	A	B	B	B	A	B	A	A	A	A	B	B	B	A	A
3398443|F|0-24:T>C-24:T>C	6H	9	3.639	B	A	A	A	B	A	A	B	A	A	A	B	B	A	A	U	A	B	A	B	A	B	B	B	A	B	B	B	A	B	B	A	U	B	B	A	B	A	A	A	A	U	B	A	A	A
3255040|F|0-19:C>T-19:C>T	6H	9	4.508	B	A	B	A	B	A	A	B	A	B	A	B	B	A	A	B	A	B	A	B	A	B	B	B	A	B	B	B	B	B	B	A	B	B	U	A	B	A	A	A	A	B	B	A	A	A
3266659|F|0--60:G>A	6H	9	4.707	B	A	A	A	B	A	A	B	A	B	A	B	B	U	B	B	A	B	A	B	A	B	B	B	A	B	B	B	B	B	B	A	B	B	U	A	B	A	A	A	A	B	B	A	A	U
4188676|F|0--34:T>C	6H	9	4.776	B	A	A	A	B	A	A	B	A	B	A	B	B	A	B	B	A	B	A	B	A	B	B	B	A	B	B	B	A	B	B	A	B	B	A	A	B	A	A	A	A	B	B	A	A	A
3258494|F|0--41:A>C	6H	9	4.979	B	A	A	A	B	A	A	B	A	B	A	B	B	A	A	B	A	B	A	B	A	B	B	B	A	B	B	B	A	B	B	A	U	B	U	A	B	A	A	A	A	B	B	A	A	A
4006909|F|0--19:G>C	6H	9	5.058	B	A	B	A	B	A	A	B	A	A	A	B	B	A	A	B	A	B	A	B	A	B	B	B	A	B	B	B	A	B	B	A	B	B	U	A	B	A	A	A	A	B	B	A	A	A
3268229	6H	9	5.142	B	A	A	A	B	A	A	B	A	A	A	B	B	A	A	B	A	B	A	B	A	B	B	B	A	B	B	B	A	B	B	A	B	B	B	A	B	A	A	A	A	B	B	A	A	A
3268496|F|0--60:A>G	6H	9	5.238	B	A	A	A	B	A	A	B	A	B	A	B	B	A	A	B	A	B	A	B	A	B	B	B	A	B	B	B	A	B	B	A	B	B	A	A	B	A	A	A	A	B	B	A	A	A
3270106|F|0--47:A>G	6H	9	5.285	B	A	A	A	B	A	A	B	A	A	A	B	B	A	A	B	A	B	A	B	A	B	B	B	A	B	B	B	A	B	B	A	B	B	U	A	B	A	A	A	A	B	B	A	A	A
3257870|F|0-21:G>C-21:G>C	6H	9	5.334	B	A	A	A	B	A	A	B	A	A	A	B	B	A	A	B	A	B	A	B	A	B	B	B	A	B	B	B	A	B	B	A	U	B	A	U	B	A	A	A	A	B	B	A	A	A
3255262|F|0--20:C>G	6H	9	5.444	B	A	A	A	B	A	A	B	A	A	A	U	B	A	A	B	A	B	A	B	A	B	B	B	A	B	B	B	A	B	B	A	B	B	U	A	B	A	A	A	A	B	B	A	A	A
5244555|F|0--10:T>G	6H	9	5.57	B	A	A	U	B	A	A	B	A	A	A	B	B	A	A	B	A	B	A	B	A	B	B	B	U	B	B	B	A	B	B	A	B	B	A	A	B	A	A	A	A	B	B	A	A	A
3811156|F|0--50:G>A	6H	9	5.711	B	A	A	A	B	A	A	B	A	A	A	B	B	A	A	B	A	B	A	B	A	B	B	B	A	B	B	B	A	B	B	A	B	B	A	A	B	A	A	A	A	B	B	A	A	A
3260953|F|0--66:C>T	6H	9	6.007	B	A	A	A	B	A	A	B	A	A	A	B	B	A	A	B	A	B	A	B	A	B	B	B	A	B	A	B	A	B	B	A	U	B	A	A	B	A	A	A	A	B	B	A	A	A
3395715|F|0-28:T>A-28:T>A	6H	9	6.106	B	A	A	A	B	A	A	B	A	A	A	B	B	A	A	B	A	B	A	B	A	B	B	B	A	B	A	B	A	B	B	A	B	B	U	A	B	A	A	A	A	B	B	A	A	A
3264918|F|0--21:A>T	6H	9	6.347	B	A	A	A	B	A	A	B	A	A	A	B	B	A	A	B	A	B	A	B	A	B	B	U	A	B	B	B	A	B	B	A	B	B	A	A	B	A	A	A	A	B	B	A	A	A
3811156|F|0-50:G>A-50:G>A	6H	9	6.435	B	A	A	A	B	A	A	B	A	A	A	B	B	A	A	B	A	B	A	B	A	B	B	B	A	B	B	B	A	B	B	A	B	B	A	A	B	A	A	A	A	B	B	A	A	A
3264146	6H	9	7.406	B	A	A	A	B	A	A	B	A	A	A	B	B	B	A	B	A	B	A	B	A	B	B	B	A	B	B	B	A	B	B	A	A	B	A	A	U	A	A	A	A	B	U	A	A	A
4173002	6H	9	7.962	B	A	A	A	B	A	A	B	A	A	A	B	B	B	A	B	A	B	A	B	A	B	B	B	A	B	B	B	A	B	B	A	A	B	A	A	B	A	A	A	A	B	B	A	A	A
3256542|F|0-29:T>C-29:T>C	6H	9	8.179	B	A	A	A	B	A	A	B	A	A	A	B	B	B	A	B	A	B	A	B	A	B	B	B	A	B	B	B	A	B	B	A	U	B	B	A	B	A	A	A	A	B	B	A	A	A
3256542|F|0--29:T>C	6H	9	8.479	B	A	A	A	B	A	A	B	A	A	A	B	B	B	A	B	A	B	A	B	A	B	U	B	A	B	B	B	A	B	B	A	U	B	B	A	B	A	A	A	A	B	B	A	A	A
3264097|F|0--18:C>T	6H	9	11.909	B	A	A	A	B	A	A	B	A	U	A	B	B	B	A	B	A	B	A	B	A	A	B	B	A	B	B	B	A	B	B	A	B	B	B	A	B	A	A	A	A	B	B	A	A	A
3986350	6H	9	12.212	B	A	A	A	B	A	A	B	A	A	A	B	B	B	A	B	A	B	A	B	A	A	B	B	A	B	B	B	A	B	B	A	A	B	B	A	B	A	A	A	A	B	B	A	A	A
3921093|F|0--32:C>T	6H	9	12.574	B	A	A	A	B	A	A	B	A	A	A	B	B	B	U	B	A	B	A	B	A	A	B	B	A	B	B	B	A	B	B	A	B	B	U	A	B	A	A	A	A	B	B	A	A	A
5335929|F|0--41:T>A	6H	9	13.577	B	A	A	A	B	A	A	B	A	A	A	B	B	B	A	B	A	B	A	B	A	A	B	B	A	B	B	B	A	B	B	B	B	B	B	A	B	B	A	A	B	B	B	A	A	A
6281943|F|0-38:C>G-38:C>G	6H	9	13.994	B	A	A	A	B	A	A	B	A	A	A	B	B	B	A	B	A	B	A	B	A	A	U	B	A	B	B	B	A	B	B	A	B	A	B	A	B	B	A	A	B	B	B	A	A	A
3272889|F|0-21:G>A-21:G>A	6H	9	14.103	B	A	A	A	B	A	A	B	A	A	A	B	B	B	A	B	A	B	A	B	A	A	B	B	A	B	B	B	A	B	B	A	B	A	B	A	B	B	A	A	B	B	B	A	A	A
3923834|F|0--68:C>A	6H	9	14.221	B	A	U	A	B	A	A	B	A	A	A	B	B	B	A	B	A	B	A	B	A	A	B	B	A	B	B	B	A	B	B	A	B	B	B	U	B	B	A	A	B	B	B	A	A	A
3917966|F|0--15:T>C	6H	9	14.357	B	A	A	A	B	A	A	B	A	A	A	B	U	B	A	B	A	B	A	B	A	A	B	B	A	A	B	B	A	B	B	A	B	B	B	A	B	B	A	A	B	B	B	A	A	A
4012028|F|0--20:G>T	6H	9	14.429	B	A	A	A	B	A	A	B	A	A	A	B	B	B	A	B	A	B	A	B	A	A	B	B	A	A	B	B	A	B	U	A	B	B	B	A	B	B	A	A	B	B	B	A	A	A
3272889|F|0--9:G>C	6H	9	14.729	B	A	A	A	B	U	A	B	A	U	A	B	B	B	A	B	U	B	A	B	A	A	B	B	A	B	B	B	A	B	B	B	B	B	B	A	B	B	U	A	B	B	B	A	A	A
3258735|F|0-67:A>C-67:A>C	6H	9	15.231	B	A	A	A	B	A	A	B	A	A	A	B	B	B	A	B	A	B	A	B	A	A	B	B	A	U	B	B	A	B	B	A	U	B	B	A	B	B	A	A	B	B	B	A	A	A
6282662	6H	9	15.443	B	A	A	A	B	A	A	B	A	U	A	B	B	B	A	B	A	B	A	B	A	A	B	B	A	B	B	B	A	B	B	A	B	B	U	A	B	B	A	A	B	B	B	A	A	A
3928605	6H	9	15.783	B	A	A	A	B	A	A	B	A	A	A	B	B	B	A	B	A	B	A	B	B	A	B	B	A	B	B	B	A	B	B	A	B	B	B	A	B	B	A	A	B	B	B	A	A	A
3270933	6H	9	16.264	B	A	A	A	B	A	A	B	A	A	A	B	B	B	A	B	A	B	A	B	U	A	B	B	A	B	B	B	A	B	B	A	B	B	B	A	B	B	A	A	B	B	B	A	A	A
6248663	6H	9	16.401	B	A	A	A	B	A	A	B	A	A	A	B	B	B	A	B	A	B	A	B	A	A	B	B	A	B	B	B	A	B	B	A	B	B	B	A	B	B	A	A	B	B	B	A	A	A
3270114|F|0--55:G>C	6H	9	16.587	B	A	U	A	B	A	A	B	A	A	U	B	B	B	A	B	A	B	A	B	A	A	B	B	A	B	B	B	A	B	B	A	B	B	B	A	B	B	A	A	B	B	B	A	A	A
3664076	6H	9	16.816	B	A	A	A	B	A	A	B	A	A	A	B	B	B	A	B	A	B	A	B	A	A	B	B	A	B	B	B	A	B	B	A	A	B	A	A	B	B	A	A	B	B	U	A	A	A
4015572	6H	9	17.102	B	A	A	A	B	A	A	B	A	A	A	B	B	B	A	B	A	B	A	B	B	A	B	B	A	B	B	B	A	B	B	A	B	B	B	A	B	B	A	A	B	B	B	A	A	A
4184563	6H	9	17.692	B	A	A	A	B	A	A	B	A	A	A	B	B	B	A	B	A	B	A	B	A	A	B	B	A	U	B	B	A	B	B	A	A	B	A	A	U	B	A	A	B	B	B	A	A	A
3255258|F|0--42:T>A	6H	9	18.111	B	A	A	A	B	A	A	B	A	A	A	U	B	B	A	B	A	B	A	B	A	A	B	U	A	B	B	B	A	B	B	A	U	B	B	A	B	B	A	A	B	B	B	A	A	A
3665654	6H	9	18.318	B	A	A	A	B	A	A	B	A	A	A	B	B	B	A	B	A	B	A	B	A	A	B	B	A	B	B	B	A	B	B	A	A	B	U	A	B	B	A	A	B	B	B	A	A	A
3398589|F|0--33:C>T	6H	9	19.329	B	A	A	A	B	A	A	B	A	A	A	B	B	B	A	B	A	B	A	B	A	A	B	B	A	B	B	B	A	B	B	A	U	B	B	A	U	B	B	A	B	A	B	A	A	A
3663911|F|0-5:A>T-5:A>T	6H	9	19.878	B	A	A	A	B	A	A	B	A	A	A	B	B	B	A	B	A	B	A	B	B	A	B	B	A	B	B	B	A	B	B	A	B	B	U	A	B	B	B	A	B	A	B	A	A	A
3262589|F|0--18:T>C	6H	9	20.037	B	A	A	A	B	A	A	B	A	A	A	B	B	B	A	B	A	B	A	B	B	A	B	B	A	B	B	U	A	B	A	A	B	B	B	A	B	B	B	A	U	A	B	A	A	A
3926956	6H	9	20.16	B	A	A	A	B	A	A	B	A	A	A	B	B	B	A	B	A	B	A	B	B	A	B	B	A	B	B	B	A	B	B	A	B	B	B	A	B	B	B	A	B	A	B	A	A	A
3260814|F|0-35:G>C-35:G>C	6H	9	20.57	B	A	A	A	U	A	A	B	A	A	A	B	U	B	A	B	A	B	A	B	B	A	B	U	A	B	B	B	A	B	A	A	B	B	U	A	B	B	B	A	B	A	B	A	A	A
4594922|F|0-22:A>G-22:A>G	6H	9	20.89	B	A	A	A	B	A	A	B	A	A	A	B	B	U	A	B	A	B	A	B	B	A	B	B	A	B	B	B	A	B	B	A	B	B	B	A	B	B	B	A	B	A	B	A	A	A
5242794|F|0-51:A>T-51:A>T	6H	9	20.951	B	A	A	A	B	A	A	B	A	A	A	B	B	B	A	B	A	B	A	B	B	A	B	B	A	B	B	B	A	B	B	A	B	B	B	A	B	B	B	A	B	A	B	A	A	A
3931860|F|0-20:T>A-20:T>A	6H	9	21.21	B	A	A	A	B	A	A	B	A	A	A	B	B	B	A	B	A	B	A	B	U	A	B	B	A	U	B	B	A	B	B	A	B	U	B	A	B	B	B	A	B	A	B	A	A	A
6283582|F|0--55:A>T	6H	9	21.332	B	A	A	A	B	A	A	B	A	A	A	A	B	B	A	B	A	B	A	B	B	A	B	B	A	B	B	B	A	B	B	A	B	B	B	A	B	B	B	A	B	A	B	A	A	A
4197784|F|0-23:T>G-23:T>G	6H	9	21.397	B	A	A	A	B	A	A	B	A	A	A	A	B	B	A	B	A	B	A	B	B	A	B	B	A	B	B	B	A	B	B	A	B	B	B	A	B	B	B	A	B	A	B	A	A	A
3931860|F|0--20:T>A	6H	9	21.575	B	A	A	A	B	A	A	B	A	A	A	B	B	B	A	B	A	B	A	B	B	A	B	B	A	B	B	B	A	B	B	U	B	B	B	A	B	B	B	A	B	A	B	U	A	A
3255029|F|0--50:C>T	6H	9	21.834	B	A	A	A	B	A	A	B	A	A	A	B	B	B	A	B	A	A	A	B	B	A	B	B	A	B	B	B	A	A	B	A	B	B	B	A	B	B	B	A	B	A	B	A	A	A
3255431|F|0--62:G>C	6H	9	21.965	B	A	A	A	B	A	A	B	A	A	A	B	B	B	A	B	A	A	A	B	B	A	B	B	A	B	B	B	A	B	B	A	B	B	B	A	B	B	B	A	B	A	B	A	A	A
3986073|F|0-56:G>T-56:G>T	6H	9	22.164	B	A	A	A	B	A	A	B	A	A	A	B	B	B	A	B	A	A	A	B	U	A	B	B	A	B	B	B	A	A	B	A	U	B	B	A	B	B	B	A	B	A	B	A	A	A
3986073|F|0--56:G>T	6H	9	22.31	B	A	A	A	B	U	A	B	A	A	A	B	B	B	A	B	A	A	A	B	U	A	B	B	A	B	B	B	A	B	B	A	U	B	B	A	B	B	B	A	B	A	B	A	A	A
5260657|F|0-5:T>A-5:T>A	6H	9	22.437	B	A	A	A	B	A	A	B	A	A	A	B	B	B	A	B	A	A	A	B	B	A	B	B	U	B	B	B	A	B	B	A	B	B	B	U	B	B	B	A	B	A	B	A	A	A
4006526	6H	9	22.748	B	A	A	A	B	A	A	B	A	A	A	B	B	B	A	B	A	A	A	B	B	A	B	B	A	B	B	B	A	B	B	A	B	B	B	A	B	B	B	A	B	A	B	A	A	A
3666056|F|0--55:T>C	6H	9	22.906	B	A	A	A	B	A	U	B	B	A	A	B	B	B	A	B	A	B	A	B	B	A	B	B	A	B	B	B	A	B	B	A	B	B	B	A	B	B	B	A	B	A	B	A	A	A
6277312|F|0--38:C>T	6H	9	23.083	B	A	B	A	B	A	A	B	B	A	A	B	B	B	A	B	A	B	A	B	B	A	B	B	A	B	B	B	A	B	B	A	B	B	B	U	B	B	B	A	B	A	B	A	A	A
5257249|F|0--6:T>G	6H	9	23.202	B	A	B	A	B	A	A	B	B	A	A	B	B	B	A	B	A	A	A	B	B	A	B	B	A	B	B	B	A	B	B	A	B	B	U	A	B	B	B	A	B	A	B	A	A	A
3931960|F|0--65:A>T	6H	9	23.346	B	A	B	A	B	A	A	B	A	A	A	B	B	B	A	B	A	A	A	B	B	A	B	B	A	B	B	B	A	B	B	A	B	B	U	A	B	B	B	A	B	A	B	A	A	A
3985315|F|0--25:C>G	6H	9	23.509	B	A	A	A	B	A	A	B	A	A	A	B	B	B	A	B	A	A	A	B	B	A	B	B	A	B	B	B	A	B	B	A	B	B	B	A	B	B	B	A	B	A	B	A	A	A
3265701	6H	9	23.782	B	A	A	A	B	A	A	B	A	A	A	B	B	B	A	B	A	A	A	B	B	A	B	B	A	B	B	B	A	B	B	A	B	B	B	A	B	B	B	A	B	A	B	A	A	A
3273157	6H	9	24.828	B	A	A	A	B	A	A	B	A	A	A	B	B	B	A	B	A	A	A	B	B	A	B	B	A	B	B	B	A	B	U	A	U	B	U	B	U	B	B	A	B	A	B	A	A	A
3258659|F|0--16:T>G	6H	9	25.045	B	A	A	A	B	A	A	B	A	A	A	B	B	B	A	B	A	A	A	B	B	A	B	B	A	B	B	B	A	A	B	A	B	B	B	A	B	B	B	A	B	A	B	A	A	A
3432462|F|0-39:G>T-39:G>T	6H	9	25.177	B	A	A	A	B	A	A	B	A	A	A	B	B	B	A	B	A	A	A	B	B	A	B	B	A	B	B	B	A	A	B	A	U	B	B	B	B	B	B	A	B	A	B	A	A	A
3256695|F|0-18:A>C-18:A>C	6H	9	26.528	B	A	A	A	B	A	A	B	A	A	A	B	B	B	A	B	A	A	A	B	B	A	A	B	A	A	B	B	A	B	B	A	U	B	B	B	B	B	B	A	B	B	B	A	A	A
3259475|F|0-5:C>T-5:C>T	6H	9	27.14	B	A	A	A	B	A	A	B	A	A	A	B	B	B	A	B	A	A	A	B	B	A	A	B	A	A	B	B	A	B	B	A	U	B	U	B	B	B	B	A	B	B	B	A	A	A
4006847|F|0--68:A>C	6H	9	28.183	B	A	A	A	B	A	A	B	A	A	A	B	B	B	A	B	A	A	A	B	B	A	A	B	A	A	B	B	B	B	B	A	B	B	U	B	B	B	B	A	B	A	B	A	A	A
3664171	6H	9	29.151	B	A	A	A	B	A	A	B	A	A	A	B	B	B	A	B	A	A	A	B	B	A	A	B	A	A	B	B	B	B	B	A	U	B	U	B	B	B	B	A	B	A	U	A	A	A
4790710|F|0-54:C>T-54:C>T	6H	9	30.344	B	A	A	A	B	A	A	B	A	A	A	B	B	B	A	B	B	A	A	B	B	A	A	B	A	A	B	B	B	B	B	A	U	B	U	B	B	B	B	A	B	A	B	A	A	B
3432818	6H	9	31.536	B	A	A	A	B	A	A	B	A	A	A	B	B	B	A	A	B	A	A	B	B	A	A	B	A	A	B	B	B	B	B	A	U	B	B	B	B	B	B	A	B	A	B	A	A	B
3258371|F|0--30:C>G	6H	9	32.37	B	A	A	A	B	A	A	B	A	A	A	B	B	B	A	A	B	A	A	B	B	A	A	B	A	A	B	B	B	B	B	A	B	B	U	B	B	B	B	A	B	A	B	A	A	B
4790439|F|0-14:C>G-14:C>G	6H	9	32.705	B	A	A	A	B	A	A	B	A	A	A	B	B	B	A	A	B	A	A	B	B	A	A	B	A	A	B	B	B	B	B	A	U	B	B	A	B	B	B	B	B	A	B	A	A	B
3256726	6H	9	32.871	B	A	A	A	B	A	A	B	A	A	A	B	B	B	A	A	B	A	A	B	B	A	A	B	A	A	B	B	B	B	B	A	B	B	B	B	B	B	B	B	B	A	B	A	A	B
3985843|F|0--61:T>C	6H	9	33.203	B	A	A	A	B	A	A	B	A	B	A	B	B	B	A	A	B	A	A	B	B	A	A	B	A	A	B	B	B	B	B	A	U	B	B	B	B	B	B	B	B	A	B	A	A	B
3275326|F|0-13:A>G-13:A>G	6H	9	33.37	B	A	B	A	B	A	A	B	A	B	A	B	B	B	A	A	B	A	A	B	B	A	A	B	A	A	B	B	B	B	B	A	B	B	B	B	B	B	B	B	B	A	B	A	A	B
3275326|F|0--13:A>G	6H	9	33.748	B	A	A	A	B	A	A	B	A	A	A	B	B	B	A	A	B	A	A	B	B	A	A	B	A	A	B	B	B	B	B	A	B	B	B	A	B	B	B	B	B	A	B	A	A	B
3256058|F|0--20:G>A	6H	9	34.019	B	A	A	A	B	A	A	B	A	A	A	B	B	B	A	A	B	A	A	B	B	A	A	B	A	A	B	B	B	B	B	A	B	B	B	A	A	B	B	B	B	A	B	A	A	B
3256058|F|0-20:G>A-20:G>A	6H	9	34.321	B	A	B	A	B	A	A	B	A	A	B	B	B	B	A	A	B	A	A	B	B	A	A	B	A	A	B	B	B	B	B	A	B	B	B	A	U	B	B	B	B	A	B	A	A	B
3257808|F|0--29:C>G	6H	9	34.658	B	A	A	A	B	A	A	B	A	A	A	B	B	B	A	A	B	A	A	B	B	A	A	B	A	A	B	B	B	B	B	A	U	B	B	A	A	B	B	B	B	A	B	A	A	B
3257672	6H	9	34.788	B	A	A	A	B	A	A	B	A	A	U	B	B	B	A	A	U	A	A	B	B	A	A	B	A	A	B	B	B	B	B	A	U	B	B	A	A	B	B	B	B	A	B	A	A	B
4185230|F|0--15:A>C	6H	9	34.979	B	A	A	A	B	A	A	B	A	B	U	B	B	B	A	A	B	A	A	B	B	A	A	B	A	A	B	B	B	B	B	A	B	B	B	A	A	B	B	B	B	A	B	A	A	B
3257518|F|0--38:T>C	6H	9	35.069	B	A	A	A	B	A	A	B	A	B	A	B	B	B	U	A	B	A	A	B	U	A	A	B	U	A	B	B	B	U	B	A	B	B	U	A	A	B	B	B	B	A	B	A	A	B
3434189	6H	9	36.157	B	A	A	A	B	A	A	B	A	A	B	B	B	B	U	A	B	A	A	B	B	A	A	B	A	A	U	B	B	B	B	A	U	B	B	A	B	B	B	B	B	A	B	A	A	B
3257940|F|0--62:T>C	6H	9	37.05	B	A	A	A	B	A	A	B	A	A	B	B	B	B	A	A	B	A	A	B	B	A	A	B	B	A	B	B	B	B	B	A	B	B	B	A	A	B	B	B	B	A	B	A	A	B
3916130|F|0-51:A>G-51:A>G	6H	9	37.421	B	A	A	A	B	A	A	B	A	A	B	B	B	B	A	A	B	A	A	B	B	A	A	B	B	A	B	B	B	B	B	A	U	B	B	A	A	B	B	B	B	A	U	A	A	B
3255178	6H	9	37.897	B	A	A	A	B	A	A	B	A	A	B	B	B	B	A	A	B	A	A	U	B	A	A	B	B	A	B	U	B	B	B	A	U	B	A	U	A	B	B	B	B	A	U	A	A	B
3257391|F|0--59:A>C	6H	9	38.672	B	A	A	A	B	A	A	B	A	A	B	B	B	B	A	A	B	A	A	B	B	A	A	B	B	A	B	B	B	B	B	A	U	B	A	A	A	B	B	B	B	A	B	A	A	B
3256290|F|0--60:C>T	6H	9	39.084	B	A	A	A	B	A	A	B	A	A	B	A	B	B	A	A	B	A	A	B	B	A	A	B	B	A	B	B	B	B	B	A	B	B	A	A	A	U	B	B	B	A	B	A	A	U
3924182|F|0--44:C>T	6H	9	39.602	B	A	A	A	B	A	A	A	A	A	B	A	B	B	A	A	B	A	A	B	B	A	A	B	B	A	B	B	B	B	B	A	U	B	A	A	A	B	B	B	B	A	B	A	A	B
4015486|F|0--44:G>T	6H	9	40.594	B	A	A	A	B	A	A	A	A	A	B	A	B	B	A	A	B	A	A	B	B	A	A	B	B	A	B	B	B	A	A	A	B	B	A	A	A	B	B	B	B	A	B	A	A	B
3665270	6H	9	42.347	B	A	A	A	B	A	A	A	A	A	B	A	B	B	A	A	B	A	A	B	B	A	A	B	B	A	B	U	B	A	A	A	U	B	A	A	U	B	B	B	B	A	U	A	A	B
4007069|F|0--15:C>T	6H	9	42.578	B	A	A	A	B	A	A	A	A	A	B	A	B	B	A	A	B	A	A	B	B	A	A	B	B	A	B	B	B	A	A	A	B	B	A	A	B	B	B	B	B	A	B	A	A	B
3262396|F|0--10:A>G	6H	9	43.249	B	A	A	A	B	A	A	A	A	A	B	A	B	B	A	A	B	A	A	B	B	A	A	B	B	A	B	B	B	A	A	A	B	B	A	A	B	B	B	B	B	A	B	A	A	B
6277240|F|0--41:T>C	6H	9	44.272	B	A	A	B	B	A	A	A	A	A	B	A	B	B	A	A	B	A	A	B	B	A	A	B	B	A	B	B	B	A	A	A	B	B	A	A	B	B	B	B	B	A	B	A	A	B
3265724|F|0-15:A>G-15:A>G	6H	9	44.967	B	A	A	B	B	A	A	A	A	A	B	A	B	B	A	A	B	A	A	B	U	A	B	B	B	B	U	B	B	A	A	A	B	B	B	A	B	B	B	B	B	A	B	A	A	B
3265724|F|0--15:A>G	6H	9	45.379	B	A	U	B	U	A	A	A	A	B	B	A	B	B	U	A	B	U	U	B	B	A	B	B	B	B	B	B	B	A	B	A	B	B	B	A	B	B	B	B	B	A	B	A	A	B
3275118|F|0--16:C>T	6H	9	45.563	B	A	A	B	A	A	A	A	A	B	B	A	B	B	A	A	B	A	A	B	B	A	B	B	B	B	B	B	B	A	B	A	B	B	A	A	B	B	B	B	B	A	B	U	A	B
3263356|F|0--51:A>G	6H	9	46.127	B	A	A	B	A	A	A	A	A	A	A	A	B	B	A	A	B	A	A	B	B	A	B	B	B	B	B	B	B	A	A	A	B	B	U	A	B	B	B	B	B	A	B	A	A	B
3262429|F|0--13:T>C	6H	9	46.43	B	A	A	B	A	A	A	A	A	A	B	A	B	B	A	A	B	A	A	B	B	A	B	B	B	B	B	B	B	A	A	A	B	B	A	A	B	B	B	B	B	U	B	A	A	B
3263356|F|0-51:A>G-51:A>G	6H	9	46.624	B	A	A	B	A	A	A	A	A	A	B	A	B	B	A	A	B	A	A	B	B	U	B	B	B	B	B	B	B	A	U	A	B	B	B	A	B	B	B	B	B	A	B	A	A	B
3259785|F|0--52:C>A	6H	9	46.739	B	A	A	B	A	A	A	A	A	A	B	A	B	B	A	A	B	A	A	B	B	A	B	B	B	B	B	B	B	A	A	A	U	B	U	A	B	B	B	B	A	A	B	A	A	B
3434208|F|0-8:T>C-8:T>C	6H	9	46.776	B	A	A	B	A	A	A	A	A	A	B	A	U	B	A	A	U	A	A	B	B	A	B	U	B	B	B	B	B	A	A	A	B	B	U	A	B	B	B	B	A	A	B	A	A	B
4017325|F|0-52:C>G-52:C>G	6H	9	46.868	B	A	A	B	A	A	A	A	A	A	B	A	B	B	A	A	B	A	A	B	U	A	B	B	B	B	B	B	B	A	A	A	U	B	U	A	B	B	B	B	B	A	B	A	A	B
3255527|F|0-14:C>A-14:C>A	6H	9	46.995	B	A	A	B	A	A	A	A	A	A	B	A	B	B	A	A	B	A	A	B	U	A	B	B	B	B	B	B	B	A	A	A	B	B	B	A	B	B	B	B	B	A	B	A	A	B
6277578|F|0-23:T>C-23:T>C	6H	9	47.096	B	A	A	B	A	A	A	A	A	A	B	A	B	B	A	A	B	A	A	B	B	A	B	B	B	B	B	U	B	A	A	A	U	B	B	A	U	B	B	B	B	A	B	A	A	B
4595244|F|0-23:T>C-23:T>C	6H	9	47.138	B	A	A	B	A	A	A	A	A	A	A	A	B	B	A	A	B	A	A	B	B	A	B	B	B	B	B	B	B	A	A	A	B	B	B	A	B	B	B	B	B	A	U	A	A	B
4196467|F|0-46:G>A-46:G>A	6H	9	47.408	B	A	A	B	A	A	A	A	A	A	B	A	B	B	A	A	B	A	A	B	U	A	B	B	B	B	U	B	B	A	A	A	B	B	U	A	B	B	B	B	B	A	B	B	A	B
3257992|F|0-15:G>T-15:G>T	6H	9	47.496	B	A	A	B	A	A	A	A	A	A	B	A	B	B	A	A	B	A	A	B	B	A	B	B	B	B	B	B	B	A	A	A	B	B	U	A	B	B	B	B	B	A	B	B	A	B
5254644|F|0--46:G>A	6H	9	47.576	B	A	A	B	A	A	A	A	A	A	B	A	B	B	A	A	B	A	A	B	B	A	B	B	B	B	B	B	B	A	A	A	U	B	B	A	B	B	B	B	B	A	B	A	A	B
6281656|F|0--54:C>A	6H	9	48.034	B	A	A	B	A	A	A	A	A	B	B	A	B	B	A	A	B	A	A	B	B	A	B	B	B	B	B	B	B	A	A	A	B	B	U	A	B	B	B	B	B	A	B	A	A	B
3396826|F|0-65:T>C-65:T>C	6H	9	48.264	B	A	A	B	A	A	A	A	A	A	B	A	B	B	A	A	B	A	A	B	B	A	B	B	B	B	B	B	B	A	A	A	U	B	B	A	B	B	B	B	B	A	B	A	A	B
3396826|F|0--65:T>C	6H	9	48.603	B	A	A	B	A	A	A	A	A	B	B	U	B	B	A	A	B	A	A	B	B	A	B	B	B	B	B	B	B	A	A	A	U	B	B	A	B	B	B	B	B	A	B	A	A	B
3267758|F|0--30:C>G	6H	9	50.142	B	A	A	B	A	A	A	A	U	A	B	A	B	B	A	A	B	A	U	B	B	A	B	B	B	B	B	B	B	A	A	A	B	B	B	A	B	B	B	B	B	A	B	A	A	B
5242536|F|0-7:G>C-7:G>C	6H	9	50.623	B	A	A	B	A	A	A	A	A	A	B	A	B	B	A	A	B	A	A	B	B	A	B	B	B	B	B	B	B	A	A	A	U	B	B	A	U	B	B	U	B	A	B	A	A	B
3267758|F|0-30:C>G-30:C>G	6H	9	50.811	B	A	A	B	A	A	A	A	A	A	B	A	B	B	A	A	B	A	A	B	B	A	B	B	B	B	B	B	B	A	A	A	B	B	B	A	B	B	B	B	B	A	B	A	A	B
3929619|F|0-28:G>A-28:G>A	6H	9	50.981	B	A	A	B	A	A	A	A	A	A	B	A	B	B	A	A	B	A	A	B	B	A	B	B	B	B	B	B	B	A	A	A	B	B	B	A	B	B	B	B	B	A	B	A	A	B
4170500|F|0--26:C>G	6H	9	51.674	B	A	A	B	A	A	A	A	A	A	B	A	B	B	A	A	B	A	A	B	B	A	B	B	B	B	B	B	B	A	A	A	B	B	B	A	B	B	B	B	B	A	B	A	A	B
3262199|F|0--53:C>A	6H	9	51.958	B	A	A	B	A	A	A	A	A	A	B	A	B	B	A	A	B	A	A	B	B	A	B	B	B	B	B	B	U	A	A	A	B	B	B	A	B	B	B	B	B	A	B	A	A	B
4016295|F|0--16:C>G	6H	9	52.537	B	A	A	B	A	A	A	A	A	A	B	A	B	B	A	A	B	A	A	U	B	A	B	B	B	B	B	B	B	A	A	A	B	B	B	A	B	B	B	B	B	A	B	A	A	B
3397176|F|0--31:T>C	6H	9	52.947	B	A	A	B	A	A	A	A	A	A	B	A	B	B	A	A	B	A	A	B	B	A	B	B	B	B	B	B	B	A	A	A	B	B	B	A	B	B	B	A	B	A	B	A	A	B
3432307|F|0-53:C>G-53:C>G	6H	9	54.548	B	A	A	B	A	A	A	A	A	A	B	A	B	B	A	A	B	A	A	B	A	A	B	B	B	B	B	B	U	A	A	A	A	B	U	A	B	B	B	A	B	A	B	A	A	B
4175412|F|0-31:A>C-31:A>C	6H	9	54.8	B	A	A	B	A	A	A	A	A	A	B	A	B	B	A	A	B	A	A	B	A	A	B	B	B	B	B	B	B	A	A	A	A	B	B	A	B	B	B	A	B	A	B	A	A	B
4175412|F|0--31:A>C	6H	9	55.06	B	A	B	B	A	A	A	A	A	A	B	A	B	B	A	A	B	A	A	B	A	A	B	B	B	B	B	B	B	A	A	A	A	B	B	A	B	B	B	A	B	A	B	U	A	B
4594605|F|0-25:A>G-25:A>G	6H	9	56.031	B	A	A	B	A	A	A	A	A	A	B	A	B	B	B	A	B	A	A	B	A	A	B	B	B	B	B	B	B	A	A	A	A	B	B	A	B	B	B	A	B	A	B	A	A	B
4594605|F|0--25:A>G	6H	9	56.207	B	A	B	B	A	A	A	A	A	A	B	A	B	B	B	A	B	A	A	B	A	A	B	B	B	B	B	B	B	A	A	A	A	B	B	A	B	B	B	A	B	A	B	A	A	B
4014602|F|0-23:G>A-23:G>A	6H	9	56.322	B	A	B	B	A	A	A	A	A	A	B	A	B	B	B	A	B	A	A	B	A	A	B	B	B	B	B	B	B	A	A	A	A	B	B	A	B	B	U	A	B	A	B	A	A	B
3272511|F|0-6:G>A-6:G>A	6H	9	56.567	B	A	B	B	A	A	A	A	U	A	B	A	B	B	B	A	B	A	A	B	A	A	B	B	B	B	B	B	B	A	A	A	U	B	B	A	B	B	B	A	B	A	B	A	A	B
4000145|F|0--61:A>T	6H	9	56.728	B	A	A	B	A	A	A	A	A	A	B	A	B	B	B	A	B	A	A	B	A	A	B	B	B	B	B	B	B	A	A	A	A	B	B	A	B	B	B	A	B	A	U	A	A	B
3921082|F|0-64:C>T-64:C>T	6H	9	57.983	B	A	B	B	A	A	A	A	A	A	B	A	A	B	B	A	B	A	A	B	A	A	B	B	B	B	B	B	B	A	A	A	U	B	U	A	B	B	B	A	B	A	B	A	A	A
3255977|F|0-22:T>G-22:T>G	6H	9	58.402	B	A	B	B	A	A	A	A	A	A	B	A	A	B	B	A	B	A	A	B	A	A	B	B	B	B	B	B	B	A	A	U	A	B	U	A	B	B	B	A	B	A	B	A	A	A
3259546|F|0-62:A>T-62:A>T	6H	9	59.463	B	A	B	B	A	A	A	A	A	A	B	A	A	B	B	A	B	A	A	B	A	A	B	B	B	B	B	B	B	A	A	A	A	B	U	A	B	B	B	A	B	A	B	A	A	A
3257517|F|0-43:T>C-43:T>C	6H	9	61.071	B	A	B	B	A	A	A	A	A	A	B	U	A	B	B	A	B	A	A	B	A	A	A	B	B	A	B	B	B	A	A	A	U	B	U	A	B	B	B	A	B	A	B	A	A	A
3263579	6H	9	62.037	B	A	B	B	A	A	A	A	A	A	B	A	A	B	B	A	B	A	A	B	A	A	A	B	B	A	A	B	B	A	A	A	B	B	B	A	B	B	B	A	B	A	B	A	A	A
4413603|F|0-61:A>G-61:A>G	6H	9	63.132	B	A	B	B	U	A	A	A	A	A	B	U	A	B	B	A	B	A	A	B	A	A	A	B	B	A	A	B	B	A	A	A	B	B	B	A	B	B	B	A	B	A	B	A	A	A
3431226	6H	9	65.121	B	A	B	B	A	A	A	A	A	A	B	A	A	B	B	A	A	A	A	B	A	A	A	B	B	A	A	B	B	U	A	A	B	B	B	U	B	B	B	A	B	A	B	A	A	A
3663202|F|0--27:T>C	6H	9	65.247	B	A	B	B	A	U	A	A	A	U	B	A	A	B	B	A	A	A	A	B	A	A	U	B	B	A	A	B	B	A	A	A	B	B	B	A	B	B	B	A	B	A	B	A	A	A
3912842|F|0--66:T>C	6H	9	65.323	B	A	B	B	A	A	A	A	A	A	B	A	A	B	B	A	A	A	A	B	A	A	A	B	B	A	A	B	B	A	A	A	B	B	B	A	B	B	B	A	B	A	B	A	A	U
6270718	6H	9	65.676	B	A	A	B	A	A	A	A	A	A	B	A	A	B	B	A	A	A	A	B	A	A	A	B	B	A	A	B	B	A	A	A	B	B	B	A	B	B	B	A	B	A	B	A	U	A
3915846|F|0--53:T>C	6H	9	66.142	B	A	A	B	A	U	A	U	A	U	B	A	A	B	B	A	A	A	A	B	A	A	A	B	U	A	A	B	B	U	A	A	B	B	U	U	B	B	B	A	B	A	B	A	A	A
3255471|F|0-30:A>C-30:A>C	6H	9	67.394	B	A	A	B	A	A	A	A	A	U	B	A	A	B	B	A	A	A	A	B	A	A	A	B	A	A	A	B	B	A	A	A	B	B	B	A	B	B	B	A	B	A	B	A	A	A
3915065	6H	9	69.636	B	A	A	A	A	A	A	A	A	A	B	A	A	B	B	A	A	A	A	B	A	U	A	B	A	A	A	B	B	A	A	A	B	B	B	A	B	B	B	A	B	A	B	U	A	A
3255599|F|0--11:G>A	6H	9	70.051	B	A	A	A	A	A	A	U	A	A	B	A	A	B	B	A	A	A	U	B	A	A	A	B	A	A	A	B	B	A	A	A	B	B	U	A	B	B	B	A	B	A	B	B	U	A
3260651|F|0-68:G>A-68:G>A	6H	9	70.208	B	A	A	A	A	B	A	A	A	A	B	A	A	B	B	A	A	A	A	B	A	A	A	B	A	A	A	B	B	A	A	A	U	B	B	A	B	B	B	U	B	A	B	A	A	A
3254663|F|0--15:T>A	6H	9	70.335	B	A	A	A	A	A	A	A	A	A	B	A	A	B	B	U	A	A	A	B	A	A	A	B	A	A	A	B	B	A	A	A	B	B	B	A	B	B	B	A	B	A	B	B	A	A
4595207|F|0--60:G>T	6H	9	70.873	B	A	A	B	A	A	A	A	A	A	B	A	U	B	B	A	A	A	A	B	A	A	A	B	A	A	A	B	B	A	A	A	B	B	B	A	B	B	B	A	B	A	B	A	A	B
3918347|F|0--17:A>G	6H	9	71.234	B	A	A	A	A	A	A	A	A	B	B	A	A	B	B	A	A	A	A	B	A	A	A	B	A	A	A	B	B	A	A	A	B	B	B	B	B	B	B	A	B	A	B	A	A	A
3257805|F|0--23:T>C	6H	9	71.429	B	A	A	A	A	A	A	A	A	U	B	A	A	B	B	A	A	A	A	B	A	A	B	B	A	A	A	B	B	A	A	A	B	B	B	A	B	B	B	A	B	A	B	A	A	A
3985929	6H	9	71.479	B	A	A	A	A	A	A	A	A	A	B	A	A	B	B	A	A	A	A	B	U	A	A	B	A	A	A	B	B	A	A	A	B	B	B	A	B	B	B	A	B	A	B	A	A	A
6248790	6H	9	71.567	B	A	A	A	A	A	A	A	A	A	B	A	A	B	B	A	A	A	A	B	A	A	A	B	A	A	A	B	B	A	A	A	B	B	B	A	B	B	B	U	B	A	B	A	A	A
6280163|F|0-31:A>G-31:A>G	6H	9	71.61	B	A	A	A	A	B	A	A	A	A	B	A	A	B	B	U	A	A	A	B	A	A	A	B	A	A	A	B	B	A	A	U	B	B	B	A	B	B	B	A	B	A	B	A	A	A
3255189|F|0-17:A>G-17:A>G	6H	9	71.711	B	A	A	A	A	A	A	A	A	A	B	A	U	B	B	A	A	A	A	B	A	A	A	B	A	A	U	B	B	A	A	A	B	B	B	A	B	B	B	A	B	A	B	A	A	A
6280784|F|0-19:C>G-19:C>G	6H	9	71.849	B	A	A	A	A	B	A	A	A	B	B	A	A	B	B	A	A	A	A	B	A	A	A	B	A	A	A	B	B	A	A	A	B	B	B	A	B	B	B	A	B	A	B	A	A	U
4173397|F|0--55:G>A	6H	9	71.9	B	A	A	A	A	A	A	U	A	A	B	A	A	B	B	A	A	A	A	B	A	A	A	B	A	A	A	B	B	A	A	A	U	B	B	B	B	B	B	A	B	A	B	A	A	A
3268878|F|0--18:C>T	6H	9	72.013	B	A	A	A	U	B	A	A	A	A	B	A	A	B	B	A	A	A	A	B	A	A	A	B	A	A	A	B	B	U	A	A	B	B	B	A	B	B	B	A	B	A	B	A	A	A
3254735|F|0-54:A>C-54:A>C	6H	9	72.22	B	A	A	A	A	A	A	A	A	A	B	A	A	B	B	A	A	A	A	B	A	A	B	B	A	A	A	B	B	A	U	A	B	B	B	A	B	B	B	A	B	A	B	A	A	A
5259436|F|0-17:G>T-17:G>T	6H	9	72.449	B	A	A	U	A	A	A	A	A	A	B	A	A	B	B	B	A	A	A	B	A	A	A	B	A	A	A	B	B	A	A	A	B	B	B	A	B	B	B	A	B	A	B	A	A	B
3258067|F|0--55:A>G	6H	9	72.549	B	A	A	U	A	A	A	A	A	A	B	A	A	B	B	B	A	A	A	B	A	A	A	B	A	A	A	B	B	A	A	A	U	B	B	A	B	B	B	A	B	A	B	A	A	A
6284297|F|0--25:C>T	6H	9	72.662	B	A	A	A	A	U	A	A	A	A	B	A	A	B	B	A	A	A	A	B	A	A	A	B	A	A	A	B	B	A	A	A	B	B	B	A	B	B	B	A	B	A	B	A	A	A
6270403	6H	9	72.766	B	A	A	A	A	A	A	A	A	A	B	A	A	B	B	A	A	A	A	B	A	A	A	B	A	A	A	B	B	A	A	A	B	B	B	A	B	B	B	A	B	A	B	A	A	A
3433539|F|0--46:G>A	6H	9	72.965	B	A	A	B	A	A	A	A	A	U	B	A	A	B	B	A	A	A	U	B	A	A	A	B	A	A	A	B	B	A	A	A	U	B	U	A	B	B	B	A	B	A	B	A	A	A
3433102	6H	9	73.105	B	A	U	A	A	A	A	A	A	U	B	A	A	B	B	A	A	A	A	B	A	A	A	B	A	A	A	B	B	U	A	A	B	B	B	A	B	B	B	A	B	A	B	U	A	A
3398729|F|0--13:A>G	6H	9	73.591	B	A	A	A	A	A	A	A	A	A	B	A	A	B	B	A	A	A	A	B	A	A	U	B	A	A	A	B	B	A	A	A	B	B	B	A	B	B	B	A	B	A	B	A	A	A
3917268|F|0-13:G>T-13:G>T	6H	9	74.034	B	A	A	A	A	A	A	A	A	A	B	A	A	B	B	A	A	A	A	B	U	A	A	B	A	A	A	B	B	B	B	A	B	B	U	A	B	B	B	A	B	A	B	A	A	A
3433032|F|0--10:G>A	6H	9	74.091	B	A	A	A	A	A	A	A	A	A	B	A	A	U	B	A	A	A	A	B	A	A	A	B	A	A	A	B	B	B	B	A	B	B	U	A	B	B	B	A	B	A	B	A	A	U
3257228|F|0-35:G>A-35:G>A	6H	9	74.154	B	A	A	A	A	A	A	A	A	A	B	A	A	B	B	A	A	A	A	B	A	A	A	B	A	A	A	B	B	B	B	A	B	B	B	A	B	B	B	A	B	A	B	A	A	A
3256414|F|0--14:T>G	6H	9	74.307	B	A	A	A	A	A	A	A	A	A	B	A	A	B	B	A	A	A	A	B	A	A	A	B	A	A	A	B	B	B	B	A	B	B	B	A	B	B	B	A	B	A	B	A	A	A
6270232|F|0--17:G>T	6H	9	74.38	B	A	A	A	A	A	A	A	A	B	B	A	A	B	B	A	A	A	A	B	A	A	A	B	A	A	A	B	B	B	B	A	U	B	B	A	B	B	B	A	B	A	B	A	A	A
3263568|F|0--57:G>A	6H	9	74.49	B	A	A	A	A	A	A	A	A	A	B	A	A	B	B	A	A	A	A	B	A	A	A	B	A	A	A	B	B	B	B	A	B	B	B	A	B	B	B	A	B	U	B	A	A	A
5249730|F|0-37:T>A-37:T>A	6H	9	74.547	B	A	A	A	A	A	A	A	A	B	B	A	A	B	B	A	A	A	A	B	A	A	A	B	A	A	A	B	B	B	B	A	B	B	B	A	B	B	B	A	B	A	B	A	A	A
3273367|F|0--28:T>G	6H	9	74.767	B	A	A	A	A	A	A	A	A	A	B	A	A	B	B	A	A	A	A	B	A	A	A	B	A	A	A	B	B	B	B	A	U	B	B	A	B	B	B	A	B	A	B	A	A	A
3257975|F|0-11:T>C-11:T>C	6H	9	74.854	B	A	A	B	A	U	A	A	A	A	B	A	A	B	B	A	A	U	A	B	A	A	A	B	A	A	A	B	B	B	B	A	B	B	B	A	B	B	B	A	B	A	B	A	A	A
3260507|F|0-15:T>G-15:T>G	6H	9	74.941	B	A	A	B	A	A	A	A	A	A	B	A	A	B	B	A	A	A	A	B	A	A	A	B	A	A	A	B	B	B	B	A	B	B	U	A	B	B	B	A	B	A	B	A	A	A
5248802	6H	9	75.07	B	A	A	A	A	A	A	A	A	A	B	A	A	B	B	A	A	A	A	B	A	A	A	B	A	A	U	B	B	B	B	A	B	B	B	A	B	B	B	A	B	A	B	A	A	A
3429973	6H	9	75.248	B	A	A	A	A	U	A	U	A	A	B	A	A	B	B	U	A	A	A	B	U	U	A	B	A	A	A	B	B	B	B	U	B	B	B	U	B	B	B	U	B	A	B	A	A	U
5242991|F|0-35:G>A-35:G>A	6H	9	75.509	B	A	A	A	A	A	A	A	A	A	B	A	A	B	B	A	A	A	A	B	A	A	A	B	A	A	A	B	B	B	B	A	B	B	U	A	B	B	B	A	B	A	B	A	A	A
3433430|F|0--10:G>C	6H	9	76.715	B	A	A	A	A	A	A	B	A	A	B	A	A	B	B	A	A	A	A	B	A	A	A	B	A	A	A	B	B	B	B	A	B	B	B	A	B	B	A	A	B	A	B	A	A	A
3273498|F|0--8:C>T	6H	9	76.871	B	A	A	A	A	A	A	A	A	A	B	A	A	B	B	A	A	A	A	B	A	A	A	B	A	A	A	B	B	B	B	A	B	B	B	A	B	B	A	A	B	A	B	A	A	A
3917231	6H	9	77.041	B	A	A	A	A	A	A	A	A	A	B	A	A	B	B	A	A	A	A	B	A	A	A	B	A	A	U	B	B	B	B	A	B	B	B	A	B	B	A	A	B	A	B	A	A	A
6248695	6H	9	77.215	B	A	A	A	A	A	A	A	A	A	B	A	A	B	B	A	A	A	A	B	U	A	A	B	A	A	A	B	B	B	B	A	B	B	B	U	B	B	A	A	B	A	B	A	A	A
4594544|F|0--28:G>A	6H	9	77.323	B	A	A	A	A	A	A	A	A	A	B	A	A	B	B	A	A	A	A	B	A	A	A	B	A	A	A	B	B	B	B	U	B	B	B	A	B	B	A	A	B	A	B	U	A	A
3927818|F|0--51:T>C	6H	9	77.448	B	A	A	A	A	A	A	B	A	A	B	A	A	B	B	A	A	A	U	B	A	A	A	B	A	A	A	B	B	B	B	A	B	B	B	A	B	B	A	A	B	A	B	A	A	U
3274043	6H	9	77.826	B	A	A	A	A	A	A	A	A	A	B	A	A	B	B	A	A	A	A	B	A	A	A	B	A	A	A	B	B	B	B	B	B	B	B	A	B	B	A	U	B	A	B	A	A	A
3255388|F|0--34:C>G	6H	9	78.05	B	A	A	A	A	A	A	A	A	B	B	A	A	B	B	A	A	A	A	B	A	A	A	B	A	A	A	B	B	B	B	B	B	B	B	A	B	B	A	A	B	A	B	A	A	A
3265815	6H	9	78.224	B	A	A	A	A	A	A	A	A	A	B	A	A	B	B	A	A	A	A	B	A	A	A	B	A	A	A	B	B	B	B	B	B	B	B	A	B	B	A	A	B	A	B	U	A	A
3265247	6H	9	78.379	B	A	A	A	A	A	A	A	A	A	B	A	A	B	B	A	U	A	A	B	A	A	A	B	A	A	A	B	B	B	B	B	B	B	B	A	B	B	A	A	B	A	B	A	A	A
3270298	6H	9	78.606	B	A	A	A	A	A	A	A	A	A	B	A	A	B	B	A	A	A	A	B	A	A	A	A	A	A	A	B	B	B	B	B	B	B	B	A	B	B	A	A	B	A	B	A	A	A
3812231|F|0--51:C>T	6H	9	78.767	B	A	A	B	A	A	A	A	A	A	B	A	A	B	B	A	A	A	A	B	A	A	A	A	A	A	A	B	B	B	B	B	B	B	B	A	B	B	A	A	B	A	B	A	A	A
3262750|F|0-29:G>A-29:G>A	6H	9	78.861	B	A	A	B	A	A	A	A	A	B	B	A	U	B	B	A	A	A	A	B	A	A	A	A	A	A	A	B	B	B	B	B	B	B	B	A	B	B	A	A	B	A	B	A	A	A
3260727|F|0-62:G>A-62:G>A	6H	9	79.051	B	A	A	A	A	A	A	A	A	A	B	A	A	B	B	A	A	A	A	B	A	A	A	A	A	A	A	B	B	B	B	B	B	B	B	A	B	B	A	A	B	A	B	A	U	A
6277555	6H	9	79.369	B	A	A	A	A	A	A	A	A	A	B	A	A	B	B	A	A	A	A	B	A	A	A	A	A	A	A	B	B	B	B	B	B	B	B	A	B	B	A	A	B	A	B	A	A	A
3812412|F|0-5:C>T-5:C>T	6H	9	79.946	B	A	A	A	A	U	A	A	A	A	B	A	A	B	B	A	A	A	A	B	A	A	A	A	A	U	A	B	B	B	B	B	B	B	U	A	B	B	A	A	B	A	B	A	A	A
3925898	6H	9	80.346	B	A	A	A	A	A	A	A	A	A	B	A	A	B	B	A	A	A	A	B	A	A	A	A	A	A	A	B	B	B	B	B	B	B	B	A	B	B	A	A	B	A	B	A	A	A
3916593|F|0-9:G>T-9:G>T	6H	9	81.59	B	A	A	A	A	A	A	A	A	A	B	A	A	B	B	B	A	A	A	B	A	A	A	A	A	A	A	B	B	B	B	B	B	B	B	A	B	B	A	A	B	A	B	A	A	A
3433365	6H	9	81.835	B	A	A	A	A	A	A	A	A	A	B	A	A	B	B	B	A	A	A	B	A	A	A	A	A	A	A	B	B	B	B	B	B	B	B	A	B	B	A	A	B	A	B	A	A	A
3265240	6H	9	82.145	B	A	A	A	A	A	A	A	A	U	B	U	A	B	B	B	A	A	A	B	A	A	A	A	A	A	A	B	B	B	B	B	B	B	B	A	B	B	A	A	B	A	B	A	A	A
3274826	6H	9	82.477	B	A	A	A	A	B	A	A	A	A	B	A	A	B	B	B	A	A	A	B	A	A	A	A	A	A	A	B	B	B	B	B	U	B	B	A	B	B	A	A	B	A	B	A	A	A
3257327|F|0--68:G>C	6H	9	83.362	B	A	A	A	A	B	A	A	A	A	B	A	A	B	B	B	A	A	A	B	A	A	A	A	A	A	A	B	B	B	B	B	U	B	U	A	B	B	A	A	B	A	B	A	A	A
3254969|F|0-21:G>A-21:G>A	6H	9	83.964	B	A	A	A	A	B	A	A	A	A	B	A	A	B	B	B	A	A	A	B	A	A	A	A	A	A	A	B	B	B	B	B	B	B	U	A	B	B	A	A	B	A	B	A	A	A
3262033|F|0-24:C>A-24:C>A	6H	9	84.22	B	A	A	A	A	U	A	A	A	A	B	A	A	B	B	B	A	A	A	B	A	A	A	A	A	A	A	B	B	B	B	B	B	B	B	A	B	B	A	A	B	A	B	A	A	A
3265090	6H	9	84.747	B	A	A	A	A	B	A	A	A	A	B	A	A	B	B	B	A	A	A	B	A	A	A	A	A	A	A	B	B	B	B	B	B	B	B	A	B	B	A	A	B	A	B	A	A	B
3258547|F|0--12:C>A	6H	9	85.228	B	A	A	A	A	B	A	A	A	A	B	A	A	B	B	B	A	A	A	B	A	A	A	A	A	A	A	B	B	B	B	B	B	B	B	A	B	B	A	A	B	A	B	A	A	B
3270176|F|0--65:C>A	6H	9	85.672	B	A	A	A	A	B	A	A	A	A	B	A	A	B	A	B	A	A	A	B	A	A	A	A	A	A	A	B	B	B	B	B	B	B	B	A	B	B	A	A	B	A	B	A	A	B
5250170|F|0-37:T>G-37:T>G	6H	9	87.021	B	A	A	A	A	B	A	A	A	A	B	A	A	B	A	B	A	A	A	B	A	A	A	A	A	A	A	B	B	B	B	B	B	B	B	A	B	B	A	A	B	A	B	A	A	B
3434109|F|0-23:T>A-23:T>A	6H	9	87.394	B	A	A	A	A	B	A	A	A	A	B	B	A	B	A	B	A	A	A	B	A	A	A	A	U	A	A	B	B	B	B	B	B	B	B	A	B	B	A	A	B	A	B	A	A	B
4172972|F|0--30:A>G	6H	9	88.253	B	A	A	A	A	B	A	A	A	B	B	U	A	B	A	B	A	A	A	B	A	A	A	A	A	A	A	B	B	B	B	B	B	B	B	A	B	B	A	A	B	A	B	A	A	B
6281701	6H	9	88.757	B	A	A	A	A	B	A	A	A	A	B	A	A	B	A	B	A	A	A	B	A	A	A	A	A	A	A	B	B	B	B	B	B	B	B	A	B	B	A	A	B	A	B	A	A	B
3257332|F|0-51:C>G-51:C>G	6H	9	89.36	B	A	A	B	A	B	A	A	A	U	B	B	A	B	A	B	A	A	A	B	A	A	A	A	A	A	A	B	B	B	B	B	B	B	B	A	B	B	U	A	B	A	B	A	A	B
3271357|F|0--52:A>C	6H	9	89.764	B	A	A	B	A	B	A	A	A	B	B	B	A	B	A	B	A	A	A	B	A	A	A	A	A	A	A	B	B	B	B	B	B	B	B	A	B	B	A	A	B	U	B	A	A	B
6281957	6H	9	90.557	B	A	A	A	A	B	A	A	A	A	B	A	A	B	A	B	A	A	A	B	A	A	A	A	A	A	A	B	A	B	B	B	U	B	B	A	B	B	A	A	B	A	B	A	A	B
4170099|F|0-9:T>A-9:T>A	6H	9	91.213	B	A	U	A	A	B	A	A	A	A	B	U	A	B	A	B	A	A	B	B	A	A	A	A	U	A	A	B	U	B	U	B	U	U	U	U	B	B	A	U	B	A	B	A	A	B
3256705|F|0--8:T>C	6H	9	91.431	B	A	A	A	B	B	A	A	A	A	B	A	A	B	A	B	A	A	B	B	A	A	A	A	A	A	A	B	A	B	B	B	U	B	B	A	B	B	A	A	B	A	B	A	A	B
3274365|F|0-9:T>A-9:T>A	6H	9	91.803	B	A	A	A	A	B	A	A	A	U	B	A	A	B	A	B	A	A	B	B	A	A	A	A	A	U	A	B	A	B	B	B	A	B	B	A	B	B	A	A	B	A	B	A	A	B
3262269|F|0-37:T>C-37:T>C	6H	9	92.078	B	A	A	A	B	B	A	A	A	A	B	A	A	B	A	B	A	U	A	B	A	A	A	A	A	A	A	B	A	B	B	B	A	B	B	A	B	B	A	A	B	A	B	A	A	B
3269295|F|0--42:C>T	6H	9	93.207	B	A	A	A	A	B	A	A	A	A	B	A	A	B	A	B	A	A	B	B	A	A	A	A	A	A	A	B	A	B	B	B	U	B	B	A	B	B	A	A	B	A	A	A	U	B
3256864|F|0-41:A>G-41:A>G	7H	10	0	B	A	B	A	A	A	B	U	A	B	A	B	B	B	B	B	B	A	A	B	U	A	A	B	B	A	A	A	B	B	B	A	B	A	U	A	B	B	A	A	A	A	B	A	B	A
3256864|F|0--41:A>G	7H	10	0.277	B	A	B	A	A	A	B	A	A	U	A	B	B	B	B	B	B	A	A	B	U	A	A	B	B	A	A	A	B	B	B	A	B	A	U	A	B	B	A	A	A	A	B	A	B	A
6281912|F|0-27:A>C-27:A>C	7H	10	1.326	B	A	B	A	A	A	B	A	A	B	A	B	B	B	B	B	A	A	A	B	B	A	A	B	B	A	A	A	B	B	B	A	B	A	A	A	B	B	A	A	A	A	B	A	B	A
3432640|F|0-17:A>T-17:A>T	7H	10	1.581	B	A	B	A	A	A	B	A	A	B	A	B	B	B	B	B	A	A	A	B	B	A	A	B	B	A	A	A	B	B	B	A	B	A	A	A	B	B	A	A	A	A	B	A	B	A
3260618|F|0-51:T>C-51:T>C	7H	10	2.601	B	A	B	A	A	A	B	A	A	U	A	B	B	B	B	B	A	A	A	B	B	A	A	B	B	A	A	A	B	B	B	A	B	A	U	A	B	A	A	A	A	A	B	A	B	A
3398793|F|0-20:G>C-20:G>C	7H	10	3.215	B	A	B	A	A	A	B	A	A	B	A	B	B	B	B	B	A	A	A	B	B	A	A	B	B	A	A	A	B	B	B	A	U	A	U	A	U	A	A	A	A	A	B	A	B	A
3273989|F|0-22:G>T-22:G>T	7H	10	6.477	B	A	B	A	A	A	B	U	A	B	A	B	A	B	B	B	A	A	A	B	B	A	A	B	B	A	A	A	B	B	B	A	B	A	U	A	B	A	A	A	A	A	B	A	B	A
3986764|F|0-40:C>G-40:C>G	7H	10	8.623	B	A	B	A	A	A	B	A	A	B	A	B	A	B	B	B	A	A	A	U	B	A	A	B	B	A	A	A	B	B	B	A	B	A	A	A	B	U	A	A	A	A	B	A	B	A
3922160|F|0-28:C>T-28:C>T	7H	10	8.99	B	A	B	A	A	A	B	A	A	B	A	B	A	B	B	B	A	A	A	B	B	A	A	B	B	A	A	A	B	B	U	A	U	A	A	A	B	A	A	A	A	A	B	A	B	A
4013262|F|0--8:C>T	7H	10	9.328	B	A	B	A	A	A	B	A	A	B	A	B	A	B	B	B	A	A	A	B	B	A	A	B	B	A	A	A	B	B	B	A	U	A	A	A	B	A	A	A	A	A	U	A	B	A
4790716|F|0--19:A>G	7H	10	9.451	B	A	B	A	A	A	B	A	A	B	A	B	A	B	B	B	A	A	U	B	B	A	A	B	B	A	A	A	B	B	B	A	B	A	U	A	B	A	A	A	A	A	B	U	B	A
3432320|F|0-36:T>C-36:T>C	7H	10	9.86	B	A	B	A	A	A	B	A	A	B	A	B	A	B	B	B	A	A	A	B	B	A	A	B	B	A	A	A	B	B	B	A	B	A	U	U	B	B	A	A	A	A	B	A	B	A
3922160|F|0--28:C>T	7H	10	10.034	B	A	B	A	A	A	B	A	A	B	U	B	A	B	B	B	U	A	A	B	B	A	A	B	B	A	A	A	B	B	B	A	U	B	A	A	B	A	A	A	A	A	B	A	B	A
3257939|F|0-27:A>G-27:A>G	7H	10	10.294	B	A	B	A	A	A	B	A	A	B	A	B	A	B	B	B	A	A	A	B	B	A	A	B	B	A	A	A	B	B	B	B	B	B	U	A	B	B	A	A	A	A	B	A	B	A
5257636	7H	10	10.527	B	A	B	A	A	A	B	A	A	B	A	B	A	B	B	B	A	A	A	B	B	A	A	B	B	A	A	A	B	B	B	A	U	A	A	A	B	B	A	A	A	A	B	A	B	A
5251318|F|0-6:T>A-6:T>A	7H	10	10.619	B	A	U	A	A	A	B	A	A	B	A	B	A	B	B	B	A	A	A	B	B	A	A	B	B	A	A	A	B	B	B	B	U	A	A	A	B	B	A	U	A	A	B	A	B	A
3259077|F|0-57:C>G-57:C>G	7H	10	10.858	B	A	B	A	A	A	B	A	A	B	A	B	A	B	B	B	A	A	A	B	B	A	A	B	B	A	A	A	B	B	B	A	U	A	A	A	B	B	A	A	A	A	B	A	B	A
3258783|F|0--58:C>G	7H	10	11.045	B	A	U	A	A	A	B	A	A	B	A	B	A	B	B	B	A	A	A	B	B	A	A	B	B	A	A	A	B	B	U	A	U	A	A	A	B	B	A	A	A	A	B	A	B	A
5242769|F|0-19:T>G-19:T>G	7H	10	11.53	B	A	B	A	A	A	B	A	A	B	A	B	A	B	B	B	A	A	A	B	B	A	A	B	B	A	A	A	B	B	B	A	U	A	U	A	B	B	A	A	A	A	B	A	B	A
3260558|F|0--8:G>A	7H	10	11.902	B	A	A	A	A	A	B	A	A	B	A	B	A	B	B	B	A	A	A	B	B	A	A	B	B	A	A	A	B	B	B	A	B	A	A	A	B	B	A	A	A	A	B	A	B	A
3665140|F|0--5:T>C	7H	10	11.954	B	A	A	A	A	A	B	A	A	B	A	B	A	B	B	B	A	A	A	B	B	A	A	B	B	A	A	A	B	B	B	A	B	A	A	A	B	B	A	A	A	A	B	A	B	A
5251318|F|0--6:T>A	7H	10	12.275	B	A	A	A	A	A	B	A	A	U	A	B	A	B	B	B	A	A	A	B	B	A	A	B	B	A	A	A	B	B	B	A	U	A	A	A	B	B	A	A	A	A	B	A	B	A
3260306|F|0-28:G>T-28:G>T	7H	10	12.497	B	A	A	A	A	A	B	A	A	B	A	B	A	B	B	B	A	A	A	B	B	A	A	B	B	A	A	A	B	B	B	A	B	A	A	A	B	B	A	A	A	A	B	A	B	A
3264017|F|0-5:G>C-5:G>C	7H	10	12.66	B	A	B	A	A	A	B	A	A	B	A	B	A	B	B	U	A	A	A	B	B	A	A	B	U	A	A	A	B	B	B	A	B	A	A	A	B	B	A	A	A	A	B	A	B	A
3810256|F|0--31:G>A	7H	10	13.246	B	A	A	A	B	A	B	A	A	B	A	B	A	B	B	B	A	A	A	B	B	U	A	B	B	A	A	A	B	B	B	A	B	A	A	A	B	B	A	A	A	A	B	A	B	A
4017086|F|0-20:C>T-20:C>T	7H	10	14.785	B	A	A	A	B	U	B	A	A	B	A	B	A	B	U	B	A	A	A	U	B	A	A	B	B	A	A	A	B	B	B	A	U	A	U	A	B	B	A	A	A	A	U	A	B	A
3261470	7H	10	15.071	B	A	A	A	B	A	B	A	A	B	A	B	A	B	B	B	A	A	A	B	A	A	A	B	B	A	A	A	B	B	B	A	A	A	A	A	B	B	A	A	A	A	U	A	B	A
3270192	7H	10	15.962	B	A	A	A	B	A	B	A	A	B	A	B	A	B	B	B	A	A	A	B	A	A	A	B	B	A	A	A	B	U	B	A	A	A	A	A	U	B	A	A	A	A	U	A	B	A
3397839|F|0--7:C>T	7H	10	16.922	B	A	A	A	B	A	B	B	A	B	A	B	A	B	B	B	A	A	A	B	B	A	A	B	B	A	A	U	B	B	B	A	B	A	A	A	U	B	A	B	A	A	B	A	B	A
3260938|F|0-10:C>A-10:C>A	7H	10	17.626	B	A	A	A	B	A	B	A	A	B	A	B	A	B	B	B	A	A	A	B	B	A	A	B	B	A	A	A	B	B	B	A	B	A	A	A	B	B	A	A	A	A	B	A	B	A
3662199	7H	10	18.015	B	A	A	A	B	A	B	A	A	B	A	B	A	B	B	B	A	A	A	B	B	A	A	B	B	A	A	A	B	B	B	A	B	A	A	A	B	B	A	B	A	A	B	A	B	A
3258462|F|0-54:G>A-54:G>A	7H	10	18.273	B	A	A	A	B	A	B	A	A	B	A	B	A	B	U	B	A	A	A	B	B	A	A	B	B	A	A	A	B	B	B	A	B	A	U	A	B	B	A	A	A	A	B	A	B	A
5258583|F|0-28:A>C-28:A>C	7H	10	18.848	B	A	A	A	B	A	B	B	A	U	A	B	A	B	B	B	A	A	A	B	B	A	A	B	B	A	U	A	B	B	B	A	B	B	U	A	B	B	A	B	A	A	B	A	B	A
4781265|F|0--8:C>G	7H	10	19.016	B	A	A	A	B	A	B	A	A	B	A	B	A	B	B	B	A	A	A	B	B	A	A	B	B	A	A	A	B	B	B	A	B	B	A	A	B	B	A	B	A	A	B	A	B	A
6270866	7H	10	19.58	B	A	A	A	B	A	B	A	A	B	A	B	A	B	B	B	A	A	A	B	B	A	A	B	B	A	A	A	B	B	B	A	B	B	U	A	B	B	A	B	A	A	B	A	B	A
3262485|F|0-25:C>G-25:C>G	7H	10	20.422	B	A	A	A	B	A	B	A	A	B	A	B	A	B	B	B	A	A	A	B	B	A	A	B	B	A	A	A	B	B	B	A	B	B	U	A	B	B	A	B	A	A	B	A	B	A
6278437|F|0-11:A>G-11:A>G	7H	10	21.18	B	A	A	A	B	A	B	A	A	B	A	B	A	B	B	B	A	B	A	B	B	A	A	B	B	A	U	A	B	B	B	U	B	B	U	A	B	B	A	A	A	A	B	A	B	A
6278438	7H	10	21.392	B	A	A	A	B	A	B	A	A	B	A	B	A	B	B	B	A	B	A	B	B	A	A	B	B	A	A	A	B	B	B	A	A	B	A	A	U	B	A	A	A	A	B	A	B	A
3255341|F|0--23:G>A	7H	10	21.761	B	A	A	A	B	A	B	A	A	B	A	B	A	B	B	B	A	A	A	B	B	A	A	B	A	A	A	A	B	B	B	A	B	B	A	A	B	B	A	A	A	A	B	A	B	A
3276171	7H	10	22.14	B	A	A	A	B	A	B	A	A	B	A	B	A	B	B	B	A	B	A	B	B	A	A	B	A	A	A	A	B	B	B	A	A	B	A	A	B	B	A	A	A	A	B	A	B	A
3256650|F|0--32:C>T	7H	10	22.518	B	A	A	A	B	A	B	A	A	B	A	B	A	B	B	U	A	B	A	B	B	A	A	U	A	A	A	A	B	B	B	A	B	B	A	A	B	B	A	A	A	A	B	A	B	A
4791177|F|0-10:C>T-10:C>T	7H	10	23.425	B	A	A	A	B	A	B	A	A	B	A	B	A	B	B	B	A	B	A	B	B	A	A	B	A	A	A	A	B	B	B	A	B	B	A	A	B	B	A	A	A	A	B	A	B	A
4000242|F|0--57:C>T	7H	10	23.611	B	A	B	A	U	A	B	A	A	B	A	B	A	B	B	B	A	B	A	B	B	A	A	B	A	A	A	A	B	B	B	A	B	B	A	A	B	B	A	A	A	A	B	A	B	A
5240996|F|0--21:T>C	7H	10	23.756	B	A	B	A	B	A	B	A	A	B	U	B	A	B	B	B	A	B	A	B	B	A	A	B	A	A	A	A	B	B	B	A	B	B	U	A	B	B	A	A	A	A	B	A	B	A
3255637|F|0--16:C>T	7H	10	24.808	B	A	B	A	U	A	U	A	B	B	B	B	A	B	B	B	A	U	A	B	B	A	A	B	A	A	A	A	B	B	B	A	B	B	A	A	B	B	A	A	A	A	B	A	U	A
3661951|F|0-65:G>T-65:G>T	7H	10	25.404	B	A	B	A	B	A	B	A	B	U	B	B	A	B	B	B	A	B	A	B	B	A	A	B	A	A	A	A	B	B	U	A	B	B	A	A	B	B	A	A	A	A	B	A	B	A
3266247|F|0--29:G>A	7H	10	25.689	B	A	A	A	B	A	B	A	B	U	B	B	A	B	U	B	A	B	A	B	B	A	A	B	A	A	A	A	B	B	B	A	U	B	U	A	B	B	A	A	A	A	B	A	B	A
3255482|F|0--34:T>C	7H	10	25.962	B	A	B	A	B	A	B	A	B	A	B	B	A	B	B	B	A	B	A	B	B	A	A	B	A	A	A	A	B	B	B	A	B	B	U	A	B	B	A	A	A	A	B	A	B	A
3274534|F|0--22:G>A	7H	10	26.22	B	A	B	A	B	A	U	A	B	A	B	B	A	B	B	A	A	B	A	B	B	A	A	B	A	A	A	A	U	B	U	A	B	U	A	A	U	B	A	A	A	A	B	A	B	A
3276132|F|0--21:G>T	7H	10	26.717	B	A	B	A	B	A	U	A	B	U	B	A	A	B	U	A	A	B	A	U	U	A	A	B	A	A	A	A	B	B	B	A	U	B	A	A	B	B	A	A	A	A	B	A	B	A
3275101|F|0--50:T>C	7H	10	26.998	B	A	B	A	B	A	B	A	B	B	B	A	A	B	B	B	A	B	A	B	B	A	A	B	A	A	A	A	B	B	B	A	U	B	A	A	B	B	A	A	A	A	B	A	B	A
3910231|F|0--67:T>A	7H	10	27.32	B	A	A	A	B	A	B	A	B	B	B	B	A	B	B	B	A	B	A	B	B	A	A	B	A	A	A	A	B	B	B	A	U	B	A	A	B	B	A	A	A	A	B	A	B	A
3930356	7H	10	27.821	B	A	B	A	B	A	B	A	B	B	B	B	A	B	B	B	A	B	A	B	B	A	A	B	A	A	A	A	B	B	B	A	A	B	A	A	B	B	A	A	A	A	B	A	B	A
3255234|F|0-14:C>G-14:C>G	7H	10	28.802	B	A	U	A	B	A	B	A	B	B	U	B	A	B	B	B	A	U	A	A	B	A	A	B	A	A	A	A	B	B	B	A	B	B	U	A	B	B	A	A	A	A	B	A	B	A
3914630|F|0-22:C>A-22:C>A	7H	10	28.925	B	A	B	A	A	A	B	A	B	B	A	B	A	B	B	B	A	B	A	A	B	A	A	B	A	A	A	A	B	B	B	A	B	B	A	A	B	B	A	A	A	A	B	A	B	A
6278250|F|0-13:A>C-13:A>C	7H	10	29.055	B	A	B	A	A	A	B	A	B	B	A	B	A	B	B	B	A	B	A	A	B	A	A	B	A	A	A	A	A	B	B	A	B	B	A	A	B	B	A	A	A	A	B	A	B	A
3923832|F|0-43:A>T-43:A>T	7H	10	29.348	B	A	B	A	B	A	B	A	B	B	B	U	A	B	B	B	A	B	A	A	B	A	A	B	A	A	A	A	A	B	B	A	U	B	U	A	B	B	A	A	A	A	B	A	B	A
3396076	7H	10	29.858	B	A	B	A	B	A	B	A	B	B	B	B	A	B	B	B	A	B	A	B	B	A	A	B	A	A	A	A	B	U	B	A	A	B	A	A	B	B	A	A	A	A	B	A	B	A
3272199|F|0-33:G>A-33:G>A	7H	10	30.183	B	A	B	A	B	A	B	A	B	B	B	B	A	B	B	B	A	B	A	A	B	A	A	B	A	A	A	A	B	B	B	A	U	B	A	A	B	B	A	A	A	A	B	A	U	A
3265704	7H	10	30.355	B	A	B	A	B	A	B	A	B	B	B	B	A	B	B	B	A	B	A	A	B	A	A	B	A	A	A	A	B	B	B	A	A	B	A	A	B	B	A	A	A	A	U	A	B	A
3265632	7H	10	31.106	B	A	B	A	B	A	B	A	B	B	B	B	A	B	B	B	A	B	A	A	B	A	A	B	A	A	A	A	B	B	B	A	U	B	A	A	B	B	A	A	A	A	B	A	B	A
3254788	7H	10	32.517	B	A	B	A	B	A	B	A	B	B	B	B	A	B	B	B	A	B	A	A	B	A	A	B	A	A	A	A	B	U	B	A	A	B	A	A	U	B	A	A	A	A	B	A	B	A
4006657|F|0--6:C>T	7H	10	33.11	B	A	B	U	B	U	B	A	B	B	B	B	A	B	B	B	A	B	A	A	B	A	A	B	A	A	A	A	B	B	B	A	A	B	A	A	B	B	A	A	A	A	B	A	B	A
3266184|F|0--43:T>G	7H	10	33.821	B	A	B	A	B	A	B	A	B	B	B	B	A	B	B	B	A	B	A	A	B	A	B	B	A	A	A	A	B	B	B	A	U	B	B	A	B	B	A	A	A	A	B	A	B	A
3255054|F|0-60:A>G-60:A>G	7H	10	34.074	B	A	B	A	B	A	B	A	B	B	B	A	A	B	B	B	A	B	A	A	B	A	B	B	A	A	A	A	B	B	B	A	A	B	B	A	B	B	A	A	A	A	B	A	B	A
3255993|F|0-50:C>A-50:C>A	7H	10	34.387	B	A	B	A	B	A	B	A	B	B	B	B	A	B	B	B	A	B	A	A	B	A	A	B	A	A	A	A	B	B	B	A	A	B	U	U	B	B	A	A	A	A	B	A	B	A
5242399	7H	10	34.513	B	A	B	A	B	A	B	A	B	B	B	A	A	B	B	B	A	B	A	A	B	A	A	B	A	A	A	A	B	B	B	A	U	B	U	A	B	B	A	A	A	A	B	A	B	A
3255214|F|0-20:G>A-20:G>A	7H	10	34.622	B	A	B	A	B	A	B	A	B	B	B	A	A	B	B	B	A	B	A	A	B	A	A	B	A	A	A	A	B	B	U	A	A	B	A	A	B	B	A	A	A	A	B	A	B	A
3269730|F|0-24:T>C-24:T>C	7H	10	35.518	B	A	A	A	B	A	B	A	B	B	B	A	A	B	B	A	A	B	A	A	B	A	A	B	A	A	A	A	B	B	B	A	A	B	A	A	B	B	A	A	A	A	B	A	B	A
3398255|F|0--14:T>C	7H	10	36.579	B	A	B	A	B	A	B	A	B	B	B	A	A	B	B	B	A	B	A	A	B	A	A	B	A	A	A	A	B	B	B	A	A	B	U	A	B	B	A	A	A	A	B	A	B	A
3398255|F|0-14:T>C-14:T>C	7H	10	37.004	B	A	B	A	B	A	B	A	B	B	B	A	A	B	B	B	A	B	A	A	B	A	A	B	A	A	A	A	A	B	B	A	A	B	U	A	B	B	A	A	A	A	B	A	B	A
3920157|F|0-40:A>G-40:A>G	7H	10	37.216	B	A	B	A	B	A	B	A	B	B	B	A	A	B	B	B	A	B	A	A	B	A	A	B	A	A	A	A	A	B	B	A	A	B	U	A	B	B	A	A	A	A	B	A	B	A
3925037|F|0-44:G>A-44:G>A	7H	10	37.562	B	A	A	A	B	A	B	A	B	B	B	A	A	B	B	A	A	B	A	A	B	A	A	B	A	A	A	A	B	B	B	A	A	U	A	A	B	B	A	A	A	A	B	A	B	A
6270376|F|0-57:G>A-57:G>A	7H	10	37.802	B	A	A	A	B	A	B	A	B	B	B	A	A	B	B	B	A	B	A	A	B	A	A	B	A	A	A	A	A	B	B	A	A	B	A	A	B	B	A	A	A	A	B	A	B	A
3985977	7H	10	38.284	B	A	B	A	B	A	B	A	B	B	B	A	B	B	B	B	A	B	A	A	B	A	A	B	A	A	A	A	B	B	B	A	U	B	A	A	B	B	A	A	A	A	B	A	B	A
3434091	7H	10	38.533	B	A	B	A	B	A	B	A	B	B	B	A	B	B	B	B	A	B	A	A	B	A	A	B	A	A	A	A	B	B	B	A	A	B	A	A	B	B	A	A	A	A	U	A	B	A
4789853|F|0--13:C>T	7H	10	39.373	B	A	U	A	B	B	B	A	B	B	A	A	B	B	B	B	U	B	A	A	B	A	U	B	A	A	A	A	B	B	B	U	A	B	A	A	B	B	A	U	B	A	B	A	B	A
3662837|F|0-65:G>T-65:G>T	7H	10	39.689	B	A	U	A	B	A	B	A	B	B	U	A	B	B	B	B	A	B	A	A	B	A	A	B	A	A	A	A	B	B	U	A	A	B	U	A	B	B	A	A	B	A	B	A	B	A
3811515|F|0--34:C>T	7H	10	39.804	B	A	B	A	B	A	B	A	B	B	A	A	B	B	B	B	A	B	A	A	B	A	A	B	A	A	A	A	B	B	B	A	U	B	A	A	B	B	A	A	B	A	B	A	B	B
3913220	7H	10	40.05	B	A	B	A	A	A	B	A	B	B	A	A	B	B	B	B	A	B	A	A	B	A	A	B	A	A	A	U	B	B	B	A	B	B	A	A	B	B	A	A	B	A	B	A	B	A
3924554|F|0--5:C>T	7H	10	40.211	B	A	B	A	A	A	B	A	B	B	A	U	B	B	B	B	U	B	A	A	B	A	A	B	A	A	A	A	B	B	B	A	A	B	A	A	B	B	A	A	B	A	B	A	B	B
3255563|F|0--33:C>G	7H	10	40.4	B	A	B	A	A	A	B	A	B	U	A	A	B	B	B	B	A	B	A	A	U	A	A	B	A	A	A	A	B	B	B	A	A	B	U	A	U	B	A	A	B	A	B	A	B	A
3666870|F|0-6:T>C-6:T>C	7H	10	40.506	B	A	B	A	A	A	B	A	B	B	A	A	B	B	B	B	A	B	A	A	B	A	A	B	A	A	A	A	B	B	B	A	A	B	A	A	B	B	A	A	B	A	B	A	B	A
3666870|F|0--6:T>C	7H	10	40.61	B	A	B	A	A	B	B	A	B	B	A	A	B	B	B	B	A	B	A	A	B	A	A	B	A	A	A	A	B	B	B	A	A	B	A	A	B	B	A	A	B	A	B	A	B	A
3666583	7H	10	40.796	B	A	B	A	A	A	B	A	B	B	A	U	B	B	B	B	A	B	A	A	B	A	A	B	A	A	A	A	B	B	B	A	B	B	B	U	B	B	A	A	B	A	B	A	B	A
6284827|F|0--14:G>A	7H	10	41.251	B	A	B	A	A	A	B	A	B	U	B	A	B	B	B	B	A	B	A	A	B	A	A	B	A	A	U	A	B	U	B	A	A	U	U	A	U	B	A	A	B	A	B	A	B	A
3927331|F|0-25:C>G-25:C>G	7H	10	41.602	B	A	U	A	A	A	B	A	B	B	B	A	B	B	B	B	A	B	A	A	B	A	A	B	A	A	A	A	B	B	B	A	B	B	B	A	B	B	A	A	B	A	B	A	B	A
3921780|F|0--33:C>G	7H	10	42.794	B	A	A	B	A	A	B	A	B	B	B	A	B	B	B	B	A	B	A	A	B	A	A	B	A	A	A	A	B	B	B	A	U	B	A	B	B	A	A	A	B	A	B	A	B	A
3276592|F|0-29:T>C-29:T>C	7H	10	43.073	B	A	A	A	A	A	B	A	B	B	B	A	B	B	B	B	A	B	A	A	B	A	A	B	A	A	A	A	B	B	U	A	U	B	A	B	B	A	A	A	B	A	B	A	B	A
6248889	7H	10	43.463	B	A	A	B	A	A	B	A	B	B	B	A	B	B	B	B	A	B	A	A	B	A	A	B	A	A	A	A	B	B	B	A	U	B	U	B	B	A	A	A	B	A	B	A	B	A
3666172|F|0--14:C>G	7H	10	44.713	B	A	A	B	A	A	B	A	B	B	B	A	B	B	B	B	A	B	A	U	B	U	A	B	A	A	A	A	B	B	B	A	U	B	A	B	B	A	A	A	B	A	B	A	B	A
3665085|F|0--13:G>A	7H	10	45.057	B	A	A	B	A	A	B	A	B	B	B	A	B	B	B	B	A	B	A	A	B	A	A	B	A	A	A	A	B	B	B	A	U	B	A	B	B	A	A	A	B	A	B	A	B	A
3925616|F|0--32:G>A	7H	10	45.454	B	A	A	B	A	A	B	A	B	B	B	B	B	B	B	B	U	B	U	A	B	A	A	B	A	A	A	A	B	B	B	A	U	B	A	B	B	A	A	A	B	A	B	A	B	A
3930926	7H	10	45.668	B	A	A	B	A	A	B	A	B	B	B	A	B	B	B	B	A	B	A	A	B	A	A	B	A	A	A	A	B	B	B	A	U	B	U	B	B	U	A	A	B	A	B	A	B	A
3665592|F|0--44:C>T	7H	10	45.792	B	A	A	B	A	A	B	A	B	B	B	A	B	B	B	B	A	B	A	A	B	A	A	B	A	A	A	A	B	B	B	A	U	B	A	B	B	A	A	A	B	A	B	A	B	A
3922043|F|0-33:C>T-33:C>T	7H	10	45.935	B	A	A	B	A	A	B	A	B	B	B	A	B	B	B	B	A	B	A	A	B	A	A	B	A	A	A	A	B	B	B	A	B	B	A	B	B	A	A	A	B	A	B	A	B	A
4792770|F|0--43:A>G	7H	10	46.133	B	A	A	B	A	A	B	A	B	B	B	B	B	B	B	B	A	B	A	A	B	A	A	B	A	A	A	A	B	B	B	A	U	B	U	B	B	B	A	A	B	A	B	A	B	A
3261576|F|0-15:G>A-15:G>A	7H	10	46.272	B	A	A	B	A	A	B	A	B	B	A	B	B	B	B	B	A	B	A	A	B	A	A	B	A	A	A	A	B	B	B	A	U	B	A	B	B	B	A	A	B	A	B	A	B	A
3812718	7H	10	46.454	B	A	A	B	A	A	B	A	B	B	B	A	B	B	U	B	A	B	A	A	B	A	A	B	A	A	A	A	B	B	B	A	U	B	A	B	B	U	A	A	B	A	U	A	B	A
3276287|F|0--7:G>A	7H	10	46.836	B	A	A	A	A	A	B	A	B	B	B	A	B	U	B	B	A	B	A	A	B	A	A	U	A	A	A	A	A	B	B	A	B	B	A	B	B	B	A	A	U	A	B	A	B	A
3274891|F|0--12:C>T	7H	10	46.892	B	A	A	A	A	A	B	A	B	B	B	A	B	B	B	B	A	B	A	A	B	A	A	B	A	A	A	A	A	B	B	A	B	B	U	B	B	B	A	A	B	A	B	A	B	A
3918357	7H	10	47.115	B	A	A	B	A	A	B	A	B	B	B	A	B	B	B	B	A	B	A	A	B	A	A	B	A	A	A	A	A	B	B	A	B	B	U	B	B	B	A	A	B	A	B	A	B	A
3257390|F|0-66:G>T-66:G>T	7H	10	47.197	B	A	A	B	A	A	B	U	B	B	A	B	B	B	B	B	A	B	A	A	B	A	A	B	A	A	A	A	B	B	B	A	B	A	A	B	B	B	A	A	B	A	B	A	B	A
3665592|F|0-44:C>T-44:C>T	7H	10	47.379	B	A	A	B	A	A	B	A	B	B	B	A	B	B	B	B	A	B	A	A	B	A	A	B	A	A	A	A	A	B	B	A	U	B	A	B	B	A	A	A	B	A	B	A	B	A
3923547|F|0-24:G>T-24:G>T	7H	10	47.424	B	A	A	B	A	A	B	A	B	B	B	A	B	B	B	B	A	B	A	A	B	A	A	B	A	A	A	A	A	B	B	A	B	B	A	B	B	B	A	A	B	A	B	A	B	A
4007003|F|0-8:G>A-8:G>A	7H	10	47.534	B	A	A	B	A	A	B	A	B	A	B	A	B	B	B	B	A	B	A	A	B	A	A	B	A	A	A	A	A	B	B	A	B	B	A	B	B	B	A	A	B	A	B	A	B	A
3666172|F|0-14:C>G-14:C>G	7H	10	47.56	B	A	A	B	A	A	B	A	B	A	B	A	B	B	B	B	A	B	A	A	B	A	A	B	A	A	A	A	A	B	B	A	B	B	A	B	B	U	A	A	U	A	B	A	B	A
3258734|F|0-11:A>G-11:A>G	7H	10	47.847	B	A	A	A	A	A	B	A	B	B	B	A	A	B	U	B	A	U	A	A	U	A	A	B	A	A	A	A	A	B	A	A	B	B	U	B	B	B	A	A	B	A	B	A	B	A
3663954|F|0-5:A>G-5:A>G	7H	10	48.136	B	A	A	B	A	A	A	A	B	B	U	A	B	B	B	B	A	B	A	A	B	A	A	B	A	A	A	A	B	B	B	A	U	U	A	B	B	A	A	A	B	A	B	A	B	A
4014328|F|0-8:C>A-8:C>A	7H	10	48.274	B	A	A	U	A	A	A	A	B	B	B	A	B	B	B	B	A	B	A	U	B	A	A	B	A	A	U	A	A	B	B	A	U	B	A	B	B	A	A	A	B	A	B	A	U	A
3257390|F|0--66:G>T	7H	10	48.575	B	A	A	B	A	A	B	A	B	B	A	A	B	B	B	B	A	B	A	A	B	A	A	B	A	A	A	A	A	B	B	A	B	A	A	B	B	B	A	A	B	A	B	A	B	A
6277449|F|0-18:C>A-18:C>A	7H	10	48.976	B	A	A	B	A	A	B	A	B	B	A	A	B	B	B	B	A	B	A	A	B	A	A	B	A	A	U	A	B	B	B	A	U	A	A	U	B	B	A	A	B	A	B	A	B	A
3257513|F|0--63:A>G	7H	10	49.156	B	A	A	B	A	A	B	A	B	A	A	A	B	B	B	B	A	B	A	A	B	A	A	B	A	A	A	A	A	B	B	A	B	A	U	B	B	B	A	A	B	A	B	A	B	A
3663296|F|0-31:G>A-31:G>A	7H	10	49.562	B	A	A	B	A	A	B	A	B	B	B	A	A	B	B	B	A	B	A	A	U	A	A	B	A	A	U	A	A	B	A	A	B	A	A	B	B	B	A	A	B	A	B	A	B	A
3271012	7H	10	49.824	B	A	A	B	A	A	B	A	B	B	A	A	U	B	B	B	A	B	A	A	B	A	A	B	A	A	B	A	A	B	B	A	B	A	A	B	B	B	A	A	B	A	B	A	B	A
3922917|F|0-22:A>G-22:A>G	7H	10	49.995	B	A	A	B	A	A	B	A	B	A	A	A	B	B	B	B	A	B	A	A	B	A	A	B	A	A	B	A	A	B	B	A	U	A	A	B	B	B	A	A	B	A	B	A	B	A
3912624	7H	10	50.656	B	A	A	B	A	A	B	A	B	B	A	A	B	B	B	B	A	B	A	A	B	A	A	B	A	A	B	A	A	B	B	U	B	A	A	B	B	B	A	A	B	A	B	A	B	A
3265094|F|0--5:T>C	7H	10	51.173	B	A	A	B	A	A	B	A	B	B	A	A	B	B	B	B	A	B	A	A	B	A	A	B	A	A	B	A	B	B	B	B	B	A	A	B	B	B	A	A	B	A	B	A	B	A
3256325|F|0-10:G>A-10:G>A	7H	10	51.445	B	A	A	B	A	A	B	A	B	B	A	A	B	B	B	B	A	B	A	A	B	A	A	B	A	A	B	A	A	B	B	B	B	A	A	B	B	B	A	A	B	A	B	A	B	A
3258012|F|0-21:A>G-21:A>G	7H	10	52.01	B	A	A	B	A	A	B	A	B	B	A	U	B	B	B	B	A	B	A	A	B	A	A	B	A	A	B	A	B	B	B	B	B	A	A	B	B	B	A	A	B	A	B	A	B	A
6283154|F|0-36:A>G-36:A>G	7H	10	52.275	B	A	A	U	A	A	B	A	B	B	A	A	B	B	B	B	A	B	A	A	B	A	A	B	A	A	B	A	A	B	B	B	B	A	U	B	B	B	A	A	B	A	B	A	B	A
3256549|F|0--14:T>C	7H	10	52.652	B	A	A	B	A	A	B	A	B	B	A	A	B	B	B	B	A	B	U	A	B	A	A	B	A	A	B	A	B	B	B	B	U	U	A	B	B	B	A	A	B	A	B	A	B	A
3260628|F|0-38:A>G-38:A>G	7H	10	52.925	B	A	A	B	A	A	B	A	B	B	A	A	B	B	B	B	A	B	A	A	B	A	A	B	A	A	B	A	A	B	B	B	U	A	A	B	B	B	A	A	B	A	B	A	B	A
3262905|F|0-51:C>G-51:C>G	7H	10	53.186	B	A	A	B	A	A	B	A	B	B	A	A	B	B	B	B	A	B	A	A	B	A	A	B	A	A	B	A	A	A	B	B	U	A	A	B	U	B	A	A	B	A	B	A	B	A
3258047|F|0--11:A>C	7H	10	53.64	B	A	A	B	A	A	B	A	B	B	A	A	A	B	B	B	A	B	A	A	B	A	A	B	A	A	B	A	B	B	B	B	B	A	A	B	B	B	A	A	B	A	B	A	B	A
3262895|F|0--48:G>T	7H	10	54.124	B	A	A	B	A	A	B	A	B	B	A	A	B	B	B	B	A	B	A	A	U	A	A	B	A	A	B	A	A	B	B	B	B	A	A	B	B	B	A	A	B	A	B	A	B	A
3918954|F|0-26:A>G-26:A>G	7H	10	54.328	B	A	A	U	A	A	B	A	B	B	A	A	B	B	B	B	A	B	A	A	B	A	A	B	A	A	B	A	A	A	B	B	B	A	A	B	U	B	A	A	B	A	B	A	B	A
3256970|F|0--47:A>G	7H	10	55.42	B	A	A	B	A	A	B	A	B	B	A	A	A	B	B	B	A	B	A	A	U	A	U	B	A	A	B	A	A	B	B	B	B	A	U	B	B	B	A	A	B	A	B	A	B	A
3921165|F|0--39:G>A	7H	10	55.822	B	A	A	B	A	A	B	A	B	B	A	A	A	B	B	B	A	B	A	A	B	A	A	B	A	B	B	B	A	B	B	B	B	A	A	B	B	B	A	A	B	A	B	A	B	A
6269890|F|0-59:C>A-59:C>A	7H	10	56.397	B	A	A	B	A	A	B	A	B	B	A	A	A	B	B	B	A	B	A	A	B	A	A	B	A	A	B	B	A	B	B	B	U	A	A	U	B	B	A	A	B	A	B	A	B	A
3397182|F|0--61:A>C	7H	10	56.768	B	A	A	B	A	A	B	A	B	B	A	A	A	B	B	B	A	B	A	A	B	A	A	B	A	B	B	B	A	B	B	B	U	A	A	B	B	B	A	A	B	A	B	A	B	A
3256448|F|0-67:G>A-67:G>A	7H	10	57.942	B	A	A	B	A	A	B	A	B	B	A	A	A	B	B	B	A	B	A	A	B	A	A	B	A	A	B	B	A	B	B	B	B	A	A	B	B	B	A	A	B	A	B	A	B	A
3919456|F|0-22:A>G-22:A>G	7H	10	58.185	B	A	A	B	A	A	B	A	B	B	A	A	A	B	B	B	A	B	A	A	B	A	A	B	A	A	B	B	A	B	B	B	B	A	U	U	B	B	A	A	B	A	A	A	B	A
3811520|F|0--14:T>C	7H	10	58.479	B	A	A	B	A	A	B	A	B	B	A	A	A	B	B	B	A	B	A	B	B	A	A	B	A	A	B	B	U	B	B	B	B	A	A	B	B	B	A	A	B	A	B	A	B	A
3255001|F|0-56:T>C-56:T>C	7H	10	58.728	B	A	A	B	A	A	B	A	B	B	A	A	A	B	B	B	A	B	A	B	B	A	A	U	A	A	U	B	A	B	B	B	B	A	A	B	B	B	A	A	B	A	A	A	B	A
3922513|F|0-15:T>C-15:T>C	7H	10	59.222	B	A	A	B	A	A	B	A	B	B	A	A	A	B	B	B	A	B	A	B	B	A	A	B	A	A	B	B	A	U	B	B	B	A	U	B	B	B	A	A	B	A	B	A	B	A
3396338|F|0-17:A>G-17:A>G	7H	10	59.443	B	A	A	B	A	A	B	A	B	B	A	A	A	B	B	B	A	B	A	B	B	A	A	B	A	A	B	B	A	B	A	B	B	A	U	B	B	B	A	A	B	A	B	A	B	A
3255059|F|0--41:T>G	7H	10	60.034	B	A	A	B	A	A	B	A	B	U	A	A	A	B	B	B	A	B	A	B	B	A	A	B	A	A	B	B	A	U	A	B	U	A	A	B	B	B	A	A	B	A	B	A	B	A
3274222|F|0-6:T>G-6:T>G	7H	10	60.918	B	A	A	B	A	A	B	A	B	B	A	A	A	B	B	B	A	B	A	B	B	A	A	B	A	A	B	B	A	B	B	B	U	A	A	B	B	B	A	A	B	A	B	A	B	A
4191445|F|0-36:G>A-36:G>A	7H	10	61.964	B	A	A	B	A	A	B	A	B	B	A	A	A	B	B	B	A	B	A	B	B	A	A	B	A	A	B	B	A	B	B	B	B	A	A	B	B	B	A	A	B	A	B	A	B	A
3432111|F|0-8:A>C-8:A>C	7H	10	62.396	B	A	A	B	A	A	B	A	B	B	A	A	A	B	B	B	A	B	A	U	B	A	A	U	A	A	B	U	A	B	B	B	B	A	A	B	B	B	A	A	B	A	B	A	A	A
3916256|F|0--28:C>T	7H	10	62.977	B	A	B	B	A	A	B	A	B	B	A	A	A	B	B	B	A	B	A	B	B	A	A	B	A	A	B	B	A	B	B	B	B	A	A	B	B	B	A	U	B	A	B	A	U	A
3431656	7H	10	63.346	B	A	B	B	A	A	B	A	B	U	A	A	A	B	B	B	A	B	A	B	B	A	A	B	A	A	B	B	A	B	B	B	U	A	A	B	U	B	A	A	B	A	B	A	U	A
4190519|F|0--18:A>G	7H	10	63.781	B	A	B	B	A	A	B	A	B	B	A	A	A	B	B	B	A	B	A	B	B	A	A	B	A	B	B	B	A	B	B	B	B	A	U	B	B	B	A	A	B	A	B	A	A	A
3398221|F|0--43:A>G	7H	10	64.367	B	A	B	B	A	A	B	A	B	B	A	U	A	B	B	B	B	B	U	B	B	U	A	B	A	B	B	B	A	B	B	B	B	A	U	B	B	B	A	A	B	A	B	A	A	A
3398221|F|0-43:A>G-43:A>G	7H	10	64.635	B	A	B	B	A	A	B	A	B	B	A	A	A	U	B	B	B	B	A	B	U	A	A	B	A	A	B	B	A	U	B	B	B	A	A	B	B	B	A	A	B	A	B	A	A	A
3257815|F|0-28:G>A-28:G>A	7H	10	65.509	B	A	B	B	A	A	A	A	B	B	A	A	A	B	B	B	B	B	A	B	B	A	B	B	A	A	B	B	A	B	B	B	B	A	U	B	B	B	A	A	B	A	B	U	A	A
6283122|F|0--9:C>A	7H	10	66.585	B	A	B	B	A	A	A	A	B	B	A	A	A	B	B	B	B	B	A	B	B	A	A	B	A	A	B	B	A	B	B	B	A	A	A	B	B	B	A	A	B	A	B	A	A	A
6283122|F|0-9:C>A-9:C>A	7H	10	66.882	B	A	B	B	A	A	A	A	B	B	A	A	A	B	B	B	B	B	A	B	B	U	B	B	A	A	B	B	A	B	B	B	A	A	A	B	B	B	A	A	B	A	B	A	A	A
3265638|F|0--18:G>T	7H	10	67.368	B	A	B	B	A	A	A	A	B	B	A	A	A	B	B	B	B	A	A	B	B	A	A	B	A	A	B	B	A	B	B	B	A	A	A	B	B	B	A	A	B	A	B	A	A	A
3921246|F|0--42:C>T	7H	10	67.504	B	A	B	B	A	A	A	A	B	B	A	B	A	B	B	B	B	A	A	B	B	A	A	B	A	A	B	B	A	B	B	B	A	A	U	B	B	B	A	A	B	A	B	A	A	A
3922702|F|0--14:C>G	7H	10	67.912	B	A	B	B	A	A	A	A	B	B	A	A	A	B	B	B	B	A	A	B	B	A	A	B	A	B	B	B	A	B	B	B	A	A	A	B	B	B	A	A	B	A	B	A	A	A
4006667|F|0--40:G>A	7H	10	68.084	B	A	B	B	A	A	A	A	B	B	A	B	A	B	B	B	B	A	A	B	B	A	A	B	A	B	B	B	A	B	B	B	A	A	A	B	B	B	A	A	B	A	B	A	A	A
4007164	7H	10	68.8	B	A	B	B	A	A	A	A	B	B	A	A	A	U	B	B	B	A	A	B	B	A	A	B	A	A	B	B	A	B	B	B	A	A	A	U	B	B	A	A	B	A	B	A	A	B
4781058|F|0--58:A>G	7H	10	70.357	B	A	B	B	A	A	A	A	B	B	A	A	A	B	B	B	B	A	A	B	B	A	A	B	A	U	B	B	A	B	B	B	A	A	A	B	B	A	A	A	A	A	B	A	A	B
3921245|F|0-41:T>C-41:T>C	7H	10	70.932	B	A	A	B	A	A	A	A	B	B	A	A	A	B	B	B	B	A	A	B	B	A	A	B	A	A	U	B	A	B	B	B	U	A	U	B	B	A	A	A	A	A	B	A	A	B
6277029|F|0--66:G>C	7H	10	71.789	B	A	A	B	A	A	A	A	B	B	A	A	A	B	B	U	B	A	A	B	B	A	A	B	A	A	B	B	A	B	B	B	A	A	A	A	B	A	A	A	A	A	B	A	A	B
5258024|F|0-14:G>T-14:G>T	7H	10	72.422	B	A	B	B	A	A	A	A	B	B	A	A	A	B	B	B	B	A	A	B	B	A	A	B	A	A	B	B	U	B	B	B	A	A	U	B	B	A	A	A	A	A	B	A	A	B
3928283	7H	10	72.683	B	A	B	B	A	A	A	A	B	B	A	A	A	B	B	B	B	A	A	B	B	A	A	B	A	A	B	B	A	B	B	B	U	A	A	A	B	A	A	A	A	A	B	A	A	B
4006798|F|0--10:A>G	7H	10	72.897	B	A	B	B	A	A	A	U	B	B	A	A	A	B	B	B	B	A	A	B	B	A	A	B	A	A	B	B	A	B	B	B	A	A	A	A	B	A	U	A	A	A	B	A	U	B
6270347|F|0--49:G>A	7H	10	73.228	B	A	B	B	A	A	A	A	B	B	A	A	A	B	B	B	B	A	A	B	B	A	A	B	A	A	B	B	B	B	B	B	A	U	U	A	B	A	U	A	U	A	B	A	A	B
3664028|F|0--15:A>G	7H	10	74.07	B	A	B	A	A	A	A	A	B	B	A	A	A	B	B	B	B	A	A	B	U	A	A	B	A	A	B	U	U	B	B	B	A	A	A	B	B	A	A	A	A	A	B	A	A	B
3915035|F|0--48:C>T	7H	10	74.774	B	A	B	A	A	A	A	A	B	B	A	A	A	B	B	B	B	A	A	B	B	A	U	B	A	U	B	B	B	B	B	B	A	U	A	B	B	A	A	A	A	A	B	U	A	B
4016249|F|0--66:A>G	7H	11	0	B	A	A	B	B	B	B	A	B	B	B	B	A	A	A	B	B	A	A	B	A	A	B	B	A	B	B	A	A	B	B	A	U	B	U	A	B	A	B	A	A	B	A	B	A	B
4016249|F|0-66:A>G-66:A>G	7H	11	0.111	B	A	A	B	B	B	B	A	A	B	A	B	A	A	A	B	U	A	A	B	A	A	B	B	A	B	B	A	A	B	B	A	U	B	U	A	B	A	B	A	A	B	A	B	A	B
3265990|F|0-23:C>T-23:C>T	7H	11	0.334	B	A	A	B	B	B	B	A	A	B	B	B	A	A	A	B	B	A	A	B	A	A	B	B	A	B	B	A	A	B	B	A	A	B	B	A	B	A	B	A	A	B	A	B	A	B
3433405	7H	11	0.495	B	A	A	B	B	B	B	A	A	B	B	B	A	A	A	B	B	A	A	B	A	A	B	B	A	B	B	A	A	B	B	A	A	B	U	A	B	A	B	A	A	B	A	B	A	B
3255537|F|0--50:G>A	7H	11	0.761	B	A	A	B	B	B	B	A	A	B	B	U	A	A	A	B	B	A	A	B	A	A	B	B	A	B	U	A	A	B	B	U	A	B	U	A	B	A	B	A	A	B	A	B	A	B
5256700|F|0--58:C>T	7H	11	0.978	B	A	A	B	B	B	U	A	A	B	A	B	A	A	A	B	B	A	A	B	U	A	B	B	A	B	B	A	A	B	B	A	A	B	B	A	B	A	B	A	A	B	A	B	A	B
3396069|F|0--5:G>A	7H	11	1.102	B	A	A	B	B	B	B	A	A	B	B	B	A	A	A	B	B	A	A	B	A	A	B	B	A	B	B	A	A	B	B	A	A	B	B	A	B	A	B	A	A	B	A	B	A	B
5256700|F|0-58:C>T-58:C>T	7H	11	1.26	B	A	A	B	B	B	B	A	A	B	B	B	A	A	U	B	B	A	A	B	U	A	B	B	U	B	B	A	A	B	B	A	A	B	B	A	B	A	B	A	A	B	A	B	A	B
3396069|F|0-5:G>A-5:G>A	7H	11	1.311	B	A	A	B	B	B	B	A	A	B	B	B	A	A	A	B	B	A	A	B	A	A	B	B	A	B	B	A	A	B	B	A	A	B	B	A	B	A	B	A	A	B	A	B	A	B
3260999|F|0--27:A>T	7H	11	1.711	B	A	A	B	B	B	B	A	A	B	B	B	A	A	A	B	B	A	A	B	A	A	B	B	A	U	B	A	A	B	B	A	A	B	B	A	B	A	B	A	A	B	A	B	A	B
5241521|F|0--20:C>T	7H	11	1.957	B	A	A	B	B	B	B	U	A	B	B	B	A	A	U	B	B	A	A	B	A	A	B	B	A	B	B	A	A	B	B	A	A	B	U	A	B	A	B	A	A	B	A	B	A	B
5241521|F|0-20:C>T-20:C>T	7H	11	2.297	B	A	A	B	B	B	B	A	A	B	B	B	A	A	A	B	B	A	A	B	A	A	B	B	A	B	B	A	A	B	B	A	A	B	U	A	B	A	B	A	A	B	A	B	A	B
6280312	7H	11	2.57	B	A	A	B	B	B	B	A	A	B	B	B	A	A	A	B	B	A	A	B	A	A	B	B	A	B	B	A	A	B	B	A	U	B	B	A	B	A	B	A	A	B	A	B	A	B
4169933|F|0--66:C>G	7H	11	2.916	B	A	A	B	B	B	B	A	A	B	B	B	A	A	A	B	B	A	A	B	A	A	B	B	A	B	B	A	A	B	B	A	U	B	U	A	B	A	B	A	A	B	A	B	A	B
3255580|F|0--15:C>T	7H	11	3.163	B	A	A	B	B	B	B	A	U	B	B	B	A	A	A	B	B	A	A	B	A	A	B	B	A	B	B	A	A	B	B	A	A	B	B	A	B	A	B	A	A	B	A	B	A	B
4006731|F|0-34:T>C-34:T>C	7H	11	3.488	B	A	A	B	B	B	B	A	A	B	B	B	A	A	A	U	U	A	A	B	A	A	B	B	A	B	U	A	A	B	B	A	A	B	B	A	B	A	U	A	A	B	A	B	A	U
3258148|F|0-65:T>C-65:T>C	7H	11	3.515	B	A	A	B	B	B	B	A	A	B	B	B	A	A	A	B	B	A	A	B	A	A	B	B	A	B	B	A	A	B	B	A	A	B	U	A	B	A	B	A	A	B	A	B	A	B
3276464|F|0--17:T>C	7H	11	3.679	B	A	A	B	B	B	B	U	A	B	B	B	A	A	U	B	B	A	A	B	A	A	B	B	A	B	B	A	U	B	B	A	A	B	U	A	B	U	B	A	A	B	A	B	A	B
6278555	7H	11	3.895	B	A	A	B	B	B	B	A	A	B	B	B	U	A	A	B	B	A	A	B	U	A	B	B	A	B	U	A	A	B	B	A	U	B	B	U	B	A	B	A	A	B	A	B	U	B
6272767|F|0--7:C>G	7H	11	4.038	B	A	A	B	B	B	B	A	A	B	B	B	A	A	A	B	B	A	A	B	A	A	B	B	A	B	B	A	A	B	B	A	A	B	B	B	B	A	B	A	A	B	A	B	A	B
6277207	7H	11	4.147	B	A	A	B	B	B	B	A	A	B	B	B	A	A	A	B	B	A	A	B	A	A	B	B	A	B	B	A	A	B	B	A	U	B	B	A	B	A	B	A	A	B	A	B	A	B
3812656|F|0-52:T>C-52:T>C	7H	11	4.274	B	A	A	B	B	B	B	A	A	B	B	B	A	A	A	B	B	A	A	B	A	A	B	B	A	U	B	A	A	B	B	A	A	B	B	B	B	A	B	A	A	B	A	B	A	B
3398689|F|0-32:T>C-32:T>C	7H	11	4.401	B	A	A	B	B	B	B	A	A	B	B	B	A	A	A	B	B	A	A	B	U	A	B	B	A	B	B	A	A	B	B	A	U	B	U	U	B	A	B	A	A	B	A	U	A	B
5258859|F|0-24:T>G-24:T>G	7H	11	4.526	B	A	A	B	B	B	B	A	A	B	B	B	A	A	A	B	B	A	A	B	A	A	B	B	A	B	B	A	A	A	B	A	U	B	B	A	B	A	B	A	A	B	A	B	A	B
4171856|F|0-14:A>G-14:A>G	7H	11	4.679	B	A	A	B	B	B	B	A	A	B	B	B	A	A	A	B	B	A	A	B	A	A	B	B	A	B	B	A	A	A	B	A	A	B	B	A	B	A	B	A	A	B	A	B	A	B
3259161|F|0-22:A>G-22:A>G	7H	11	5.165	B	A	A	B	U	B	B	A	A	U	B	B	A	A	A	B	B	A	A	B	A	A	U	B	A	B	B	A	A	B	B	A	A	B	B	A	B	A	B	A	A	B	A	B	A	A
3927505|F|0-27:T>C-27:T>C	7H	11	5.299	B	A	A	B	B	B	U	A	A	U	B	B	A	A	A	B	B	A	A	U	A	A	B	B	A	B	B	A	A	B	B	A	A	B	B	U	B	A	B	A	A	B	A	B	A	A
3257624|F|0--22:A>G	7H	11	5.528	B	A	A	B	B	B	B	A	A	B	B	B	A	A	A	B	B	A	A	B	A	A	B	B	A	B	B	A	A	B	B	A	A	B	B	B	B	A	B	A	U	B	A	B	A	A
3257144|F|0--11:G>A	7H	11	6.028	B	A	A	B	B	B	B	U	A	B	B	B	A	A	A	B	B	A	A	B	A	A	B	B	U	B	B	A	A	B	B	A	A	B	B	B	B	A	B	A	A	B	A	B	A	A
5240765|F|0--18:T>C	7H	11	6.331	B	A	A	B	B	B	B	A	A	B	B	B	A	A	A	B	B	A	A	B	A	A	B	U	A	B	B	A	A	B	B	A	U	B	B	B	B	A	B	U	A	B	A	B	A	A
3927914|F|0--48:T>C	7H	11	7.808	B	A	A	B	B	B	B	A	A	B	B	B	A	A	B	B	B	A	A	B	A	A	B	B	A	B	B	A	A	U	U	A	U	U	U	B	B	A	B	B	A	B	A	B	A	A
6248688	7H	11	8.089	B	A	A	B	B	U	B	A	A	B	B	B	A	A	A	B	B	A	A	B	A	A	B	U	A	B	B	A	A	U	U	A	U	B	U	U	B	A	B	A	A	B	A	B	A	A
3999958|F|0-11:A>G-11:A>G	7H	11	8.521	B	A	A	B	B	U	B	A	A	B	B	B	A	A	B	B	B	A	A	B	A	A	B	B	A	B	B	A	A	B	B	A	A	B	B	B	B	A	B	B	A	B	A	B	A	A
3270948|F|0--58:G>A	7H	11	8.745	B	A	A	B	B	B	B	A	A	B	B	B	A	A	B	B	B	A	A	B	A	A	B	A	A	B	B	A	A	B	B	A	U	U	B	B	B	A	B	B	A	B	A	B	A	A
3396016	7H	11	9.192	B	A	A	U	B	B	U	A	A	B	B	B	A	A	B	B	B	A	A	B	A	A	U	A	A	B	B	A	A	B	B	A	U	U	B	U	B	A	B	B	A	B	A	B	A	A
3257181|F|0--9:A>G	7H	11	9.795	B	A	A	B	B	U	B	A	A	B	B	B	A	A	B	B	B	A	A	B	A	A	B	A	A	B	B	A	A	B	B	A	A	B	A	B	B	A	B	B	A	B	A	A	A	A
3258464|F|0-53:C>T-53:C>T	7H	11	9.946	B	A	A	B	B	U	B	A	A	B	B	B	A	A	B	B	B	A	U	B	A	A	B	A	A	B	B	A	A	B	B	A	A	B	A	B	B	A	B	B	A	B	A	B	A	A
3911676|F|0--28:T>A	7H	11	10.061	B	A	A	B	B	A	B	A	A	B	B	B	A	A	B	B	B	A	A	B	A	A	B	A	A	B	B	A	A	B	B	A	A	B	A	B	B	A	B	B	A	B	A	B	A	A
3259348|F|0--38:C>G	7H	11	10.141	B	A	A	B	B	A	B	A	A	B	B	B	A	A	B	B	B	A	A	B	A	A	B	A	A	B	B	A	A	B	B	A	A	B	A	B	B	A	B	B	A	B	A	B	A	A
3259537|F|0-29:C>T-29:C>T	7H	11	10.289	B	A	A	B	U	A	B	A	A	B	B	U	A	A	B	B	B	A	A	B	A	A	B	A	A	B	B	A	A	B	B	A	A	B	A	B	B	A	B	B	A	B	A	A	A	A
4174385|F|0--36:T>G	7H	11	11.364	B	A	A	B	B	A	B	A	A	B	B	B	A	A	B	B	B	A	A	B	A	A	B	A	A	B	B	A	B	A	A	A	U	B	A	B	B	A	B	B	A	B	A	B	A	A
3434125|F|0--16:C>T	7H	11	11.57	B	A	A	B	B	A	B	A	A	B	B	B	A	A	B	B	B	A	A	B	A	A	B	U	A	B	B	A	A	A	A	A	A	B	A	B	B	A	B	B	A	B	A	B	A	A
4175281|F|0--67:G>A	7H	11	12.694	B	A	A	B	B	A	B	A	A	B	B	B	A	A	B	B	B	A	A	B	A	A	B	A	A	B	B	U	B	A	A	A	A	B	A	B	U	A	B	B	A	B	A	B	A	A
3267149|F|0-31:C>T-31:C>T	7H	11	13.114	B	A	A	B	B	A	A	A	A	B	B	B	A	A	B	B	B	A	A	B	A	A	B	A	A	A	B	B	A	A	A	A	A	B	A	B	B	A	B	B	A	B	A	B	A	A
3258622|F|0-6:C>G-6:C>G	7H	11	13.195	B	A	A	B	B	A	A	A	A	B	B	B	A	A	B	B	B	A	A	B	A	A	B	A	A	A	B	U	A	A	A	A	A	B	A	A	B	A	B	B	A	B	A	B	A	A
4000197|F|0--7:T>G	7H	11	13.332	B	A	A	B	B	A	B	A	A	B	B	B	A	A	B	B	B	A	A	B	A	A	B	A	A	B	B	B	A	A	A	U	A	B	A	B	B	A	B	B	A	B	A	B	A	A
3910783|F|0-54:A>G-54:A>G	7H	11	13.433	B	A	A	B	B	A	B	A	A	B	B	B	A	A	B	B	B	A	A	B	A	A	B	A	A	A	B	B	A	A	A	A	A	B	A	B	B	A	B	B	A	B	A	B	A	A
3663428|F|0-29:C>A-29:C>A	7H	11	13.606	B	A	A	B	A	A	B	A	A	B	B	B	A	A	B	B	B	A	A	B	A	A	B	A	A	B	B	B	A	A	A	A	A	B	A	A	B	A	B	B	A	B	A	B	A	A
3275330|F|0--55:C>T	7H	11	13.744	B	A	A	B	A	A	A	A	A	B	B	B	A	A	B	U	U	A	A	U	A	A	B	A	A	B	B	B	A	A	A	A	A	U	A	A	B	A	B	B	A	B	A	B	A	A
5245361	7H	11	14.462	B	A	A	B	B	A	B	A	A	B	B	B	A	A	B	B	B	A	A	B	A	A	B	A	A	B	B	B	A	A	A	A	U	B	A	B	B	A	B	B	A	B	A	B	A	A
3254997|F|0-23:C>G-23:C>G	7H	11	14.579	B	A	A	B	U	A	B	A	A	B	B	B	A	A	B	B	B	A	A	B	A	A	B	A	A	B	B	B	A	A	A	A	A	B	A	B	B	A	B	B	A	B	A	B	A	A
3398376|F|0--23:C>G	7H	11	15.76	B	A	A	B	B	A	B	A	A	B	B	B	A	A	B	B	B	A	A	B	A	U	B	A	A	B	B	B	A	A	A	A	A	B	U	B	B	A	B	B	A	B	A	B	A	A
5250232|F|0--41:C>T	7H	11	16.642	B	A	A	B	B	B	B	A	A	B	B	B	A	A	B	B	B	A	A	B	A	A	B	A	A	B	B	B	A	A	A	A	U	B	A	B	B	A	B	B	A	B	A	B	A	A
3395871|F|0--64:C>T	7H	11	16.672	B	A	A	B	B	B	B	A	A	B	B	B	U	A	B	B	B	A	U	B	U	A	B	A	A	B	B	B	A	A	A	A	A	B	A	B	B	A	B	B	A	B	A	B	A	A
3255485|F|0--20:G>C	7H	11	16.994	B	A	A	B	B	A	B	A	A	B	B	B	A	A	B	B	B	A	A	B	A	A	B	A	A	B	B	B	A	A	A	A	A	B	A	B	B	A	B	B	A	B	A	B	A	A
4793132	7H	11	17.122	B	A	A	B	B	A	B	A	A	B	B	B	A	A	B	B	B	A	A	B	A	A	B	A	A	B	B	B	A	A	A	A	A	B	A	B	B	A	B	B	A	B	A	B	A	A
3429688|F|0--38:T>C	7H	11	19.095	B	A	A	B	B	A	B	A	A	B	B	B	A	A	B	B	B	A	A	B	A	A	U	A	A	B	B	B	A	A	A	A	A	B	A	A	U	A	B	B	A	B	A	B	A	A
3254828|F|0--61:C>T	7H	11	20.484	B	A	U	B	B	A	B	U	U	B	B	B	A	A	B	B	B	A	A	B	A	A	B	A	A	B	B	B	A	A	A	A	A	B	A	A	B	A	B	B	A	B	A	B	A	A
4014257|F|0--17:G>C	7H	11	20.912	B	A	A	B	B	A	B	A	A	B	B	B	A	A	B	B	B	A	A	B	A	A	B	A	A	A	B	B	A	A	A	A	A	B	A	A	B	A	B	B	A	B	U	B	A	A
5255873|F|0-17:C>T-17:C>T	7H	11	21.148	B	A	A	B	B	A	B	A	A	B	B	B	A	A	B	U	B	A	A	B	U	A	B	A	A	A	B	B	A	A	A	A	A	B	U	A	B	A	B	B	A	B	B	B	A	A
4175271|F|0-50:G>C-50:G>C	7H	11	21.35	B	A	A	B	B	U	B	A	A	B	B	B	A	A	B	B	B	U	A	B	A	A	B	A	U	B	B	B	A	A	A	A	A	B	A	A	B	A	B	B	A	B	B	B	A	A
3432589|F|0--53:C>G	7H	11	21.576	B	A	A	B	B	A	B	A	A	B	B	B	A	A	B	B	B	A	A	B	A	A	B	A	A	B	B	B	A	A	A	A	A	B	A	A	B	A	B	B	A	B	B	B	A	A
3256863|F|0--29:G>A	7H	11	21.978	B	A	B	B	B	A	B	A	U	B	B	B	A	A	B	B	B	A	A	B	A	A	B	A	A	B	B	B	A	A	A	A	A	B	A	A	B	A	B	B	A	B	B	U	A	A
3256863|F|0-29:G>A-29:G>A	7H	11	22.504	B	A	B	B	B	A	B	A	A	B	B	B	A	A	B	B	B	A	A	B	A	A	B	A	A	B	B	B	A	A	A	A	A	B	A	A	B	A	B	B	A	B	B	A	A	A
6277422|F|0-61:C>T-61:C>T	7H	11	22.81	B	A	B	B	B	A	B	U	A	B	B	B	A	A	B	B	B	A	A	B	A	B	B	A	A	B	B	B	U	A	A	U	A	B	A	A	B	A	B	B	A	B	B	B	A	A
3926940|F|0-17:C>A-17:C>A	7H	11	23.197	B	A	A	B	B	A	B	A	A	B	B	B	A	A	B	B	B	A	A	B	A	B	B	A	A	B	B	B	A	A	A	A	U	B	A	A	B	A	B	B	A	B	B	A	A	A
3928150	7H	11	23.325	B	A	B	B	B	A	B	A	A	B	B	B	A	A	B	B	B	A	A	B	A	B	B	A	A	B	B	B	A	A	A	A	A	B	A	A	B	A	B	B	A	B	B	A	A	A
6277020|F|0-57:G>C-57:G>C	7H	11	24.182	B	A	A	U	B	A	B	A	A	B	B	B	A	A	B	B	B	A	A	B	A	B	B	A	A	B	B	B	A	A	A	A	U	B	A	A	B	A	B	B	A	A	B	A	A	A
3433296|F|0-47:A>C-47:A>C	7H	11	24.653	B	A	B	B	B	A	B	A	A	B	B	B	A	A	B	B	B	A	A	B	A	B	B	A	A	A	B	B	A	A	A	A	U	B	U	A	B	A	B	B	A	A	B	A	A	A
6277245|F|0--23:G>C	7H	11	24.844	B	A	B	B	B	A	B	A	A	B	B	B	A	A	B	B	B	A	A	B	A	B	B	A	A	B	B	B	A	A	A	A	A	B	A	A	B	A	B	B	A	A	B	A	A	A
6281541|F|0--17:T>A	7H	11	24.973	B	A	U	B	B	A	B	A	A	B	B	B	A	A	B	B	B	A	A	B	A	B	B	A	A	A	B	B	A	A	A	A	A	B	A	A	B	A	B	B	A	A	B	A	A	A
6283615|F|0--24:G>C	7H	11	25.067	B	A	B	B	B	A	B	A	A	B	B	B	A	A	B	B	B	A	A	B	A	B	B	A	A	B	B	B	A	A	A	A	A	B	A	U	B	A	B	B	A	A	B	A	A	A
3268483	7H	11	25.197	B	A	B	B	B	A	B	A	A	B	B	B	A	A	B	B	B	A	A	B	A	B	B	A	A	B	B	B	A	A	A	A	A	B	A	A	U	A	B	B	A	A	U	A	A	A
3255105|F|0-31:C>G-31:C>G	7H	11	25.34	B	A	B	B	B	A	B	A	A	B	B	B	A	A	B	B	B	A	A	B	A	B	B	A	A	B	B	B	A	A	A	A	A	B	A	A	B	A	B	B	A	A	B	A	A	A
6283615|F|0-24:G>C-24:G>C	7H	11	25.615	B	A	B	B	B	A	B	A	A	B	B	B	A	A	B	B	B	A	A	B	A	B	B	A	A	B	B	B	A	A	A	A	A	B	A	A	B	A	B	B	A	A	B	A	A	A
3664649	7H	11	25.792	B	A	B	B	B	U	B	A	A	B	B	B	A	A	B	B	B	A	A	B	A	B	B	A	A	B	B	B	A	A	A	A	A	B	A	A	B	A	B	B	A	A	B	A	A	A
3665898|F|0-68:G>C-68:G>C	7H	11	26.063	B	A	B	B	B	A	B	A	A	U	B	B	A	A	B	B	B	A	B	B	A	B	B	A	A	B	B	B	A	A	A	A	A	B	U	U	B	A	B	B	A	A	B	A	A	A
4010610	7H	11	26.518	B	A	B	B	B	A	B	A	A	B	B	B	A	A	B	B	B	A	B	B	A	B	B	A	A	B	B	B	A	A	A	A	A	B	A	A	B	A	B	B	A	A	U	A	A	A
3257523|F|0--22:G>A	7H	11	26.908	B	A	B	A	B	A	B	A	A	B	B	B	A	A	B	B	B	A	B	B	A	B	B	A	A	B	B	B	A	A	A	A	A	B	A	A	B	A	B	B	A	A	B	A	A	A
3665255|F|0-22:G>A-22:G>A	7H	11	27.068	B	A	B	B	B	A	B	A	A	B	B	B	A	U	B	B	B	A	B	B	A	B	B	A	A	B	U	B	A	A	A	A	A	B	U	A	B	A	B	B	A	A	B	A	A	A
5258247|F|0--26:C>T	7H	11	27.202	B	A	B	B	B	A	B	A	A	B	B	B	A	A	B	B	B	A	U	B	A	B	B	U	A	B	B	B	A	A	A	A	A	B	U	A	B	A	B	B	A	A	B	A	A	A
3398303|F|0--11:A>G	7H	11	27.447	B	A	B	A	B	A	B	A	A	B	B	B	A	A	B	B	B	A	B	B	A	B	B	A	A	B	B	B	A	A	A	A	U	B	U	A	B	A	B	B	A	A	B	A	A	A
4186741|F|0--20:C>T	7H	11	27.511	B	A	U	B	B	A	B	A	A	B	B	B	A	A	B	B	B	A	B	B	A	B	B	A	A	B	B	B	A	A	A	A	U	B	A	A	B	A	B	B	A	A	B	A	A	A
3271723|F|0--22:G>T	7H	11	27.606	B	A	B	B	B	A	B	A	A	B	B	B	A	A	B	B	B	A	B	B	A	B	B	A	A	B	B	B	A	A	A	A	A	B	A	A	B	A	B	B	A	A	B	A	A	A
4186741	7H	11	27.831	B	A	B	B	B	A	U	A	A	B	B	B	A	A	B	B	B	A	B	B	B	B	B	A	A	B	B	B	A	A	A	A	B	B	A	A	B	A	B	B	A	A	B	A	A	A
3664693	7H	11	28.017	B	A	B	B	B	A	A	A	U	B	B	B	A	A	B	B	B	A	B	B	A	B	B	A	A	B	B	B	A	A	A	A	U	B	B	A	B	A	B	B	A	A	B	A	A	A
6270351	7H	11	28.104	B	A	B	B	B	A	A	A	A	B	B	B	A	A	B	B	B	A	B	B	B	B	B	A	A	B	B	B	A	A	A	A	B	B	B	A	B	A	B	B	A	A	B	A	A	A
4006771|F|0-14:C>G-14:C>G	7H	11	28.378	B	A	B	B	B	A	A	A	A	U	B	B	A	A	B	B	B	A	B	B	A	A	B	A	A	B	B	B	A	A	A	A	A	B	A	A	B	A	B	B	A	A	B	A	A	A
3263464|F|0-31:A>G-31:A>G	7H	11	28.482	B	A	B	B	B	A	A	A	A	B	B	A	A	A	B	B	B	A	B	B	A	A	B	A	A	B	B	B	A	A	A	A	U	U	A	A	B	A	B	B	A	A	B	A	A	A
3434254|F|0-26:C>T-26:C>T	7H	11	28.567	B	A	B	B	B	A	A	A	A	B	B	A	A	A	B	B	B	A	B	B	A	B	B	A	A	U	B	B	A	A	A	A	A	B	A	A	B	A	B	B	A	A	B	A	A	A
6283613	7H	11	28.634	B	A	B	B	B	A	A	A	A	B	B	B	A	A	B	B	B	A	B	B	B	B	B	A	A	B	B	B	A	A	A	A	U	B	A	A	B	A	B	B	A	A	B	A	A	A
3255723|F|0--21:A>C	7H	11	28.723	B	A	B	B	B	A	A	A	A	B	B	B	A	A	B	B	B	A	B	B	A	B	B	B	A	B	B	B	A	A	A	A	A	B	A	A	B	A	B	B	A	A	B	A	A	A
5249728|F|0--41:T>G	7H	11	28.795	B	A	B	B	B	A	A	A	A	B	B	B	A	A	B	B	B	A	B	B	A	B	B	A	A	B	B	B	A	U	A	U	U	B	A	U	U	A	B	B	A	A	B	A	A	A
3434254|F|0--26:C>T	7H	11	28.965	B	A	B	B	B	A	A	A	A	B	B	B	A	A	B	B	B	A	B	B	A	B	B	B	A	B	B	B	A	A	A	A	A	B	A	A	B	A	B	B	A	A	B	A	A	A
3431169	7H	11	29.362	B	A	B	B	A	A	A	A	A	B	B	B	A	A	B	B	B	A	B	B	A	B	B	A	A	B	B	B	A	A	A	A	A	B	A	A	B	A	B	B	A	A	A	A	A	A
3666269|F|0-12:A>C-12:A>C	7H	11	29.654	B	A	B	B	A	A	A	A	U	B	B	B	A	A	B	B	B	A	B	B	A	B	B	A	A	B	B	B	B	A	A	A	U	B	U	A	B	A	B	B	A	A	B	A	A	A
3271078	7H	11	29.821	B	A	B	B	A	A	A	A	A	B	B	B	A	A	B	B	B	A	B	B	A	B	B	A	A	B	B	B	A	A	A	A	A	B	A	A	U	A	B	B	A	A	A	A	A	A
4791076|F|0--25:C>A	7H	11	30.029	B	A	B	B	A	A	A	A	A	B	B	B	A	A	B	B	B	A	B	B	A	B	B	A	U	B	B	B	A	A	A	A	A	B	U	A	B	A	B	B	A	A	B	A	A	A
3254925|F|0--17:G>T	7H	11	30.219	B	A	B	B	A	A	A	A	A	A	B	B	A	A	B	B	B	A	B	B	A	B	B	A	A	B	B	B	A	A	A	A	A	B	A	A	B	A	B	B	A	A	B	A	A	A
3254925|F|0-17:G>T-17:G>T	7H	11	30.417	B	A	B	B	A	A	A	A	A	B	B	B	A	A	B	B	B	A	B	B	A	B	B	A	A	B	B	B	B	B	A	U	A	B	U	A	B	U	B	B	A	A	B	A	A	A
3274932|F|0-13:A>T-13:A>T	7H	11	30.658	B	A	B	B	A	A	A	A	A	B	B	B	A	A	B	B	B	A	B	B	U	B	B	A	A	B	B	B	A	A	A	U	A	B	A	A	B	A	B	B	A	A	B	A	A	A
5261212|F|0-10:T>C-10:T>C	7H	11	30.872	B	A	B	B	B	A	A	B	A	B	B	B	A	U	B	B	B	A	B	B	U	B	B	A	A	B	B	B	A	A	A	A	A	B	A	A	B	A	B	B	A	A	B	A	A	A
4196424|F|0--17:T>C	7H	11	30.982	B	A	B	B	B	A	A	A	A	B	B	B	A	A	B	B	B	B	B	B	A	B	B	A	A	B	B	B	A	A	A	A	A	U	A	A	B	A	B	B	A	A	B	A	A	A
3254660|F|0-10:T>A-10:T>A	7H	11	31.119	B	A	B	B	A	A	A	A	A	B	B	B	A	A	B	B	B	A	B	B	A	B	B	A	A	B	B	B	B	B	A	A	A	B	U	A	B	A	B	B	A	A	B	A	A	A
5244070|F|0--31:G>T	7H	11	31.201	B	A	B	B	A	A	A	B	A	B	B	B	A	A	B	B	B	A	B	B	A	B	B	A	A	B	B	B	A	A	A	A	A	B	A	A	B	A	B	B	A	A	B	A	A	A
3271885|F|0--19:A>C	7H	11	31.274	B	A	B	B	A	A	A	A	A	B	B	B	A	A	B	B	B	B	B	B	A	B	B	A	A	B	B	B	A	A	A	A	A	B	A	A	B	A	B	B	A	A	B	A	A	A
3263932	7H	11	31.512	B	A	B	B	A	A	A	A	A	B	B	B	A	A	B	B	B	A	B	B	A	B	B	A	A	B	B	B	A	A	A	A	A	A	A	A	B	A	B	B	A	A	B	A	A	A
3431333	7H	11	31.609	B	A	B	B	A	A	A	A	A	B	B	B	A	A	B	B	B	A	B	B	A	B	B	A	A	B	B	B	A	A	A	A	U	A	A	A	B	A	B	B	A	A	B	A	A	A
3255724|F|0--55:A>C	7H	11	31.694	B	A	B	B	A	A	A	A	A	A	B	B	A	A	B	B	B	A	B	B	A	U	B	A	A	B	B	B	A	A	A	A	A	U	A	A	B	A	B	B	A	A	B	A	A	A
5258899|F|0--35:C>T	7H	11	31.828	B	A	U	B	A	A	A	A	A	B	B	B	A	A	B	B	B	A	B	B	A	A	B	A	A	B	B	B	A	A	A	A	A	A	A	A	B	A	B	B	A	A	B	A	A	A
4174089|F|0--40:G>A	7H	11	31.96	B	A	B	B	A	A	A	A	A	B	B	B	A	A	B	B	B	A	B	B	A	B	B	A	A	B	B	B	A	A	A	A	U	A	U	A	B	A	B	U	A	A	B	A	A	A
3257146|F|0--68:C>T	7H	11	32.042	B	A	B	B	A	A	A	A	A	B	B	B	A	A	B	B	B	A	B	B	A	A	B	A	A	B	B	B	A	A	A	A	A	A	A	A	B	A	B	B	A	A	B	A	A	A
3274062|F|0--14:A>G	7H	11	32.273	B	A	B	B	A	A	A	A	A	B	B	B	A	A	B	B	B	A	B	B	A	B	B	A	A	B	B	B	A	A	A	A	U	A	A	A	B	A	U	B	A	A	B	A	A	A
5258188|F|0-20:A>G-20:A>G	7H	11	32.45	B	A	A	B	A	A	A	A	A	A	B	B	A	A	B	B	B	A	B	B	A	B	B	A	A	B	B	B	A	A	A	A	U	A	U	A	B	A	B	B	A	A	B	A	A	A
3434296|F|0-28:A>G-28:A>G	7H	11	32.526	B	A	A	B	A	A	A	A	A	A	B	B	A	A	B	B	B	A	B	B	A	B	B	A	A	B	B	B	A	A	A	A	A	A	A	A	B	A	B	B	A	A	B	A	A	A
3931224|F|0-43:A>G-43:A>G	7H	11	32.907	B	A	B	B	A	A	A	A	A	B	U	B	A	A	B	B	B	A	B	B	A	B	A	A	A	A	B	U	U	A	A	A	A	A	A	A	B	A	B	B	A	A	B	A	A	A
6282442|F|0--18:G>C	7H	11	34.089	B	A	B	B	A	A	A	A	A	B	B	B	A	A	B	B	B	A	B	B	A	U	A	A	A	A	B	B	A	A	A	A	U	A	A	A	B	A	B	B	A	A	B	A	A	A
3931267	7H	11	35.045	B	A	B	B	A	A	A	A	A	B	B	B	A	A	B	B	B	A	B	B	A	B	A	A	A	A	U	U	A	A	A	A	A	A	A	A	B	A	B	B	A	A	B	A	A	A
3928726|F|0--10:G>C	7H	11	35.453	B	A	U	B	A	A	A	A	A	B	B	B	A	A	B	B	B	A	B	B	A	U	A	A	A	A	B	B	A	A	A	A	A	A	A	A	B	A	B	B	A	A	B	A	A	A
5259168|F|0--39:G>A	7H	11	36.033	B	A	U	B	A	A	A	A	A	U	B	B	A	A	B	B	B	A	B	B	A	B	A	A	A	A	B	B	A	A	A	A	A	A	U	A	B	A	B	B	A	A	B	A	A	A
3255213|F|0-7:G>C-7:G>C	7H	11	36.31	B	A	B	B	A	A	A	A	A	B	B	B	A	A	B	B	B	A	B	B	A	B	A	A	A	A	B	B	A	A	A	A	A	A	U	A	B	A	B	B	A	A	B	U	A	A
3432415|F|0-12:C>T-12:C>T	7H	11	36.581	B	A	B	B	A	A	A	A	A	B	B	B	A	A	B	B	B	A	B	B	A	B	A	A	A	A	B	B	A	A	A	A	A	A	A	A	B	A	B	B	A	A	B	A	A	A
3918399|F|0-17:A>T-17:A>T	7H	11	37.753	B	A	B	B	A	A	A	A	A	B	B	B	A	A	B	B	B	A	B	B	A	B	A	A	A	A	B	B	A	B	B	A	U	A	U	A	B	A	B	B	A	A	B	A	A	A
3258001|F|0--42:A>G	7H	11	37.953	B	A	B	B	A	A	A	A	A	B	B	B	A	A	B	B	B	A	B	B	A	B	A	A	A	A	B	B	A	B	B	A	U	A	A	A	B	A	B	B	A	A	B	A	A	A
3256975|F|0--27:G>C	7H	11	38.164	B	A	B	B	A	A	A	A	A	B	B	B	A	A	B	B	B	A	B	B	A	B	A	A	A	A	B	B	A	B	B	A	A	A	A	A	B	A	B	B	A	A	B	A	A	A
3985838|F|0--17:T>C	7H	11	39.327	B	A	B	B	A	A	A	A	A	B	B	B	A	A	B	B	B	A	B	B	U	B	A	A	A	A	B	B	A	B	B	A	A	A	U	A	B	A	A	B	A	A	B	A	A	A
3258115|F|0--26:G>C	7H	11	39.621	B	A	B	B	U	A	A	A	A	B	B	B	A	A	B	B	B	A	B	B	A	B	A	A	A	A	B	B	A	B	B	A	A	B	A	A	B	A	A	A	A	A	B	A	A	A
4197537|F|0--68:G>T	7H	11	39.707	B	A	B	B	A	A	A	A	A	B	B	B	A	A	B	B	B	A	B	B	U	B	A	A	A	A	B	B	A	B	B	A	U	B	U	A	B	A	A	A	A	A	B	A	A	A
3255408|F|0-37:C>G-37:C>G	7H	11	39.872	B	A	B	B	A	A	A	A	U	B	B	B	A	A	B	B	B	A	B	B	A	B	A	A	A	A	B	B	A	B	B	A	A	A	U	U	B	A	A	B	A	A	B	A	A	A
3922634|F|0--68:C>A	7H	11	39.968	B	A	B	B	A	A	A	A	A	B	B	B	A	A	B	B	B	A	B	B	A	B	A	A	A	A	B	B	A	B	B	A	A	A	A	A	B	A	A	A	A	A	B	A	A	A
3268698|F|0--43:A>C	7H	11	40.119	B	A	B	B	A	A	A	A	A	B	B	B	A	A	B	B	B	A	B	B	A	B	A	A	A	A	B	B	A	B	B	A	U	A	U	A	B	A	A	A	A	A	B	U	A	A
6281532	7H	11	40.255	B	A	B	B	A	A	A	A	A	B	B	B	A	A	B	B	B	A	B	B	A	B	A	A	A	A	B	B	A	B	B	A	U	A	A	A	B	A	A	U	A	A	B	A	A	A
5246324|F|0--60:T>C	7H	11	40.349	B	A	B	B	A	A	A	A	A	B	B	B	A	A	B	B	B	A	B	B	A	B	A	A	A	A	B	B	A	B	B	A	U	A	A	A	B	A	A	A	A	A	B	A	A	A
3258115|F|0-26:G>C-26:G>C	7H	11	40.636	B	A	B	B	A	A	A	A	A	B	B	B	A	A	B	A	B	A	B	B	A	B	A	A	A	A	B	B	A	B	B	A	A	A	A	A	B	A	A	A	A	A	B	A	A	A
3913014|F|0-5:A>G-5:A>G	7H	11	40.739	B	A	B	B	A	A	A	A	A	B	B	B	A	A	B	A	B	A	B	B	A	B	A	A	A	A	B	B	A	B	B	A	A	A	A	A	B	A	A	A	A	A	B	A	A	A
3987087|F|0-6:G>A-6:G>A	7H	11	41.017	B	A	B	A	A	U	A	A	A	B	B	B	A	A	B	B	B	A	B	B	A	B	A	A	A	A	B	B	A	B	B	A	A	A	A	A	B	A	A	A	A	A	B	A	U	A
4789997	7H	11	41.321	B	A	B	A	A	A	A	A	A	B	B	B	A	A	B	B	B	A	B	B	A	B	A	A	A	A	B	B	A	B	B	A	U	A	A	A	B	A	A	A	A	A	B	A	A	A
6280179|F|0-59:T>G-59:T>G	7H	11	41.478	B	A	B	U	A	A	A	A	A	B	B	B	A	A	B	B	B	A	B	B	A	B	A	A	A	A	B	B	A	B	B	A	U	A	A	A	U	A	A	A	A	A	B	A	A	A
3664628|F|0-28:C>T-28:C>T	7H	11	41.772	B	A	B	A	A	A	A	A	A	B	B	B	A	A	B	B	B	A	B	B	A	B	A	A	A	A	B	B	A	B	B	A	A	A	A	A	B	A	A	A	A	A	B	A	A	B
4187700|F|0-13:T>C-13:T>C	7H	11	41.965	B	A	B	A	A	A	A	A	A	B	B	B	A	A	B	B	B	A	B	B	A	B	A	A	A	A	B	B	A	B	B	A	A	A	U	A	B	A	A	A	A	A	B	A	A	B
4174876|F|0-13:G>A-13:G>A	7H	11	42.344	B	A	B	A	A	A	A	A	A	B	B	B	A	A	B	B	B	A	B	B	A	B	A	A	A	A	B	B	A	B	B	A	U	A	A	A	B	A	A	A	A	A	B	A	A	A
3261046|F|0-37:C>T-37:C>T	7H	11	42.683	B	A	B	A	A	A	A	A	A	B	B	B	A	A	B	B	B	A	B	B	A	B	A	U	A	A	B	U	A	B	B	B	A	A	U	A	B	A	A	A	A	A	B	A	A	A
3255231|F|0--17:C>T	7H	11	43.034	B	A	B	A	A	A	A	A	A	B	B	B	A	A	B	B	B	A	B	B	A	B	A	A	A	A	B	B	A	B	B	B	A	U	A	A	B	A	A	A	A	A	B	A	A	A
3999873|F|0--42:C>T	7H	11	43.405	B	A	B	A	A	A	A	A	A	B	B	B	A	A	B	B	B	A	B	B	B	B	A	U	A	U	B	B	A	B	B	B	A	A	A	A	B	A	A	A	A	A	B	A	A	A
3261965|F|0-34:C>T-34:C>T	7H	11	44.081	B	A	B	U	A	U	A	A	A	B	A	B	A	A	B	B	B	A	B	B	B	B	A	U	A	A	B	B	A	B	B	B	A	A	A	A	B	A	A	U	A	A	B	U	A	A
3256216|F|0--34:C>T	7H	11	44.943	B	A	B	A	A	A	A	A	A	B	U	B	A	A	B	B	B	A	B	U	B	B	A	A	A	A	B	B	A	B	B	B	A	A	A	A	B	A	A	A	A	A	B	A	A	A
3263657|F|0--7:T>G	7H	11	45.429	B	A	B	A	A	A	U	A	B	B	A	B	A	A	B	B	B	A	B	B	B	B	A	A	A	A	B	B	A	B	B	B	A	A	A	A	B	A	A	A	A	A	B	A	A	A
3263657|F|0-7:T>G-7:T>G	7H	11	46.587	B	A	B	A	A	A	A	A	B	B	A	B	A	A	B	U	U	A	B	B	B	A	A	A	A	A	B	B	A	B	B	B	A	A	A	A	B	A	A	A	A	A	B	A	A	A
3263988|F|0-7:G>A-7:G>A	7H	11	46.784	B	A	A	A	A	A	A	A	B	B	A	B	A	A	B	B	B	A	B	U	B	B	A	A	A	A	B	U	A	B	B	B	A	A	A	A	B	A	A	A	A	A	B	A	A	A
6280021|F|0-20:A>G-20:A>G	7H	11	47.153	B	A	A	A	A	A	A	A	B	B	A	B	A	A	B	B	B	A	B	B	B	A	A	A	A	A	B	B	A	B	B	B	A	A	A	A	B	A	A	A	A	A	B	A	A	A
[truncated: 84 more columns]
