# Supplementary material for: Mapping and validation of major quantitative trait loci for kernel length in wild barley (Hordeum vulgare ssp. spontaneum)
Source: BMC Genet. 2016 Sep 13;17(1):130. doi: 10.1186/s12863-016-0438-6 (PMC5022165; doi:10.1186/s12863-016-0438-6)
Supplement: Additional file 6: — Linkage maps constructed using the Baudin/Awcs276 recombinant inbred line (RILs) population. (XLSX 60 kb) [file 12863_2016_438_MOESM6_ESM.xlsx]

## Sheet:  Additional file 5
Additional File 5: Linkage maps constructed using the Baudin/Awcs276 recombinant inbred line (RILs) population.
group1			group2			group3			group4			group5			group6			group7			group8			group9			group10			group11
Maker	Position		Maker	Position		Maker	Position		Maker	Position		Maker	Position		Maker	Position		Maker	Position		Maker	Position		Maker	Position		Maker	Position		Maker	Position
3271438|F|0-26:C>G-26:C>G	0		3257132|F|0-37:C>T-37:C>T	0		3434264|F|0--41:G>T	0		5257482|F|0-61:A>G-61:A>G	0		4789092|F|0--8:A>G	0		3257707|F|0--15:T>C	0		3261439|F|0--11:T>C	0		3398271|F|0-56:T>C-56:T>C	0		3257573|F|0-17:C>G-17:C>G	0		3256864|F|0-41:A>G-41:A>G	0		4016249|F|0--66:A>G	0
6270671	4.992		3276525|F|0--32:G>C	0.481		3398336|F|0-31:T>C-31:T>C	0.711		3267515|F|0--23:T>C	0.446		3398745|F|0--25:G>C	0.398		3272324	1.399		3920315|F|0--47:G>T	0.687		4007128|F|0--49:C>T	0.155		3256656|F|0-32:A>G-32:A>G	0.405		3256864|F|0--41:A>G	0.277		4016249|F|0-66:A>G-66:A>G	0.111
3432707|F|0--35:G>A	5.422		3398348|F|0--23:A>G	1.391		3259605|F|0--53:G>C	1.249		3268010|F|0--50:A>G	0.593		6284487	0.73		4006452|F|0-49:G>A-49:G>A	1.592		3916446|F|0-53:T>C-53:T>C	1.064		5249651|F|0-5:G>A-5:G>A	0.285		3916164	0.54		6281912|F|0-27:A>C-27:A>C	1.326		3265990|F|0-23:C>T-23:C>T	0.334
3665602|F|0-13:A>G-13:A>G	5.627		3262168|F|0-55:C>G-55:C>G	2.51		3275071|F|0-10:G>A-10:G>A	1.518		3434192|F|0-58:G>C-58:G>C	0.768		4197331|F|0-27:T>A-27:T>A	1.097		3271502|F|0--17:C>T	1.936		3916446|F|0--53:T>C	1.248		3398271|F|0--56:T>C	0.453		3258268|F|0-14:C>G-14:C>G	0.66		3432640|F|0-17:A>T-17:A>T	1.581		3433405	0.495
3917798|F|0--29:T>C	5.854		3666991|F|0--20:G>C	4.765		3431205	2.389		3261209|F|0--38:C>G	0.819		4330940|F|0--20:G>T	1.599		4189638	2.14		3276660|F|0-22:G>A-22:G>A	1.281		3398597|F|0-44:T>C-44:T>C	0.586		3256756|F|0--31:C>G	0.738		3260618|F|0-51:T>C-51:T>C	2.601		3255537|F|0--50:G>A	0.761
3664963|F|0-6:A>G-6:A>G	6.292		3254708|F|0-22:G>T-22:G>T	6.297		3928208|F|0--48:A>G	3.876		6281571|F|0--63:A>C	0.971		3258000|F|0-13:G>A-13:G>A	2.948		3271502	2.34		3920007|F|0--65:A>C	1.549		3261159|F|0-38:C>T-38:C>T	0.663		3256732|F|0-49:G>A-49:G>A	0.821		3398793|F|0-20:G>C-20:G>C	3.215		5256700|F|0--58:C>T	0.978
3263340|F|0-32:G>A-32:G>A	8.467		4015850	7.669		4015851|F|0-10:G>A-10:G>A	5.131		3258692|F|0-56:C>A-56:C>A	1.141		3913387	3.205		3264718|F|0-27:G>A-27:G>A	2.414		5249572|F|0-29:A>G-29:A>G	1.789		4191988|F|0-16:C>T-16:C>T	0.813		3255330|F|0-38:G>C-38:G>C	1.18		3273989|F|0-22:G>T-22:G>T	6.477		3396069|F|0--5:G>A	1.102
3263218|F|0-29:T>C-29:T>C	8.751		3256807|F|0-62:G>A-62:G>A	8.414		3432484|F|0--24:C>G	5.565		3257351|F|0-24:G>A-24:G>A	1.142		3931017	3.427		3256066|F|0-61:G>C-61:G>C	3.213		3257401|F|0--38:C>A	1.967		3923749|F|0--14:T>C	0.99		3664625|F|0-20:T>G-20:T>G	1.283		3986764|F|0-40:C>G-40:C>G	8.623		5256700|F|0-58:C>T-58:C>T	1.26
3664588	9.208		4013910	9.323		5242367|F|0--20:T>A	6.19		6280723|F|0--11:A>G	1.155		3396255|F|0--41:C>T	3.7		4007047|F|0--28:C>T	3.267		3263934|F|0-31:C>T-31:C>T	2.384		3923749|F|0-14:T>C-14:T>C	1.035		3398244|F|0--6:C>T	1.584		3922160|F|0-28:C>T-28:C>T	8.99		3396069|F|0-5:G>A-5:G>A	1.311
3256736|F|0-60:G>C-60:G>C	9.272		3662766	11.098		6277298|F|0-16:G>A-16:G>A	6.887		3267515|F|0-23:T>C-23:T>C	1.298		3259503|F|0-22:A>G-22:A>G	4.001		3396402|F|0--10:T>C	3.38		6280118|F|0-30:A>C-30:A>C	2.966		4191988|F|0--16:C>T	1.067		6278451|F|0--7:G>T	1.979		4013262|F|0--8:C>T	9.328		3260999|F|0--27:A>T	1.711
6255695	9.465		4010630	11.211		3262925|F|0--35:G>C	7.297		3261209|F|0-38:C>G-38:C>G	1.336		3915669|F|0--23:C>A	4.459		3432529|F|0--47:A>G	3.506		3262873|F|0--61:T>G	3.491		3258036|F|0--51:T>G	1.206		3276021	2.3		4790716|F|0--19:A>G	9.451		5241521|F|0--20:C>T	1.957
3932028|F|0--18:A>G	9.523		3263360	11.657		5256467|F|0-13:A>G-13:A>G	7.485		3434192|F|0--58:G>C	1.536		3395864	4.76		3266456	4.866		3434089|F|0--25:G>A	3.708		3275004|F|0--6:C>A	1.332		3271426	2.539		3432320|F|0-36:T>C-36:T>C	9.86		5241521|F|0-20:C>T-20:C>T	2.297
3910481	9.657		3260489|F|0-38:G>A-38:G>A	12.203		3255173|F|0--9:T>C	8.409		3257516|F|0-41:G>C-41:G>C	1.595		3266692	5.204		3269569	6.078		3254839|F|0--36:G>C	3.911		3255813|F|0--26:C>T	1.418		3398443|F|0-24:T>C-24:T>C	3.639		3922160|F|0--28:C>T	10.034		6280312	2.57
3254849|F|0--13:A>G	9.715		5250292|F|0-8:T>A-8:T>A	12.736		3260737|F|0--58:C>G	9.294		6283968|F|0--51:A>G	1.776		3432456|F|0--55:C>T	6.246		4188370	6.369		3986140|F|0-52:T>C-52:T>C	4.07		3919951|F|0-48:A>G-48:A>G	1.459		3255040|F|0-19:C>T-19:C>T	4.508		3257939|F|0-27:A>G-27:A>G	10.294		4169933|F|0--66:C>G	2.916
3432664|F|0-18:A>G-18:A>G	9.791		3276321|F|0-6:C>T-6:C>T	13.568		3917270	9.528		3916742	1.951		3925076|F|0-16:T>A-16:T>A	7.882		3257648	6.609		3265603|F|0-34:A>C-34:A>C	4.335		3258663|F|0-68:A>G-68:A>G	1.628		3266659|F|0--60:G>A	4.707		5257636	10.527		3255580|F|0--15:C>T	3.163
4007158|F|0--22:A>C	9.818		3254756|F|0--60:G>A	14.941		3925291|F|0-43:T>C-43:T>C	10		3986708|F|0-32:T>C-32:T>C	2.163		3273680|F|0-13:A>G-13:A>G	9.606		3271424	6.619		4780700|F|0--11:G>T	4.572		3257230|F|0-27:T>C-27:T>C	1.723		4188676|F|0--34:T>C	4.776		5251318|F|0-6:T>A-6:T>A	10.619		4006731|F|0-34:T>C-34:T>C	3.488
5255559|F|0--61:T>C	9.843		3261750|F|0--17:G>A	15.46		3259614|F|0-56:C>G-56:C>G	10.346		3256255	2.45		6270478	10.849		5250894|F|0--67:T>C	6.642		3985829|F|0-40:C>T-40:C>T	4.878		3258670|F|0--7:T>G	1.846		3258494|F|0--41:A>C	4.979		3259077|F|0-57:C>G-57:C>G	10.858		3258148|F|0-65:T>C-65:T>C	3.515
3931955	10.209		4792981|F|0--5:T>C	15.985		3432853|F|0--43:G>T	10.476		6277650	2.606		4006412|F|0--61:G>A	11.678		4006587|F|0-41:T>C-41:T>C	6.769		3986140|F|0--52:T>C	5.034		3986180|F|0--38:A>G	1.903		4006909|F|0--19:G>C	5.058		3258783|F|0--58:C>G	11.045		3276464|F|0--17:T>C	3.679
5251531	10.21		3254756|F|0-60:G>A-60:G>A	16.916		3259614|F|0--56:C>G	10.925		5259113|F|0--20:T>C	2.715		3270208|F|0-10:C>T-10:C>T	12.055		5258603|F|0-7:T>C-7:T>C	7.099		3918590|F|0--15:A>C	5.143		3275738|F|0--13:A>T	1.929		3268229	5.142		5242769|F|0-19:T>G-19:T>G	11.53		6278555	3.895
4790291|F|0-49:A>G-49:A>G	10.221		4016019|F|0--29:C>T	17.481		4187024|F|0-29:G>A-29:G>A	11.18		4189069	3.736		4006412|F|0-61:G>A-61:G>A	12.363		3432428|F|0-55:A>G-55:A>G	7.359		3256788|F|0-52:T>A-52:T>A	5.388		4196192|F|0-53:C>T-53:C>T	1.968		3268496|F|0--60:A>G	5.238		3260558|F|0--8:G>A	11.902		6272767|F|0--7:C>G	4.038
4790291|F|0--49:A>G	10.309		3271619	17.95		3255315|F|0--35:G>A	11.665		3259690|F|0-52:A>G-52:A>G	4.008		6280590|F|0--10:G>A	12.722		6282635|F|0--12:A>G	7.634		3664063|F|0-31:C>T-31:C>T	5.698		3258663|F|0--68:A>G	2.011		3270106|F|0--47:A>G	5.285		3665140|F|0--5:T>C	11.954		6277207	4.147
3270958	10.454		3396593	18.349		3665872|F|0-12:G>A-12:G>A	12.055		4330908	4.184		4007381|F|0-64:C>T-64:C>T	12.857		3274060|F|0-25:G>A-25:G>A	9.795		6282624|F|0-8:T>A-8:T>A	5.82		3273708	2.07		3257870|F|0-21:G>C-21:G>C	5.334		5251318|F|0--6:T>A	12.275		3812656|F|0-52:T>C-52:T>C	4.274
3266726|F|0-18:T>C-18:T>C	10.527		3255099|F|0-48:G>C-48:G>C	18.809		5244596|F|0--11:C>A	12.464		3661935	4.415		4191749|F|0--11:A>C	13.247		3926828|F|0-26:A>G-26:A>G	14.046		6282624|F|0--8:T>A	6.068		3259824|F|0-36:C>T-36:C>T	2.147		3255262|F|0--20:C>G	5.444		3260306|F|0-28:G>T-28:G>T	12.497		3398689|F|0-32:T>C-32:T>C	4.401
3258545|F|0--33:T>C	10.606		3254893|F|0-40:T>C-40:T>C	19.032		3665872|F|0--12:G>A	12.552		3255995|F|0-42:A>G-42:A>G	5.811		4191749|F|0-11:A>C-11:A>C	13.66		3432496	14.27		3256047|F|0--29:C>G	6.09		3915231|F|0--19:G>A	2.278		5244555|F|0--10:T>G	5.57		3264017|F|0-5:G>C-5:G>C	12.66		5258859|F|0-24:T>G-24:T>G	4.526
3666545	10.609		3264715	20.885		5245545|F|0-14:C>G-14:C>G	12.804		3270902	6.352		3396055|F|0-32:A>C-32:A>C	13.796		3432490|F|0-28:T>C-28:T>C	19.91		6280118|F|0--30:A>C	6.09		3812304|F|0-33:A>G-33:A>G	2.331		3811156|F|0--50:G>A	5.711		3810256|F|0--31:G>A	13.246		4171856|F|0-14:A>G-14:A>G	4.679
3922869|F|0-59:C>T-59:C>T	10.61		3398314|F|0--9:T>A	23.195		3256214|F|0-30:A>G-30:A>G	12.945		3267455|F|0--27:G>C	6.789		4007381|F|0--64:C>T	14.08		3255359|F|0--36:C>T	30.278		3666073|F|0--6:A>G	6.215		4189961|F|0--35:G>A	2.444		3260953|F|0--66:C>T	6.007		4017086|F|0-20:C>T-20:C>T	14.785		3259161|F|0-22:A>G-22:A>G	5.165
3922869|F|0--59:C>T	10.766		3398314|F|0-9:T>A-9:T>A	23.287		3263921|F|0-22:G>C-22:G>C	13.427		3267827	7.185		6280590|F|0-10:G>A-10:G>A	14.23		3270390	31.127		4172735|F|0--8:C>G	6.469		3987012|F|0-14:A>G-14:A>G	2.489		3395715|F|0-28:T>A-28:T>A	6.106		3261470	15.071		3927505|F|0-27:T>C-27:T>C	5.299
4006823	11.012		3259626|F|0--44:C>A	25.75		3276724|F|0--25:T>A	13.635		3398277|F|0--23:T>C	7.718		3259603|F|0--68:G>C	14.329		3258649|F|0--21:G>A	33.623		3256191|F|0-45:G>A-45:G>A	6.631		3928737|F|0-43:G>A-43:G>A	2.534		3264918|F|0--21:A>T	6.347		3270192	15.962		3257624|F|0--22:A>G	5.528
6282534	11.833		6283422|F|0--49:G>C	27.832		3254852|F|0-65:C>A-65:C>A	15.469		4014769|F|0-21:A>G-21:A>G	7.826		3262740|F|0--17:G>T	14.415		5257127|F|0--39:G>A	33.921		6280199|F|0--19:T>C	6.888		3432467|F|0--49:T>C	2.576		3811156|F|0-50:G>A-50:G>A	6.435		3397839|F|0--7:C>T	16.922		3257144|F|0--11:G>A	6.028
3256250|F|0--5:C>T	12.239		3274874|F|0-6:A>C-6:A>C	28.668		3254852|F|0--65:C>A	16.326		5256808|F|0-26:T>C-26:T>C	7.929		3259603|F|0-68:G>C-68:G>C	14.659		5254970|F|0-58:C>A-58:C>A	34.707		3275579|F|0--41:T>C	7.069		3921333|F|0-27:A>G-27:A>G	2.65		3264146	7.406		3260938|F|0-10:C>A-10:C>A	17.626		5240765|F|0--18:T>C	6.331
3263612	13.903		3267475	28.945		6270031|F|0-48:C>G-48:C>G	17.508		3274681|F|0-10:T>C-10:T>C	8.2		3259331|F|0--29:C>T	15.377		4192507|F|0-62:A>C-62:A>C	36.863		3256047|F|0-29:C>G-29:C>G	7.742		3432482|F|0-47:T>G-47:T>G	2.712		4173002	7.962		3662199	18.015		3927914|F|0--48:T>C	7.808
3258137|F|0--58:A>C	14.354		3274874|F|0--6:A>C	29.557		6269825|F|0-36:C>T-36:C>T	19.164		3259406|F|0-22:C>T-22:C>T	8.981		3913906|F|0-27:A>G-27:A>G	15.56		5249518|F|0--7:G>C	38.748		3254684|F|0-50:G>C-50:G>C	8.349		3929589	2.8		3256542|F|0-29:T>C-29:T>C	8.179		3258462|F|0-54:G>A-54:G>A	18.273		6248688	8.089
3266452	14.711		3661771|F|0--13:G>A	31.681		3429870	19.462		3665322|F|0--29:C>A	9.641		4174220|F|0--64:G>A	15.81		3923184|F|0--9:C>T	39.453		3256095|F|0--29:A>G	10.018		3270310	2.895		3256542|F|0--29:T>C	8.479		5258583|F|0-28:A>C-28:A>C	18.848		3999958|F|0-11:A>G-11:A>G	8.521
3269447	15.187		3257279|F|0--53:T>G	31.782		6270846	19.883		3665322|F|0-29:C>A-29:C>A	9.962		3256684|F|0--39:G>A	16.933		3432360|F|0-65:T>C-65:T>C	39.561		3271808	10.846		3261177|F|0-9:A>C-9:A>C	2.954		3264097|F|0--18:C>T	11.909		4781265|F|0--8:C>G	19.016		3270948|F|0--58:G>A	8.745
3256627|F|0--46:T>C	15.43		3274205	31.883		3262605|F|0-38:T>C-38:T>C	21.372		3255201|F|0--16:C>T	10.04		3263727|F|0--35:G>A	17.222		6277406|F|0-44:T>C-44:T>C	39.764		3662475|F|0--9:T>C	11.807		3258586|F|0-50:A>G-50:A>G	3.149		3986350	12.212		6270866	19.58		3396016	9.192
3921340|F|0--23:G>T	15.591		3921519|F|0-50:C>G-50:C>G	32.376		3922021|F|0-6:G>A-6:G>A	21.605		3255852|F|0--13:C>A	10.148		3925310|F|0--48:G>A	17.52		3666377|F|0--45:C>G	39.765		4792677|F|0--58:G>C	12.248		3923953|F|0-23:G>A-23:G>A	3.262		3921093|F|0--32:C>T	12.574		3262485|F|0-25:C>G-25:C>G	20.422		3257181|F|0--9:A>G	9.795
3921340|F|0-23:G>T-23:G>T	15.934		3257279|F|0-53:T>G-53:T>G	33.053		6283623|F|0-20:C>T-20:C>T	22.144		3257550|F|0--51:T>G	10.27		3263727|F|0-35:G>A-35:G>A	17.854		4188689|F|0-20:C>G-20:C>G	39.894		3432841|F|0-9:G>T-9:G>T	12.555		3432592|F|0--29:A>G	3.366		5335929|F|0--41:T>A	13.577		6278437|F|0-11:A>G-11:A>G	21.18		3258464|F|0-53:C>T-53:C>T	9.946
3254834|F|0--25:C>G	16.397		6283106|F|0--21:G>C	35.17		5242927|F|0--22:C>T	22.661		4169654|F|0--39:A>G	10.35		3398731|F|0-47:C>T-47:C>T	17.974		3256996|F|0-64:G>A-64:G>A	40.145		4792677|F|0-58:G>C-58:G>C	12.717		5257484|F|0-27:A>G-27:A>G	3.511		6281943|F|0-38:C>G-38:C>G	13.994		6278438	21.392		3911676|F|0--28:T>A	10.061
3258211|F|0-61:C>T-61:C>T	24.776		3275767|F|0-21:G>C-21:G>C	35.525		3262300|F|0--16:C>T	22.947		3433060|F|0--26:C>G	10.531		3434207|F|0--59:T>G	18.026		3664808|F|0--20:A>G	41.332		3272360|F|0-36:A>T-36:A>T	13.141		3258615	3.815		3272889|F|0-21:G>A-21:G>A	14.103		3255341|F|0--23:G>A	21.761		3259348|F|0--38:C>G	10.141
3254772|F|0--41:A>G	25.614		5338662|F|0--38:G>C	35.933		6269673|F|0--14:T>C	23.204		3433060|F|0-26:C>G-26:C>G	10.626		3256684|F|0-39:G>A-39:G>A	18.079		4006910|F|0--19:A>G	41.665		3264401	14.246		3921333|F|0--27:A>G	3.932		3923834|F|0--68:C>A	14.221		3276171	22.14		3259537|F|0-29:C>T-29:C>T	10.289
3265196|F|0--25:T>A	30.93		3275767|F|0--21:G>C	37.194		6281026	24.045		5334712|F|0-20:T>C-20:T>C	10.979		3926461|F|0-39:G>A-39:G>A	18.168		6255963	41.88		6280288|F|0--56:T>C	15.577		4792444|F|0-16:G>A-16:G>A	4.046		3917966|F|0--15:T>C	14.357		3256650|F|0--32:C>T	22.518		4174385|F|0--36:T>G	11.364
6282659|F|0--5:C>G	31.691		6281903|F|0--5:C>A	39.69		5242927|F|0-22:C>T-22:C>T	24.366		3272782|F|0--8:A>C	11.165		3923756|F|0-12:G>A-12:G>A	18.204		4006910	42.061		3431024|F|0--68:T>C	16.003		4007128|F|0-49:C>T-49:C>T	4.293		4012028|F|0--20:G>T	14.429		4791177|F|0-10:C>T-10:C>T	23.425		3434125|F|0--16:C>T	11.57
3985932	34.376		3262907|F|0--7:C>A	40.103		3256569|F|0--6:T>C	24.663		3275494|F|0--25:A>G	11.258		3923756|F|0--12:G>A	18.431		4006910|F|0-19:A>G-19:A>G	42.276		3432403|F|0--27:A>G	16.355		3256926|F|0--5:G>C	4.738		3272889|F|0--9:G>C	14.729		4000242|F|0--57:C>T	23.611		4175281|F|0--67:G>A	12.694
6269748|F|0-16:G>A-16:G>A	34.669		5256149|F|0-12:T>C-12:T>C	40.379		3434268|F|0--25:A>G	25.786		5260212|F|0-31:G>C-31:G>C	11.425		3398731|F|0--47:C>T	18.448		3255426|F|0--31:G>A	42.467		3398198|F|0-11:A>G-11:A>G	16.557		3924427|F|0--37:G>C	5.049		3258735|F|0-67:A>C-67:A>C	15.231		5240996|F|0--21:T>C	23.756		3267149|F|0-31:C>T-31:C>T	13.114
3274167|F|0--60:C>T	36.298		3928821|F|0-7:A>G-7:A>G	41.503		3925594|F|0--18:G>T	28.849		4172185|F|0-41:G>A-41:G>A	11.765		3432308|F|0-5:C>T-5:C>T	18.568		3255426|F|0-31:G>A-31:G>A	42.508		5249879|F|0--55:C>T	16.599		3258414	5.215		6282662	15.443		3255637|F|0--16:C>T	24.808		3258622|F|0-6:C>G-6:C>G	13.195
3986907|F|0--11:G>T	37.553		5245589|F|0-16:T>C-16:T>C	51.389		3270186|F|0-67:C>T-67:C>T	30.399		3262330|F|0-30:T>C-30:T>C	12.641		3265216|F|0--22:G>C	18.778		4170548|F|0-14:A>C-14:A>C	42.511		4184551|F|0--18:A>G	16.836		3261126|F|0--20:G>A	5.384		3928605	15.783		3661951|F|0-65:G>T-65:G>T	25.404		4000197|F|0--7:T>G	13.332
3927982|F|0--56:A>T	37.881		3920165|F|0--28:A>G	53.386		3260104|F|0--43:G>T	33.74		3930491|F|0--19:G>A	12.92		3925310|F|0-48:G>A-48:G>A	18.923		3664808|F|0-20:A>G-20:A>G	42.512		3919623|F|0--17:C>T	17.152		3258343|F|0-49:T>C-49:T>C	5.532		3270933	16.264		3266247|F|0--29:G>A	25.689		3910783|F|0-54:A>G-54:A>G	13.433
3273636|F|0-7:A>G-7:A>G	38.041		3398218|F|0--30:T>C	53.861		4185463|F|0-12:C>A-12:C>A	34.824		3665103|F|0-59:G>A-59:G>A	13.342		3263717|F|0--12:T>A	19.101		3255898|F|0-9:G>A-9:G>A	44.557		3257207|F|0-32:C>G-32:C>G	17.326		3665036|F|0--35:A>G	5.65		6248663	16.401		3255482|F|0--34:T>C	25.962		3663428|F|0-29:C>A-29:C>A	13.606
3255609|F|0--22:C>T	38.315		3919641|F|0--26:G>C	54.18		6282673|F|0-5:G>C-5:G>C	35.156		3398357|F|0--62:C>T	13.683		3434207|F|0-59:T>G-59:T>G	19.791		3256173|F|0-7:C>A-7:C>A	45.773		3920219|F|0-32:G>C-32:G>C	17.769		4000221|F|0--23:A>G	6.649		3270114|F|0--55:G>C	16.587		3274534|F|0--22:G>A	26.22		3275330|F|0--55:C>T	13.744
3432647|F|0-17:T>C-17:T>C	38.403		3270634|F|0-15:G>A-15:G>A	54.579		3931569|F|0-35:T>A-35:T>A	35.488		3397545|F|0-31:T>C-31:T>C	14.047		3258361|F|0--22:C>T	19.989		3256513|F|0-48:A>T-48:A>T	45.977		3987234|F|0--41:T>C	18.177		5338884|F|0-57:C>T-57:C>T	6.877		3664076	16.816		3276132|F|0--21:G>T	26.717		5245361	14.462
3255609|F|0-22:C>T-22:C>T	38.602		3261270|F|0--10:C>G	54.978		3255917|F|0-9:G>A-9:G>A	36.372		5248487|F|0--8:T>C	14.171		3912178	20.923		3398823|F|0-28:T>C-28:T>C	52.175		3274274|F|0-40:C>A-40:C>A	18.625		3273774|F|0--39:C>T	7.278		4015572	17.102		3275101|F|0--50:T>C	26.998		3254997|F|0-23:C>G-23:C>G	14.579
3267106	38.841		3257606|F|0--58:T>A	60.529		3396846|F|0--5:T>C	36.9		3259079|F|0--5:T>A	14.311		3926942|F|0-52:G>A-52:G>A	21.681		3261888|F|0--31:G>A	53.066		3263037|F|0--26:A>T	20.565		3662759|F|0--13:G>A	7.533		4184563	17.692		3910231|F|0--67:T>A	27.32		3398376|F|0--23:C>G	15.76
3666398|F|0--29:G>A	39.544		3256692|F|0-62:A>G-62:A>G	62.565		3255689|F|0--34:C>G	37.486		3397545|F|0--31:T>C	14.534		3266501|F|0--66:G>A	24.086		3434124|F|0--10:A>G	56.077		4006815	22.72		6280331|F|0-13:T>C-13:T>C	7.725		3255258|F|0--42:T>A	18.111		3930356	27.821		5250232|F|0--41:C>T	16.642
3255880|F|0-10:C>T-10:C>T	39.721		6283153|F|0-19:G>T-19:G>T	63.154		3258388|F|0-32:A>C-32:A>C	37.859		3912855|F|0--37:C>A	14.721		3260192|F|0-28:A>C-28:A>C	25.717		3255961|F|0--15:C>T	56.204		6280069|F|0-44:G>T-44:G>T	23.869		3432377|F|0-43:C>A-43:C>A	7.931		3665654	18.318		3255234|F|0-14:C>G-14:C>G	28.802		3395871|F|0--64:C>T	16.672
3258882|F|0--22:A>T	40.026		3272144|F|0-7:A>C-7:A>C	63.556		3920416|F|0-44:C>G-44:C>G	37.969		6278232|F|0--16:G>A	14.857		3911288	25.887		3434188|F|0--35:T>C	56.339		3919701	24.324		3274847|F|0--19:A>C	8.108		3398589|F|0--33:C>T	19.329		3914630|F|0-22:C>A-22:C>A	28.925		3255485|F|0--20:G>C	16.994
3256093|F|0--31:G>C	40.192		3271183|F|0--57:C>G	63.69		3263085|F|0--14:C>G	38.19		6282643|F|0--23:G>T	15.209		3665336|F|0-27:T>C-27:T>C	25.998		3398830|F|0--9:C>T	56.875		3911544|F|0-40:C>T-40:C>T	24.635		6269638|F|0--56:C>T	8.246		3663911|F|0-5:A>T-5:A>T	19.878		6278250|F|0-13:A>C-13:A>C	29.055		4793132	17.122
3666398|F|0-29:G>A-29:G>A	40.333		3275009|F|0--13:C>T	63.822		3270939|F|0--59:G>T	38.319		3255944|F|0-48:G>C-48:G>C	15.472		3275848|F|0--15:G>C	26.223		3271336	57.255		3258898|F|0--45:C>A	25.058		3259006|F|0-13:G>A-13:G>A	8.325		3262589|F|0--18:T>C	20.037		3923832|F|0-43:A>T-43:A>T	29.348		3429688|F|0--38:T>C	19.095
3919745|F|0-57:A>G-57:A>G	42.735		3258776|F|0-15:A>G-15:A>G	64.136		5255815|F|0-11:G>C-11:G>C	40.891		3256278|F|0--7:T>G	15.77		5334702|F|0-20:G>A-20:G>A	26.373		3258297|F|0--10:G>A	57.406		3271608	25.372		3275297|F|0-11:T>A-11:T>A	8.57		3926956	20.16		3396076	29.858		3254828|F|0--61:C>T	20.484
3258392|F|0--21:G>A	43.226		3254965|F|0-7:T>C-7:T>C	64.475		3257890|F|0-5:C>T-5:C>T	41.536		3256278|F|0-7:T>G-7:T>G	16.021		3924960|F|0-46:G>A-46:G>A	27.53		3921401	57.567		3913898|F|0--48:A>C	25.766		3264034|F|0--5:G>A	8.756		3260814|F|0-35:G>C-35:G>C	20.57		3272199|F|0-33:G>A-33:G>A	30.183		4014257|F|0--17:G>C	20.912
6277353|F|0--14:G>C	44.945		3912414|F|0--22:C>T	64.599		3275078|F|0-11:A>G-11:A>G	41.883		3921023|F|0--14:A>T	17.057		3255616|F|0--52:A>G	27.901		3254673|F|0--42:T>C	57.676		3430474|F|0-38:T>C-38:T>C	25.852		5240569|F|0--23:G>A	8.937		4594922|F|0-22:A>G-22:A>G	20.89		3265704	30.355		5255873|F|0-17:C>T-17:C>T	21.148
3260586|F|0--23:T>C	47.572		3254965|F|0--28:C>A	64.83		3262059|F|0-5:T>C-5:T>C	42.144		6281863|F|0-35:C>G-35:C>G	17.36		6281974|F|0--20:G>C	27.997		3254673|F|0-42:T>C-42:T>C	57.76		3663228|F|0-29:G>A-29:G>A	26.197		3258718|F|0-9:G>A-9:G>A	9.31		5242794|F|0-51:A>T-51:A>T	20.951		3265632	31.106		4175271|F|0-50:G>C-50:G>C	21.35
3986778|F|0--12:T>G	47.898		3261589|F|0--55:C>G	64.9		3665632|F|0-48:G>A-48:G>A	42.381		6283337|F|0-49:A>G-49:A>G	17.607		3916449|F|0-16:C>T-16:C>T	28.262		4191495|F|0--36:T>C	57.799		3272672|F|0-27:T>A-27:T>A	26.788		6283580|F|0--40:A>G	9.412		3931860|F|0-20:T>A-20:T>A	21.21		3254788	32.517		3432589|F|0--53:C>G	21.576
3922047|F|0-22:G>T-22:G>T	48.386		3259847|F|0--5:A>G	65.125		4196885	42.694		6283337|F|0--49:A>G	17.811		3927202|F|0--7:C>T	28.509		4187455|F|0-21:C>T-21:C>T	57.964		3913061|F|0-52:C>T-52:C>T	27.266		4196651|F|0--11:C>G	9.671		6283582|F|0--55:A>T	21.332		4006657|F|0--6:C>T	33.11		3256863|F|0--29:G>A	21.978
3263530|F|0-30:A>G-30:A>G	48.991		4197194|F|0--20:G>C	65.32		4792588|F|0-54:G>A-54:G>A	43.842		3258864|F|0--39:A>G	18.189		3258025|F|0-41:C>G-41:C>G	28.705		3919028|F|0-53:A>G-53:A>G	58.096		3922186|F|0--9:G>A	27.774		4791284	10.411		4197784|F|0-23:T>G-23:T>G	21.397		3266184|F|0--43:T>G	33.821		3256863|F|0-29:G>A-29:G>A	22.504
3921257|F|0--66:T>C	49.321		5243528|F|0-31:C>T-31:C>T	65.36		6283353|F|0-19:A>G-19:A>G	46.046		3929922|F|0-29:G>A-29:G>A	18.386		3912485|F|0-33:A>G-33:A>G	28.868		3260131|F|0-28:T>C-28:T>C	58.206		3925900|F|0--67:G>C	28.059		6270381|F|0--21:C>T	10.699		3931860|F|0--20:T>A	21.575		3255054|F|0-60:A>G-60:A>G	34.074		6277422|F|0-61:C>T-61:C>T	22.81
3263530	49.799		4184417|F|0-9:T>G-9:T>G	65.364		3932699|F|0-36:T>C-36:T>C	47.654		4011783|F|0-52:G>T-52:G>T	18.65		5254675|F|0--27:C>T	29.095		4006785|F|0--20:A>G	58.255		3985191	28.362		3930403|F|0--45:A>G	11.231		3255029|F|0--50:C>T	21.834		3255993|F|0-50:C>A-50:C>A	34.387		3926940|F|0-17:C>A-17:C>A	23.197
5242410|F|0-14:G>C-14:G>C	50.258		5256371|F|0--10:A>G	65.367		6283416|F|0--12:A>C	49.881		3662245|F|0-31:A>G-31:A>G	19.151		3262407|F|0-33:C>T-33:C>T	29.195		5249756|F|0-35:T>C-35:T>C	58.327		3264728	28.43		4790008|F|0--41:A>G	11.448		3255431|F|0--62:G>C	21.965		5242399	34.513		3928150	23.325
3912346	51.285		3259154|F|0--13:C>T	67.953		3274258|F|0--68:G>C	53.614		3255063|F|0-45:G>A-45:G>A	19.434		6277069|F|0-13:T>C-13:T>C	29.283		4014615|F|0-10:A>G-10:A>G	58.344		3932579	28.823		3266306|F|0--5:C>T	12.1		3986073|F|0-56:G>T-56:G>T	22.164		3255214|F|0-20:G>A-20:G>A	34.622		6277020|F|0-57:G>C-57:G>C	24.182
3916851|F|0--17:T>C	51.894		3262798|F|0-28:T>C-28:T>C	68.161		3930915	53.889		3263235|F|0--31:T>C	19.887		4789979|F|0-25:C>T-25:C>T	29.66		5337489|F|0--67:G>A	58.365		3265178|F|0--8:G>A	28.902		3264573|F|0-37:T>C-37:T>C	12.987		3986073|F|0--56:G>T	22.31		3269730|F|0-24:T>C-24:T>C	35.518		3433296|F|0-47:A>C-47:A>C	24.653
3918910|F|0--55:C>G	52.708		3434247|F|0--52:C>G	68.716		3257106|F|0-39:G>A-39:G>A	54.268		3931871	20.731		3260765|F|0-19:C>G-19:C>G	29.829		3928739|F|0--36:A>G	58.37		3920717|F|0-58:C>T-58:C>T	29.088		3255076|F|0-60:C>T-60:C>T	14.734		5260657|F|0-5:T>A-5:T>A	22.437		3398255|F|0--14:T>C	36.579		6277245|F|0--23:G>C	24.844
3917396	52.722		3263482	69.537		3258125|F|0-50:T>G-50:T>G	54.712		3258252	20.961		3275979|F|0-14:G>A-14:G>A	30.061		3276632|F|0-5:C>A-5:C>A	58.524		3257746|F|0--25:C>A	29.287		3268001	15.33		4006526	22.748		3398255|F|0-14:T>C-14:T>C	37.004		6281541|F|0--17:T>A	24.973
4594721|F|0--53:T>G	52.722		3259574|F|0-8:G>A-8:G>A	70.342		3274986|F|0-7:T>G-7:T>G	55.442		6249147	21.375		3272050	30.495		3920154|F|0--20:G>C	58.524		3398786|F|0-46:A>G-46:A>G	29.64		3931331	15.876		3666056|F|0--55:T>C	22.906		3920157|F|0-40:A>G-40:A>G	37.216		6283615|F|0--24:G>C	25.067
3918910|F|0-55:C>G-55:C>G	52.74		4786711	70.437		3255851|F|0--36:A>G	55.635		3276616|F|0-15:C>A-15:C>A	21.68		3986802|F|0--52:T>G	30.875		3258810|F|0-51:A>G-51:A>G	58.532		3914799|F|0--37:C>T	29.711		3272032|F|0-32:C>A-32:C>A	16.242		6277312|F|0--38:C>T	23.083		3925037|F|0-44:G>A-44:G>A	37.562		3268483	25.197
3924690|F|0-26:C>T-26:C>T	53.214		3260574|F|0-6:T>C-6:T>C	70.933		4015682|F|0-51:A>C-51:A>C	56.08		4187162|F|0--34:C>G	21.891		3913131|F|0--36:G>T	31.216		3257127|F|0-64:G>A-64:G>A	58.533		3398355|F|0--11:C>A	30.335		3272032|F|0--32:C>A	16.572		5257249|F|0--6:T>G	23.202		6270376|F|0-57:G>A-57:G>A	37.802		3255105|F|0-31:C>G-31:C>G	25.34
3395692	53.904		4595330	71.004		3258978|F|0-57:C>A-57:C>A	56.192		5257005|F|0-17:G>T-17:G>T	22.361		3432830	31.242		3259729|F|0--41:T>A	58.672		3273798|F|0--30:T>C	30.91		3256014|F|0--68:T>A	17.219		3931960|F|0--65:A>T	23.346		3985977	38.284		6283615|F|0-24:G>C-24:G>C	25.615
3259433|F|0--68:T>C	53.959		4195244|F|0--28:G>A	72.97		4015682	56.648		4188652|F|0-16:C>G-16:C>G	22.625		3258379|F|0--51:C>A	31.477		6280727|F|0--26:G>A	58.742		6282415	32.179		3986822	17.732		3985315|F|0--25:C>G	23.509		3434091	38.533		3664649	25.792
3270216	54.02		3270271|F|0-20:C>A-20:C>A	73.364		3918939|F|0-15:G>A-15:G>A	56.825		3398710|F|0-29:C>T-29:C>T	22.768		3925011|F|0--23:A>G	31.767		5249530|F|0-14:T>A-14:T>A	58.829		3396589|F|0-8:T>C-8:T>C	32.97		5255972	18.618		3265701	23.782		4789853|F|0--13:C>T	39.373		3665898|F|0-68:G>C-68:G>C	26.063
3812010|F|0--31:G>C	54.936		3916078|F|0--6:T>G	73.993		3255039|F|0-22:T>C-22:T>C	57.175		3260871|F|0-42:A>G-42:A>G	23.095		3923456|F|0--13:G>A	32.102		3811832	58.903		3260138|F|0--52:A>C	33.724		6248907	18.829		3273157	24.828		3662837|F|0-65:G>T-65:G>T	39.689		4010610	26.518
3255610	56.487		3916078|F|0-6:T>G-6:T>G	74.179		3986109|F|0-43:G>A-43:G>A	57.823		6255968	23.405		3931922|F|0--29:A>T	32.635		3260131|F|0--28:T>C	59.267		3260138|F|0-52:A>C-52:A>C	33.87		3256215|F|0-68:G>A-68:G>A	19.657		3258659|F|0--16:T>G	25.045		3811515|F|0--34:C>T	39.804		3257523|F|0--22:G>A	26.908
6280064|F|0-64:C>A-64:C>A	56.61		3929597|F|0-62:A>C-62:A>C	74.971		3266784	58.179		4000155|F|0--16:A>G	23.602		3921542|F|0--42:T>C	32.89		4191405|F|0-14:G>C-14:G>C	59.406		3917249	34.098		5258546|F|0-17:G>A-17:G>A	19.944		3432462|F|0-39:G>T-39:G>T	25.177		3913220	40.05		3665255|F|0-22:G>A-22:G>A	27.068
3255026|F|0--11:T>C	67.819		3275758|F|0-10:G>C-10:G>C	75.829		6278348|F|0--12:G>C	58.257		6283140|F|0--14:C>T	23.733		3918432|F|0-46:A>C-46:A>C	33.101		3432785|F|0-11:C>A-11:C>A	59.474		3261836	34.902		3254882|F|0--30:A>C	20.188		3256695|F|0-18:A>C-18:A>C	26.528		3924554|F|0--5:C>T	40.211		5258247|F|0--26:C>T	27.202
3397598|F|0--48:T>C	68.483		4016658|F|0-18:C>G-18:C>G	77.298		5258906|F|0-23:A>G-23:A>G	58.897		3910196|F|0-35:G>T-35:G>T	24.002		4170680|F|0--30:A>G	33.19		3255546|F|0-48:C>T-48:C>T	59.508		3257854|F|0--50:C>G	35.31		5258546|F|0--17:G>A	20.573		3259475|F|0-5:C>T-5:C>T	27.14		3255563|F|0--33:C>G	40.4		3398303|F|0--11:A>G	27.447
5249685|F|0-56:G>A-56:G>A	68.841		3926073|F|0--21:G>A	77.428		6281574|F|0-32:C>T-32:C>T	59.023		3665810|F|0-39:C>T-39:C>T	24.08		3273469	33.275		3396110	59.535		3257854|F|0-50:C>G-50:C>G	35.799		3267292|F|0-36:A>T-36:A>T	20.836		4006847|F|0--68:A>C	28.183		3666870|F|0-6:T>C-6:T>C	40.506		4186741|F|0--20:C>T	27.511
3259029|F|0--23:A>G	68.96		3265058|F|0-24:T>A-24:T>A	77.683		3432393|F|0--25:T>C	59.275		3254867|F|0--24:T>A	24.251		3258379|F|0-51:C>A-51:C>A	33.395		3270178	59.949		6282499	35.925		3264156|F|0-15:C>T-15:C>T	20.984		3664171	29.151		3666870|F|0--6:T>C	40.61		3271723|F|0--22:G>T	27.606
5249685|F|0--56:G>A	69.247		5256314|F|0-24:C>G-24:C>G	77.826		6284255|F|0--43:G>C	59.49		3254867|F|0-24:T>A-24:T>A	24.508		3258384|F|0-25:C>T-25:C>T	33.457		3255844|F|0--39:G>C	60.358		3398510|F|0--16:C>G	36.057		3269848	21.082		4790710|F|0-54:C>T-54:C>T	30.344		3666583	40.796		4186741	27.831
3272259|F|0-26:C>T-26:C>T	72.336		3265058	78.001		3432525|F|0-27:C>G-27:C>G	59.635		3434235|F|0-22:C>T-22:C>T	25.109		3256711|F|0-63:T>C-63:T>C	33.541		3255844|F|0-39:G>C-39:G>C	60.564		3266324	37.16		3269240|F|0-64:T>C-64:T>C	21.569		3432818	31.536		6284827|F|0--14:G>A	41.251		3664693	28.017
4007216|F|0-8:C>T-8:C>T	72.717		5338624|F|0--21:G>A	78.339		3273877|F|0--18:T>G	59.74		3258132|F|0-44:C>G-44:C>G	25.176		3434066|F|0--19:A>G	33.596		4198557	60.887		3930069	37.534		3664438	22.101		3258371|F|0--30:C>G	32.37		3927331|F|0-25:C>G-25:C>G	41.602		6270351	28.104
3269650|F|0--44:C>T	73.172		3273508|F|0--18:C>G	79.258		3261735|F|0-6:G>T-6:G>T	59.809		3258132|F|0--44:C>G	25.371		3269683|F|0-28:G>A-28:G>A	33.707		3929088	61.132		3985816	39.619					4790439|F|0-14:C>G-14:C>G	32.705		3921780|F|0--33:C>G	42.794		4006771|F|0-14:C>G-14:C>G	28.378
3432441|F|0-29:G>A-29:G>A	73.348		3257186|F|0-18:A>G-18:A>G	79.458		4015565|F|0-15:A>T-15:A>T	59.933		5262054|F|0--7:G>A	25.486		3396303|F|0--53:C>G	33.778		3923334|F|0-40:T>G-40:T>G	61.672		3263254|F|0--18:G>A	41.287					3256726	32.871		3276592|F|0-29:T>C-29:T>C	43.073		3263464|F|0-31:A>G-31:A>G	28.482
4792738|F|0-27:C>T-27:C>T	73.516		5253228|F|0--63:C>T	79.994		3924845|F|0-40:C>T-40:C>T	59.993		3258624|F|0-41:C>A-41:C>A	25.611		3924121|F|0-14:A>G-14:A>G	33.908		4781722|F|0--17:T>A	61.708		3265560	42.503					3985843|F|0--61:T>C	33.203		6248889	43.463		3434254|F|0-26:C>T-26:C>T	28.567
4189986|F|0--40:A>G	73.756		3257186|F|0--18:A>G	80.14		3267984|F|0-52:A>T-52:A>T	60.224		3256516|F|0--9:C>T	26.299		4189812	33.962		3255185|F|0--5:T>C	61.823		5240444	43.812					3275326|F|0-13:A>G-13:A>G	33.37		3666172|F|0--14:C>G	44.713		6283613	28.634
3432526|F|0--34:A>G	74.146		3986469|F|0-8:C>T-8:C>T	80.371		5249856|F|0--5:A>G	60.312		3255136|F|0--45:C>G	26.916		3262233|F|0-26:G>A-26:G>A	34.156		3921252|F|0--59:A>G	62.257		5251608|F|0-42:A>T-42:A>T	44.442					3275326|F|0--13:A>G	33.748		3665085|F|0--13:G>A	45.057		3255723|F|0--21:A>C	28.723
3257431|F|0-45:T>C-45:T>C	74.376		3986469|F|0--8:C>T	80.458		3268592	60.525		3931261	27.291		3254843|F|0-18:C>T-18:C>T	34.562		3910814	62.983		3275953	45.999					3256058|F|0--20:G>A	34.019		3925616|F|0--32:G>A	45.454		5249728|F|0--41:T>G	28.795
3661859|F|0-14:A>G-14:A>G	74.67		3254940|F|0-31:T>G-31:T>G	80.756		3661995	60.924		5337829|F|0-26:T>G-26:T>G	27.606		3917433|F|0-24:T>G-24:T>G	34.777		3273811	63.715		3396382|F|0--6:A>G	46.438					3256058|F|0-20:G>A-20:G>A	34.321		3930926	45.668		3434254|F|0--26:C>T	28.965
3398375|F|0-56:C>T-56:C>T	74.962		3930612|F|0-20:A>T-20:A>T	81.013		3661995|F|0--22:G>A	60.994		5337829|F|0--26:T>G	27.746		3924754|F|0-32:T>C-32:T>C	35.064		3985209|F|0-44:G>A-44:G>A	64.618		6248860	49.544					3257808|F|0--29:C>G	34.658		3665592|F|0--44:C>T	45.792		3431169	29.362
3913754	75.182		6269671|F|0-17:C>T-17:C>T	81.14		3923253|F|0-54:G>C-54:G>C	61.249		3918490	29.111		4184911|F|0-6:G>A-6:G>A	35.181		3263026|F|0--5:C>T	64.765		3255263|F|0-14:G>A-14:G>A	50.708					3257672	34.788		3922043|F|0-33:C>T-33:C>T	45.935		3666269|F|0-12:A>C-12:A>C	29.654
3666179|F|0--34:G>A	75.594		3255381|F|0--6:T>A	81.693		3261266|F|0-59:G>T-59:G>T	61.489		5257194|F|0-45:A>C-45:A>C	29.711		3812067|F|0-50:C>A-50:C>A	35.269		5256470|F|0-41:C>T-41:C>T	67.58		3255208|F|0-23:A>G-23:A>G	51.004					4185230|F|0--15:A>C	34.979		4792770|F|0--43:A>G	46.133		3271078	29.821
5249675|F|0--21:T>C	76.333		3262695|F|0--23:A>C	82.326		3257133|F|0--45:C>T	61.621		5257194|F|0--45:A>C	29.961		3931424|F|0--46:C>G	35.332		3254913|F|0-39:T>C-39:T>C	68.099		6277093|F|0-48:A>G-48:A>G	51.478					3257518|F|0--38:T>C	35.069		3261576|F|0-15:G>A-15:G>A	46.272		4791076|F|0--25:C>A	30.029
3255149|F|0--56:A>C	76.775		3985770|F|0-44:G>C-44:G>C	82.791		3432649|F|0-67:T>G-67:T>G	61.852		3264662|F|0-5:G>A-5:G>A	30.174		3266009|F|0--18:G>A	35.394		3262079|F|0-55:C>T-55:C>T	68.211		3264404|F|0--13:G>C	51.849					3434189	36.157		3812718	46.454		3254925|F|0--17:G>T	30.219
3258816|F|0--13:A>G	77.227		3914158|F|0--42:T>C	83.08		3268454	62.306		3274846|F|0-19:G>A-19:G>A	30.337		3259820|F|0--13:G>C	35.421		5249122|F|0-25:G>A-25:G>A	68.431		5242251|F|0--11:C>A	52.17					3257940|F|0--62:T>C	37.05		3276287|F|0--7:G>A	46.836		3254925|F|0-17:G>T-17:G>T	30.417
3256438|F|0--17:C>G	77.817		3261608|F|0-17:C>G-17:C>G	84.851		3924845|F|0--40:C>T	62.436		3434157|F|0-8:T>G-8:T>G	30.664		4014389|F|0--67:A>T	35.576		3256153|F|0--57:A>G	69.071		3258511|F|0-53:T>C-53:T>C	52.315					3916130|F|0-51:A>G-51:A>G	37.421		3274891|F|0--12:C>T	46.892		3274932|F|0-13:A>T-13:A>T	30.658
3262636|F|0-23:A>G-23:A>G	78.078		3261608|F|0--17:C>G	85.381		3986048|F|0--40:T>G	63.033		3433408|F|0-53:C>A-53:C>A	31.196		3267410|F|0-17:A>G-17:A>G	35.659		4007032|F|0-46:C>A-46:C>A	69.392		3259008|F|0--31:C>A	52.59					3255178	37.897		3918357	47.115		5261212|F|0-10:T>C-10:T>C	30.872
3259982|F|0--8:C>T	78.373		3262724|F|0--26:A>G	85.585		3433374|F|0--25:T>G	63.119		4185524|F|0--17:C>T	31.447		3256212|F|0--28:C>G	35.727		3263178|F|0-25:C>A-25:C>A	69.947		3267224	52.739					3257391|F|0--59:A>C	38.672		3257390|F|0-66:G>T-66:G>T	47.197		4196424|F|0--17:T>C	30.982
3665483|F|0-7:G>A-7:G>A	78.532		3256957|F|0--8:T>A	86.221		3256313|F|0-20:G>A-20:G>A	63.357		3258653|F|0--28:G>C	31.659		3912330|F|0--7:G>A	35.819		3911620	70.371		3260452|F|0--34:G>T	52.849					3256290|F|0--60:C>T	39.084		3665592|F|0-44:C>T-44:C>T	47.379		3254660|F|0-10:T>A-10:T>A	31.119
3274591|F|0--7:G>C	78.694		3395879|F|0--11:T>C	86.784		4014404|F|0-52:C>G-52:C>G	64.115		4188166	32.447		4016595|F|0--39:G>A	35.9		6280700|F|0-8:G>A-8:G>A	80.596		3262135|F|0-68:A>G-68:A>G	53.239					3924182|F|0--44:C>T	39.602		3923547|F|0-24:G>T-24:G>T	47.424		5244070|F|0--31:G>T	31.201
4793551|F|0--17:G>A	78.915		3396868|F|0--44:G>A	87.152		3920179|F|0--14:G>C	64.549		3271245|F|0-44:A>T-44:A>T	32.551		3255395|F|0-49:G>C-49:G>C	36.017		6272527	80.995		3257285|F|0--56:C>G	53.52					4015486|F|0--44:G>T	40.594		4007003|F|0-8:G>A-8:G>A	47.534		3271885|F|0--19:A>C	31.274
3914396|F|0--35:T>G	79.25		3262724|F|0-26:A>G-26:A>G	87.277		3256313|F|0--20:G>A	64.798		4169900|F|0--29:T>C	32.623		4184911|F|0--6:G>A	36.124		6277373|F|0--56:A>G	81.603		3257285|F|0-56:C>G-56:C>G	53.917					3665270	42.347		3666172|F|0-14:C>G-14:C>G	47.56		3263932	31.512
4007199|F|0-13:C>G-13:C>G	79.955		3256365|F|0--24:G>C	90.49		3259130|F|0--43:G>T	65.175		3259866|F|0-5:G>C-5:G>C	32.876		3812067|F|0--50:C>A	36.236		3398487|F|0-42:T>G-42:T>G	82.054		3396316|F|0--38:T>C	54.34					4007069|F|0--15:C>T	42.578		3258734|F|0-11:A>G-11:A>G	47.847		3431333	31.609
3255778|F|0-13:C>G-13:C>G	80.366		3910188	90.611		3986103|F|0--64:A>G	65.363		3256088|F|0--55:G>T	33.201		3254713|F|0--20:T>G	36.39		6255935	83.653		4007093|F|0-8:T>C-8:T>C	54.919					3262396|F|0--10:A>G	43.249		3663954|F|0-5:A>G-5:A>G	48.136		3255724|F|0--55:A>C	31.694
3258774|F|0-8:G>A-8:G>A	84.082		5250827	90.836					3276311|F|0--14:C>G	33.318		4006979|F|0--52:C>T	36.613		3270874	86.068		5246341|F|0--55:A>G	55.277					6277240|F|0--41:T>C	44.272		4014328|F|0-8:C>A-8:C>A	48.274		5258899|F|0--35:C>T	31.828
3397944	84.302		3256018|F|0-43:G>C-43:G>C	91.299					3257183|F|0--34:C>T	33.423		3260788|F|0--38:A>C	36.834		3255430|F|0-34:C>A-34:C>A	86.494		5250095|F|0--54:T>C	55.903					3265724|F|0-15:A>G-15:A>G	44.967		3257390|F|0--66:G>T	48.575		4174089|F|0--40:G>A	31.96
4006457|F|0-27:A>G-27:A>G	84.742		3256018|F|0--43:G>C	91.585					3260585|F|0-68:A>G-68:A>G	33.449		3256416|F|0--23:G>A	37.364		3930803	86.652		3932683|F|0-29:T>G-29:T>G	56.136					3265724|F|0--15:A>G	45.379		6277449|F|0-18:C>A-18:C>A	48.976		3257146|F|0--68:C>T	32.042
3273623|F|0-19:G>A-19:G>A	88.143		3257157|F|0--23:G>A	92.899					3258804|F|0-52:G>A-52:G>A	33.604		3915752|F|0-47:T>C-47:T>C	37.679		5253982	87.175		3398921|F|0-31:T>C-31:T>C	56.542					3275118|F|0--16:C>T	45.563		3257513|F|0--63:A>G	49.156		3274062|F|0--14:A>G	32.273
4191064	89.924		3985866|F|0--41:C>G	93.654					3276311|F|0-14:C>G-14:C>G	33.699		3255209|F|0-56:G>C-56:G>C	37.899		6269926|F|0--50:A>G	87.33		5250095|F|0-54:T>C-54:T>C	57.041					3263356|F|0--51:A>G	46.127		3663296|F|0-31:G>A-31:G>A	49.562		5258188|F|0-20:A>G-20:A>G	32.45
3263269|F|0-37:C>T-37:C>T	90.219		3398892|F|0-64:A>C-64:A>C	94.319					3255600|F|0-57:T>G-57:T>G	34.064		3922463|F|0-68:G>A-68:G>A	38.066		5256417|F|0-14:G>A-14:G>A	87.589		3986106|F|0--8:C>G	57.553					3262429|F|0--13:T>C	46.43		3271012	49.824		3434296|F|0-28:A>G-28:A>G	32.526
4185625|F|0-8:T>C-8:T>C	90.378		6280775|F|0--12:T>C	96.258					3259866|F|0--5:G>C	34.205		3929305|F|0--25:T>C	38.335		3930737|F|0--35:G>C	87.687		3269622|F|0--50:C>T	58.567					3263356|F|0-51:A>G-51:A>G	46.624		3922917|F|0-22:A>G-22:A>G	49.995		3931224|F|0-43:A>G-43:A>G	32.907
4196478	90.807		6284517|F|0-16:C>G-16:C>G	98.397					3927679	34.964		6270005|F|0-40:A>G-40:A>G	38.404		3930737|F|0-35:G>C-35:G>C	87.959		5258956|F|0-30:C>G-30:C>G	59.361					3259785|F|0--52:C>A	46.739		3912624	50.656		6282442|F|0--18:G>C	34.089
5240524	91.172		4196633|F|0-10:A>C-10:A>C	98.605					3256719|F|0-64:T>C-64:T>C	35.542		3926966|F|0--55:T>A	38.507		3255108|F|0--50:T>A	88.06		5255846	60.156					3434208|F|0-8:T>C-8:T>C	46.776		3265094|F|0--5:T>C	51.173		3931267	35.045
3259501	91.242		4014657|F|0-51:A>G-51:A>G	99.022					3258073|F|0-10:C>A-10:C>A	36.083		4007108|F|0--14:G>C	38.683		6278383|F|0--6:A>C	88.342		5250545	61.019					4017325|F|0-52:C>G-52:C>G	46.868		3256325|F|0-10:G>A-10:G>A	51.445		3928726|F|0--10:G>C	35.453
3262223	91.928		4014657|F|0--51:A>G	99.375					3255465|F|0--36:C>T	36.313		3662343|F|0-51:T>C-51:T>C	38.841		3257184|F|0-24:G>A-24:G>A	88.608		5251220|F|0--39:G>A	63.178					3255527|F|0-14:C>A-14:C>A	46.995		3258012|F|0-21:A>G-21:A>G	52.01		5259168|F|0--39:G>A	36.033
4012159	92.031		6280775|F|0-12:T>C-12:T>C	99.444					3923681|F|0--23:G>C	38.739		6278272|F|0-5:C>T-5:C>T	39.054		3270369	89.322		3986663|F|0-9:G>A-9:G>A	63.893					6277578|F|0-23:T>C-23:T>C	47.096		6283154|F|0-36:A>G-36:A>G	52.275		3255213|F|0-7:G>C-7:G>C	36.31
3664487	92.232		3911494	99.61					3257863|F|0--41:C>A	39.683		3917573|F|0--10:G>A	39.282		3256285|F|0-39:C>G-39:C>G	90.656		3431682|F|0-34:T>C-34:T>C	64.156					4595244|F|0-23:T>C-23:T>C	47.138		3256549|F|0--14:T>C	52.652		3432415|F|0-12:C>T-12:C>T	36.581
3433718	93.021		3396952|F|0--28:T>C	100.203					4595900|F|0-27:G>A-27:G>A	39.976		3256396|F|0--17:A>C	39.417		3432359	91.558		6270195|F|0--42:G>C	64.603					4196467|F|0-46:G>A-46:G>A	47.408		3260628|F|0-38:A>G-38:A>G	52.925		3918399|F|0-17:A>T-17:A>T	37.753
3254854|F|0-48:A>G-48:A>G	93.377		4191345|F|0--64:A>G	101.072					6284264|F|0--64:A>G	40.302		3924447|F|0--62:A>G	39.699		3811220	92.541		3986663|F|0--9:G>A	64.723					3257992|F|0-15:G>T-15:G>T	47.496		3262905|F|0-51:C>G-51:C>G	53.186		3258001|F|0--42:A>G	37.953
3919067|F|0--57:C>G	94.469		3919145|F|0-8:G>A-8:G>A	101.883					3665621|F|0--63:G>A	40.511		3257591|F|0-64:T>C-64:T>C	39.924		3268843	93.294		3986192|F|0--34:C>T	64.981					5254644|F|0--46:G>A	47.576		3258047|F|0--11:A>C	53.64		3256975|F|0--27:G>C	38.164
3663855	95.182		4790859|F|0--46:G>C	102.817					4193052	40.642		4793096	40.305		3256118|F|0--12:G>A	93.409		6248843	65.32					6281656|F|0--54:C>A	48.034		3262895|F|0--48:G>T	54.124		3985838|F|0--17:T>C	39.327
3270681	95.769		4007038|F|0--46:A>C	102.919					3255541|F|0--67:A>G	41.153		3916955|F|0--18:C>A	40.533		3912412	94.08		3258731|F|0-20:C>G-20:C>G	65.486					3396826|F|0-65:T>C-65:T>C	48.264		3918954|F|0-26:A>G-26:A>G	54.328		3258115|F|0--26:G>C	39.621
3987410	96.226		4006851	103.49					3255541|F|0--16:C>T	41.742		6278417|F|0-13:T>G-13:T>G	41.32		3396084	94.932		3261089|F|0--32:T>G	65.831					3396826|F|0--65:T>C	48.603		3256970|F|0--47:A>G	55.42		4197537|F|0--68:G>T	39.707
4010706|F|0--17:G>A	96.424		4793555	104.072					3262041|F|0-47:T>G-47:T>G	41.783		4791843|F|0--53:T>C	41.695		3260591|F|0-66:A>T-66:A>T	95.135		3663210|F|0-10:G>A-10:G>A	66.317					3267758|F|0--30:C>G	50.142		3921165|F|0--39:G>A	55.822		3255408|F|0-37:C>G-37:C>G	39.872
3264421|F|0-47:T>G-47:T>G	96.925		4189449|F|0--19:T>G	106.1					3254775|F|0--23:C>G	41.933		6278417|F|0--13:T>G	42.085		3914120|F|0--32:G>C	95.435								5242536|F|0-7:G>C-7:G>C	50.623		6269890|F|0-59:C>A-59:C>A	56.397		3922634|F|0--68:C>A	39.968
6283158|F|0--24:G>C	97.046		3924493|F|0-60:C>A-60:C>A	106.613					4790660|F|0-13:G>T-13:G>T	42.154		6278400|F|0--16:G>C	45.033		3255323|F|0--11:C>G	95.69								3267758|F|0-30:C>G-30:C>G	50.811		3397182|F|0--61:A>C	56.768		3268698|F|0--43:A>C	40.119
3264711|F|0-38:G>A-38:G>A	97.837		4793046|F|0-7:G>A-7:G>A	107.733					4189696|F|0-15:A>C-15:A>C	42.445		3259055|F|0-11:G>C-11:G>C	46.077		3262689|F|0-56:G>A-56:G>A	96.037								3929619|F|0-28:G>A-28:G>A	50.981		3256448|F|0-67:G>A-67:G>A	57.942		6281532	40.255
3263252	97.891		3256571|F|0-67:G>A-67:G>A	107.881					3261284|F|0--9:A>G	42.551		4187268|F|0--50:G>A	46.934		3265344|F|0--27:A>G	96.256								4170500|F|0--26:C>G	51.674		3919456|F|0-22:A>G-22:A>G	58.185		5246324|F|0--60:T>C	40.349
3256189	97.993		3258569|F|0-57:T>A-57:T>A	108.231					3256496|F|0--5:A>G	42.86		3261851|F|0-22:C>T-22:C>T	47.383		3254676|F|0-13:C>T-13:C>T	96.457								3262199|F|0--53:C>A	51.958		3811520|F|0--14:T>C	58.479		3258115|F|0-26:G>C-26:G>C	40.636
3268634	98.149		3255770|F|0-48:C>G-48:C>G	108.51					3256496|F|0-5:A>G-5:A>G	43.11		3917357|F|0--41:C>G	47.896		3918139	96.861								4016295|F|0--16:C>G	52.537		3255001|F|0-56:T>C-56:T>C	58.728		3913014|F|0-5:A>G-5:A>G	40.739
3914820	98.253		5249788|F|0--41:A>G	109.464					4169448|F|0--52:C>T	43.319					3985555	96.922								3397176|F|0--31:T>C	52.947		3922513|F|0-15:T>C-15:T>C	59.222		3987087|F|0-6:G>A-6:G>A	41.017
3259986	98.523		3257603|F|0--9:A>C	110.933					3257124|F|0--62:C>G	43.864					4330884	97.057								3432307|F|0-53:C>G-53:C>G	54.548		3396338|F|0-17:A>G-17:A>G	59.443		4789997	41.321
3261945|F|0-9:G>A-9:G>A	99.172		3266060|F|0--48:G>A	111.206					6270213|F|0--11:A>T	44.192					3985541	97.208								4175412|F|0-31:A>C-31:A>C	54.8		3255059|F|0--41:T>G	60.034		6280179|F|0-59:T>G-59:T>G	41.478
4194018|F|0-34:T>C-34:T>C	100.122		6270415|F|0--65:C>T	112.128					3255973|F|0-41:G>T-41:G>T	45.028					5257931|F|0-8:T>G-8:T>G	98.058								4175412|F|0--31:A>C	55.06		3274222|F|0-6:T>G-6:T>G	60.918		3664628|F|0-28:C>T-28:C>T	41.772
4194018|F|0--34:T>C	100.219		4194074|F|0--50:A>G	112.209					5258141|F|0-12:A>C-12:A>C	45.336					3432973	98.969								4594605|F|0-25:A>G-25:A>G	56.031		4191445|F|0-36:G>A-36:G>A	61.964		4187700|F|0-13:T>C-13:T>C	41.965
3986014	101.589		3259339|F|0--13:G>A	114.234					3396030|F|0-19:C>T-19:C>T	45.429					3263857|F|0-27:A>C-27:A>C	99.176								4594605|F|0--25:A>G	56.207		3432111|F|0-8:A>C-8:A>C	62.396		4174876|F|0-13:G>A-13:G>A	42.344
5259865	101.889		3921016|F|0-13:T>C-13:T>C	114.706					3920804|F|0--28:T>C	45.556					3266349|F|0-10:C>T-10:C>T	101.459								4014602|F|0-23:G>A-23:G>A	56.322		3916256|F|0--28:C>T	62.977		3261046|F|0-37:C>T-37:C>T	42.683
3271034	102.085		3269552|F|0--32:G>C	114.902					5258141|F|0--12:A>C	45.564					3917932|F|0-31:T>G-31:T>G	101.844								3272511|F|0-6:G>A-6:G>A	56.567		3431656	63.346		3255231|F|0--17:C>T	43.034
3268797	102.131		3921016|F|0--13:T>C	114.958					6282675|F|0--19:C>T	45.724					3258701|F|0--42:T>A	101.93								4000145|F|0--61:A>T	56.728		4190519|F|0--18:A>G	63.781		3999873|F|0--42:C>T	43.405
3274802|F|0-22:G>C-22:G>C	102.488		3261075|F|0-21:G>A-21:G>A	115.068					3261706|F|0-68:C>G-68:C>G	45.835					4791927|F|0--65:C>T	102.687								3921082|F|0-64:C>T-64:C>T	57.983		3398221|F|0--43:A>G	64.367		3261965|F|0-34:C>T-34:C>T	44.081
3255547|F|0-33:G>C-33:G>C	103.405		3261075|F|0--21:G>A	115.173					3662701|F|0-29:T>G-29:T>G	45.946					4791927|F|0-65:C>T-65:C>T	103.145								3255977|F|0-22:T>G-22:T>G	58.402		3398221|F|0-43:A>G-43:A>G	64.635		3256216|F|0--34:C>T	44.943
4190121|F|0-18:A>C-18:A>C	103.825		3925126|F|0-16:C>G-16:C>G	115.311					4006691|F|0--14:G>A	46.27					3261827|F|0--7:G>C	103.385								3259546|F|0-62:A>T-62:A>T	59.463		3257815|F|0-28:G>A-28:G>A	65.509		3263657|F|0--7:T>G	45.429
3257695|F|0-28:C>G-28:C>G	104.683		4792515|F|0--46:T>C	119.699					3256261|F|0-57:A>G-57:A>G	46.322					3930996|F|0-37:C>A-37:C>A	103.537								3257517|F|0-43:T>C-43:T>C	61.071		6283122|F|0--9:C>A	66.585		3263657|F|0-7:T>G-7:T>G	46.587
3259890|F|0-16:T>C-16:T>C	106.141		3272907	120.007					3264320|F|0--29:G>A	46.543					3921844|F|0--44:C>G	103.957								3263579	62.037		6283122|F|0-9:C>A-9:C>A	66.882		3263988|F|0-7:G>A-7:G>A	46.784
3666740	106.865		3920980|F|0-15:C>T-15:C>T	120.163					3272693|F|0--39:C>T	46.772					3256104|F|0-46:A>C-46:A>C	104.052								4413603|F|0-61:A>G-61:A>G	63.132		3265638|F|0--18:G>T	67.368		6280021|F|0-20:A>G-20:A>G	47.153
3270760	111.139		6277385|F|0--18:T>C	120.309					3398248|F|0-26:C>T-26:C>T	47.816					3255238|F|0--24:T>C	105.897								3431226	65.121		3921246|F|0--42:C>T	67.504
5248263	113.461		3267467|F|0--55:C>A	120.462					3259835|F|0--26:G>A	48.666					3929500|F|0-59:A>C-59:A>C	105.995								3663202|F|0--27:T>C	65.247		3922702|F|0--14:C>G	67.912
3986484	113.62		3255526|F|0--28:G>C	120.718					5247503|F|0--17:C>T	49.141					3929500|F|0--59:A>C	106.149								3912842|F|0--66:T>C	65.323		4006667|F|0--40:G>A	68.084
3431112|F|0--54:G>T	113.749		3986133|F|0--58:T>C	120.913					3255239|F|0--35:G>A	49.489					6283336|F|0--34:G>C	106.328								6270718	65.676		4007164	68.8
5243553|F|0-20:T>C-20:T>C	114.033		5249800|F|0--5:T>C	121.196					5248296|F|0--7:T>G	49.792					3255238|F|0-24:T>C-24:T>C	106.735								3915846|F|0--53:T>C	66.142		4781058|F|0--58:A>G	70.357
6283399|F|0--6:T>A	114.281		5249851|F|0--29:G>T	121.549					3257596|F|0-21:G>T-21:G>T	49.877					3261560|F|0-41:G>A-41:G>A	107.437								3255471|F|0-30:A>C-30:A>C	67.394		3921245|F|0-41:T>C-41:T>C	70.932
4792280|F|0--36:T>C	114.608		3256353|F|0--8:T>G	123.213					5247503|F|0-17:C>T-17:C>T	49.933					3433181|F|0-26:C>G-26:C>G	107.994								3915065	69.636		6277029|F|0--66:G>C	71.789
4792280|F|0-36:T>C-36:T>C	114.803		3663065	123.527					6277399|F|0-17:C>T-17:C>T	50.029					3262205|F|0--25:G>C	108.274								3255599|F|0--11:G>A	70.051		5258024|F|0-14:G>T-14:G>T	72.422
3986484|F|0-8:A>G-8:A>G	115.026		3256353|F|0-8:T>G-8:T>G	123.852					3911723|F|0-7:T>G-7:T>G	50.191					3431017|F|0--52:C>T	108.413								3260651|F|0-68:G>A-68:G>A	70.208		3928283	72.683
4187070	117.351		3987089|F|0--30:T>C	123.997					3918899|F|0--33:T>C	50.291					3433181|F|0--26:C>G	108.645								3254663|F|0--15:T>A	70.335		4006798|F|0--10:A>G	72.897
6281560|F|0-17:C>T-17:C>T	117.464		4192751	124.483					3911723|F|0--7:T>G	50.494					3986002|F|0-55:G>A-55:G>A	109.239								4595207|F|0--60:G>T	70.873		6270347|F|0--49:G>A	73.228
3985600	118.201		3434213|F|0-36:C>T-36:C>T	125.738					3918899|F|0-33:T>C-33:T>C	50.631					6277324	109.291								3918347|F|0--17:A>G	71.234		3664028|F|0--15:A>G	74.07
3264104|F|0-40:A>G-40:A>G	118.435		6269556|F|0-41:C>G-41:C>G	128.132					3255353|F|0-51:G>C-51:G>C	50.806					3260036	109.68								3257805|F|0--23:T>C	71.429		3915035|F|0--48:C>T	74.774
3398421|F|0-15:A>G-15:A>G	120.031		3912237|F|0--63:C>G	129.205					3255353|F|0--51:G>C	51.066					3257781	112.55								3985929	71.479
3254920|F|0-45:G>A-45:G>A	120.33		6269802	130.516					4184956	51.673					3273540	112.859								6248790	71.567
3261161|F|0-15:A>T-15:A>T	121.349		3273342|F|0--20:T>C	130.871					3264551|F|0-11:A>G-11:A>G	52.929														6280163|F|0-31:A>G-31:A>G	71.61
3931904|F|0-15:A>C-15:A>C	121.708		3665973|F|0--47:C>T	131.966					4187495|F|0--18:T>C	53.308														3255189|F|0-17:A>G-17:A>G	71.711
3396875|F|0-36:G>A-36:G>A	121.79		3927665	132.373					3272758|F|0--52:G>C	53.79														6280784|F|0-19:C>G-19:C>G	71.849
3811996|F|0--14:T>G	122.109		3662757|F|0--10:A>C	132.592					4188771|F|0--11:A>G	55.322														4173397|F|0--55:G>A	71.9
3930741	122.59		3986408|F|0-40:G>T-40:G>T	135					3923893|F|0--10:C>A	55.556														3268878|F|0--18:C>T	72.013
3268402	123.5		3916927	135.593					3256463|F|0-10:C>T-10:C>T	55.918														3254735|F|0-54:A>C-54:A>C	72.22
3267175	124.495		3262836|F|0-36:A>G-36:A>G	135.849					3431179|F|0--33:C>T	56.002														5259436|F|0-17:G>T-17:G>T	72.449
4596519	124.726		3257790|F|0-60:A>C-60:A>C	136.176					3434098|F|0--28:T>C	57.422														3258067|F|0--55:A>G	72.549
3271831|F|0-31:C>T-31:C>T	126.065		3662598	136.691					3661849	58.035														6284297|F|0--25:C>T	72.662
6248856	126.71		3259528	136.906					4173565	58.379														6270403	72.766
3263192|F|0--27:A>T	127.774		3255825|F|0-27:T>G-27:T>G	138.61					4191467|F|0-10:C>T-10:C>T	58.728														3433539|F|0--46:G>A	72.965
6248800	128.001		6277580	139.458					3271556|F|0-7:C>T-7:C>T	59.68														3433102	73.105
3912959	128.728		3398089	140.432					3398378|F|0--65:A>G	60.019														3398729|F|0--13:A>G	73.591
3269089	128.878		3262783|F|0-49:C>G-49:C>G	141.847					3396088	60.669														3917268|F|0-13:G>T-13:G>T	74.034
3985787	129.302		3919938|F|0-29:A>T-29:A>T	142.721					4010356	61.319														3433032|F|0--10:G>A	74.091
3398116|F|0--50:C>G	129.399		6272906|F|0--14:A>G	143.372					6248735	62.791														3257228|F|0-35:G>A-35:G>A	74.154
3263192|F|0-27:A>T-27:A>T	129.543		6277602	144.492					6255531	63.45														3256414|F|0--14:T>G	74.307
3662376	129.817		4013693	145.181					3395939	63.99														6270232|F|0--17:G>T	74.38
3272138	130.711		4594615|F|0--27:G>C	146.011					3261834|F|0-62:A>C-62:A>C	64.924														3263568|F|0--57:G>A	74.49
4193790	132.224		4791392|F|0--8:G>T	146.333					3259160|F|0--50:G>A	66.691														5249730|F|0-37:T>A-37:T>A	74.547
4195360|F|0-8:C>T-8:C>T	132.68		4187284|F|0--26:T>C	147.411					3923128|F|0-35:T>C-35:T>C	67.866														3273367|F|0--28:T>G	74.767
4014890	132.895		3255252|F|0--36:C>T	148.723					3923128|F|0--35:T>C	68.151														3257975|F|0-11:T>C-11:T>C	74.854
3256686|F|0-65:C>G-65:C>G	133.31		3432747|F|0-37:T>G-37:T>G	148.821																				3260507|F|0-15:T>G-15:T>G	74.941
			5249852|F|0--31:A>G	149.124																				5248802	75.07
			4187284|F|0-26:T>C-26:T>C	149.371																				3429973	75.248
			3256395|F|0--23:T>C	149.819																				5242991|F|0-35:G>A-35:G>A	75.509
			3928170|F|0--25:G>C	149.987																				3433430|F|0--10:G>C	76.715
			3267961	151.592																				3273498|F|0--8:C>T	76.871
			6272656	153.932																				3917231	77.041
			3263959|F|0--14:T>G	154.533																				6248695	77.215
			3263959|F|0-14:T>G-14:T>G	154.891																				4594544|F|0--28:G>A	77.323
			3258823|F|0--52:G>T	155.135																				3927818|F|0--51:T>C	77.448
			3256340|F|0--38:C>G	157.477																				3274043	77.826
			3259462	157.772																				3255388|F|0--34:C>G	78.05
			5249903|F|0--12:C>T	157.919																				3265815	78.224
			6270620	158.011																				3265247	78.379
			5249903|F|0-12:C>T-12:C>T	158.241																				3270298	78.606
			3275808|F|0-40:G>C-40:G>C	159.093																				3812231|F|0--51:C>T	78.767
			3275808|F|0--40:G>C	159.2																				3262750|F|0-29:G>A-29:G>A	78.861
			4791946|F|0--44:G>A	159.286																				3260727|F|0-62:G>A-62:G>A	79.051
			3260006|F|0-22:C>G-22:C>G	159.556																				6277555	79.369
			4594658|F|0--20:A>G	159.765																				3812412|F|0-5:C>T-5:C>T	79.946
			4192363|F|0--64:C>T	160.77																				3925898	80.346
			3257570|F|0--53:C>G	161.093																				3916593|F|0-9:G>T-9:G>T	81.59
			4791002|F|0-34:C>G-34:C>G	161.513																				3433365	81.835
			6280052|F|0-29:T>C-29:T>C	161.588																				3265240	82.145
			3913001|F|0-19:C>A-19:C>A	161.782																				3274826	82.477
			3919524|F|0--17:G>C	162																				3257327|F|0--68:G>C	83.362
			3260649|F|0-55:G>A-55:G>A	162.533																				3254969|F|0-21:G>A-21:G>A	83.964
			3257688|F|0-48:C>A-48:C>A	162.761																				3262033|F|0-24:C>A-24:C>A	84.22
			4186295|F|0-31:C>A-31:C>A	163.123																				3265090	84.747
			5255279|F|0-19:C>T-19:C>T	163.465																				3258547|F|0--12:C>A	85.228
			3263989|F|0--64:A>C	163.581																				3270176|F|0--65:C>A	85.672
			3255627|F|0-40:T>C-40:T>C	163.753																				5250170|F|0-37:T>G-37:T>G	87.021
			3270612|F|0--37:G>A	163.825																				3434109|F|0-23:T>A-23:T>A	87.394
			3255707|F|0-59:A>G-59:A>G	164.122																				4172972|F|0--30:A>G	88.253
			4791002|F|0--34:C>G	164.281																				6281701	88.757
			3919524|F|0-17:G>C-17:G>C	164.389																				3257332|F|0-51:C>G-51:C>G	89.36
			6280129|F|0-15:T>C-15:T>C	165.976																				3271357|F|0--52:A>C	89.764
			3266395|F|0--59:G>C	166.694																				6281957	90.557
			3272745|F|0--57:A>T	167.476																				4170099|F|0-9:T>A-9:T>A	91.213
			3261455|F|0-18:A>G-18:A>G	168.147																				3256705|F|0--8:T>C	91.431
			3261455|F|0--18:A>G	168.854																				3274365|F|0-9:T>A-9:T>A	91.803
			3255061|F|0-28:C>G-28:C>G	170.328																				3262269|F|0-37:T>C-37:T>C	92.078
			3987168	170.656																				3269295|F|0--42:C>T	93.207
			3273460|F|0--60:G>A	170.81
			3255061|F|0--28:C>G	171.411
			3255448|F|0-15:T>G-15:T>G	171.792
			3398260|F|0-65:T>C-65:T>C	172.463
			5256483|F|0--6:A>G	173.523
			3432506|F|0--65:A>G	174.15
			3931160|F|0-26:G>C-26:G>C	174.305
			5256483|F|0-6:A>G-6:A>G	174.644
			4016945|F|0-22:T>G-22:T>G	175.036
			3265774|F|0-5:T>C-5:T>C	176.413
			3396719	176.901
			3259897|F|0--8:G>A	176.945
			4792960|F|0-61:C>T-61:C>T	177.679
			6279977|F|0--41:G>C	179.197
			3254900|F|0--52:T>G	180.498
			3257263|F|0--8:G>A	180.798
			3919673|F|0--11:G>C	181.398
			3257928|F|0--44:T>C	181.536
			6255491	181.853
			3920080|F|0--42:G>A	182.03
			3258039|F|0--16:T>G	182.32
			3264981|F|0--41:G>A	182.845
			4012180	183.68
			3257101|F|0-66:G>C-66:G>C	183.858
			3254991|F|0-46:C>T-46:C>T	183.977
			3255538|F|0-19:A>C-19:A>C	184.104
			3275295|F|0--12:C>G	184.421
			3923707|F|0-6:G>C-6:G>C	184.547
			3255396|F|0--18:T>A	184.761
			5257234|F|0--43:G>A	184.855
			3255691|F|0--18:C>T	185.05
			3264826|F|0-16:G>A-16:G>A	185.343
			3262617|F|0--10:C>G	185.779
			6270350|F|0--62:G>A	185.843
			3662711	186.401
			6280621|F|0--15:T>A	186.628
			4186143|F|0-66:A>G-66:A>G	186.721
			3930702|F|0-62:A>G-62:A>G	186.895
			3661725|F|0-28:A>G-28:A>G	187.098
			6277417|F|0-31:A>C-31:A>C	187.281
			3666007|F|0-37:G>A-37:G>A	187.535
			5247544|F|0-33:G>A-33:G>A	187.748
			5255312|F|0--6:C>G	187.936
			3398235|F|0-66:A>G-66:A>G	188.371
			5247544|F|0--33:G>A	189.031
			3259165|F|0-35:A>G-35:A>G	190.268
			3265282|F|0-64:C>T-64:C>T	190.334
			4791387|F|0--10:C>T	190.575
			3431137|F|0--38:A>C	190.785
			3266207|F|0--10:G>A	191.021
			3910441|F|0--16:G>T	191.149
			3927936|F|0--10:C>T	191.573
			3262717|F|0-8:A>G-8:A>G	192.002
			4791387|F|0-10:C>T-10:C>T	192.112
			3662415|F|0--44:A>G	192.755
			6273232	194.902
			5256276|F|0--53:A>C	195.254
			3258367|F|0-40:A>G-40:A>G	195.41
			4171371|F|0--26:G>A	196.243
