# Supplementary material for: Mapping and validation of major quantitative trait loci for kernel length in wild barley (Hordeum vulgare ssp. spontaneum)
Source: BMC Genet. 2016 Sep 13;17(1):130. doi: 10.1186/s12863-016-0438-6 (PMC5022165; doi:10.1186/s12863-016-0438-6)
Supplement: Additional file 7: — Information for high-resolution melt (HRM) markers developed based on the linkage genome-wide diversity array technology (DArT) markers. (XLSX 10 kb) [file 12863_2016_438_MOESM7_ESM.xlsx]

## Sheet: Additional file 6
Additional File 6： Information for high-resolution melt (HRM) markers developed based on the linkage genome-wide diversity array technology (DArT) markers.
QTL	DArT loci	Forward primer (5'-3')	Reverse primer (5'-3')	Sequence information of production	SNP	Chr
LEN-3H	3434235|F|0-22:C>T-22:C>T	GCGATCACCCTGACTTTG	CCGTGTTCGTTCCGTTTG	GCGATCACCCTGACTTTGGGGCGGAGGTCGGGGAGCATGGCCAGGAACTGCAGCTCGGCCTTGGACAGAACCTGCAAACGGAACGAACACGG	C/T	3H
LEN-4H	5249122|F|0-25:G>A-25:G>A	GTTTGATACACATGCTTGAC	GCTGAGGTATCCTCTTCG	GTTTGATACACATGCTTGACTAACACAATTTTAGCGGCGTGAACGCGACGGGGCGATATCCCCGAAGAGGATACCTCAGC	T/C	4H
Chr indicate the abbreviation of chromosome
