# Supplementary material for: Mapping and validation of major quantitative trait loci for kernel length in wild barley (Hordeum vulgare ssp. spontaneum)
Source: BMC Genet. 2016 Sep 13;17(1):130. doi: 10.1186/s12863-016-0438-6 (PMC5022165; doi:10.1186/s12863-016-0438-6)
Supplement: Additional file 8: — Average kernel length of the Fleet/Awcs276 recombinant inbred line (RILs) population. (XLSX 11 kb) [file 12863_2016_438_MOESM8_ESM.xlsx]

## Sheet: Additional file 7
Additional File 7: Average kernel length of the Fleet/Awcs276 recombinant inbred line (RILs) population.
Lines	Average kernel length
F1	9.3
F10	8.4
F100	9.3
F102	9.5
F104	8.5
F108	9.5
F109	8.4
F11	8.8
F110	8.7
F111	9.7
F112	8
F113	8.7
F115	8.9
F116	8.6
F117	8.9
F119	9.2
F120	8.5
F122	9.7
F126	8.9
F128	8.9
F129	8.6
F13	9
F130	9.8
F131	9.1
F14	7.7
F15	9
F16	8.2
F17	9.2
F18	9.1
F19	8.6
F2	9
F20	8.9
F21	9.3
F22	9.3
F23	9.2
F25	8.7
F27	9.4
F28	9.3
F29	8.5
F3	8.8
F30	8.2
F31	8.2
F32	9.1
F33	8.6
F34	8.6
F36	9.1
F37	8.1
F39	8.8
F41	7.5
F42	8.9
F43	9.1
F44	8.4
F45	9.4
F46	8.9
F47	8.7
F48	9
F49	8.8
F5	8.6
F52	8.7
F56	9.4
F58	9
F59	8.9
F6	8.4
F60	9
F61	8.9
F62	8.9
F63	9
F64	9
F65	8.2
F66	8.7
F67	8.5
F69	8.6
F7	8.7
F71	8.5
F74	8.6
F75	9
F76	8.4
F77	9.1
F79	9.4
F8	9.5
F80	9.3
F81	9.1
F82	9.1
F83	9.3
F86	9.3
F89	9.4
F9	9.8
F90	10.2
F91	10.1
F92	9.1
F93	9.1
F94	9.5
F95	9.5
F98	9.7
