# Supplementary material for: Mapping and validation of major quantitative trait loci for kernel length in wild barley (Hordeum vulgare ssp. spontaneum)
Source: BMC Genet. 2016 Sep 13;17(1):130. doi: 10.1186/s12863-016-0438-6 (PMC5022165; doi:10.1186/s12863-016-0438-6)
Supplement: Additional file 9: — Genotyping information of the Fleet/Awcs276 recombinant inbred line (RILs) population. (XLSX 12 kb) [file 12863_2016_438_MOESM9_ESM.xlsx]

## Sheet: Additional file 8
Additional File 8: Genotyping information of the Fleet/Awcs276 recombinant inbred line (RILs) population.
	HRM markers for LEN-3H	HRM markers for LEN-4H
DArT loci	3434235|F|0-22:C>T-22:C>T	5249122|F|0-25:G>A-25:G>A
Chromosome	3H	4H
Linkage group	4	6
Position	25.109	68.431
Fleet	B	B
Awcs276	A	A
F1	B	B
F10	B	B
F100	A	B
F102	A	B
F104	A	A
F108	U	A
F109	B	A
F11	A	A
F110	A	A
F111	A	B
F112	B	B
F113	B	B
F117	U	B
F119	A	A
F126	A	A
F128	B	A
F129	U	B
F13	U	B
F130	A	A
F14	B	B
F15	B	B
F17	A	A
F18	B	A
F19	B	A
F20	B	A
F21	A	B
F22	A	A
F23	A	B
F25	A	A
F27	A	A
F28	A	A
F29	B	B
F3	A	A
F30	B	A
F31	B	B
F32	B	A
F33	A	B
F34	A	A
F36	A	B
F37	A	B
F39	A	B
F41	B	B
F42	A	A
F43	A	A
F44	B	B
F45	B	A
F46	A	A
F47	B	B
F48	B	A
F49	A	B
F5	B	A
F52	A	A
F56	B	B
F58	B	A
F59	A	B
F6	B	B
F60	B	A
F61	A	A
F62	B	A
F63	B	B
F64	A	B
F65	A	B
F66	B	A
F67	U	A
F69	A	A
F7	A	A
F71	A	B
F74	B	B
F75	B	B
F76	B	B
F77	B	A
F79	B	B
F8	A	B
F80	A	A
F81	U	B
F82	B	B
F83	A	A
F89	A	B
F9	A	A
F90	B	A
F91	A	A
F92	B	A
F93	A	A
F94	A	A
F95	B	B
F98	A	B
F116	A	U
F120	A	U
F86	A	U
