# Supplementary material for: Mapping and validation of major quantitative trait loci for kernel length in wild barley (Hordeum vulgare ssp. spontaneum)
Source: BMC Genet. 2016 Sep 13;17(1):130. doi: 10.1186/s12863-016-0438-6 (PMC5022165; doi:10.1186/s12863-016-0438-6)
Supplement: Additional file 10: — Information regarding the peak marker within the interval of LEN-3H detected in 2015.. (XLSX 14 kb) [file 12863_2016_438_MOESM10_ESM.xlsx]

## Sheet: Additional File 12
Additional File 12: Information regarding the peak marker within the interval of LEN-3H detected in 2015.
peakmaker	position	LOD	% Expl
4000155|F|0--16:A>G	23.6	1.19	4.1
