# Supplementary material for: Mapping and validation of major quantitative trait loci for kernel length in wild barley (Hordeum vulgare ssp. spontaneum)
Source: BMC Genet. 2016 Sep 13;17(1):130. doi: 10.1186/s12863-016-0438-6 (PMC5022165; doi:10.1186/s12863-016-0438-6)
Supplement: Additional file 11: — Genotyping of the Baudin/Awcs276 recombinant inbred line (RILs) population using the markers ABG453 and HVM40. (XLSX 12 kb) [file 12863_2016_438_MOESM11_ESM.xlsx]

## Sheet: Additional file 10
Additional File 10: Genotyping of the Baudin/Awcs276 recombinant inbred line (RILs) population using the markers ABG453 and HVM40.
Maker	ABG453	HVM40
Chromosome	3H	4H
Linkage group	4	6
Position	69.142	95.841
Baudin	B	B
Awcs276	A	A
H1	A	A
H10	A	A
H100	U	U
H101	A	B
H102	A	A
H103	A	A
H104	A	A
H105	U	U
H106	A	A
H107	A	U
H108	U	U
H109	A	B
H11	A	B
H110	A	U
H111	U	U
H112	A	U
H113	B	A
H114	A	A
H115	U	U
H117	B	B
H118	A	U
H119	A	B
H12	A	U
H120	U	U
H121	A	U
H122	A	A
H123	B	A
H127	A	A
H128	A	A
H129	A	A
H13	A	A
H130	A	U
H131	U	U
H133	U	U
H134	B	U
H14	A	A
H15	A	U
H16	A	U
H17	A	U
H18	A	B
H19	B	B
H2	A	B
H20	A	B
H21	B	U
H22	A	B
H23	A	B
H24	U	B
H25	A	B
H26	A	B
H27	A	A
H28	U	U
H29	A	U
H3	U	U
H30	A	U
H31	A	B
H32	B	A
H33	A	B
H34	U	U
H35	A	A
H36	U	U
H37	A	U
H38	A	B
H39	A	A
H4	U	U
H40	A	B
H41	B	B
H42	A	A
H43	A	A
H44	U	U
H45	A	U
H46	U	U
H47	A	B
H48	A	B
H49	U	U
H5	A	U
H50	B	A
H51	U	U
H52	A	B
H53	A	A
H54	B	U
H55	U	U
H56	A	A
H57	A	A
H58	A	B
H59	A	B
H6	U	U
H60	A	A
H61	A	A
H62	A	U
H64	A	A
H65	A	U
H66	A	B
H67	A	A
H68	A	A
H69	A	A
H7	A	U
H70	A	B
H71	B	B
H72	A	B
H73	A	B
H74	U	U
H75	B	A
H76	A	A
H77	A	U
H78	U	U
H79	A	B
H8	A	U
H80	U	U
H81	B	A
H82	A	A
H83	U	U
H84	A	A
H85	U	U
H86	U	B
H87	A	B
H88	A	A
H89	A	A
H9	U	U
H90	B	A
H91	B	B
H92	A	A
H93	A	A
H94	A	A
H95	B	B
H96	A	B
H97	B	A
H98	A	A
H99	U	U
