# Supplementary material for: Mapping and validation of major quantitative trait loci for kernel length in wild barley (Hordeum vulgare ssp. spontaneum)
Source: BMC Genet. 2016 Sep 13;17(1):130. doi: 10.1186/s12863-016-0438-6 (PMC5022165; doi:10.1186/s12863-016-0438-6)
Supplement: Additional file 12: — Mapping positions of the markers ABG453 and HVM40 on linkage group (LG) 4 and LG6. (XLSX 20 kb) [file 12863_2016_438_MOESM12_ESM.xlsx]

## Sheet: Additional file 11
Additional File 11: Mapping positions of the markers ABG453 and HVM40 on linkage group (LG) 4 and LG6.
group4				group6
Maker	Position			Maker	Position
5257482|F|0-61:A>G-61:A>G	0			3257707|F|0--15:T>C	0
3267515|F|0--23:T>C	0.444			3272324	1.39
3268010|F|0--50:A>G	0.587			4006452|F|0-49:G>A-49:G>A	1.646
3434192|F|0-58:G>C-58:G>C	0.76			3271502|F|0--17:C>T	1.866
3261209|F|0--38:C>G	0.813			4189638	2.14
6281571|F|0--63:A>C	0.965			3264718|F|0-27:G>A-27:G>A	2.409
3258692|F|0-56:C>A-56:C>A	1.135			3271502	2.431
3257351|F|0-24:G>A-24:G>A	1.135			3256066|F|0-61:G>C-61:G>C	3.093
6280723|F|0--11:A>G	1.148			4007047|F|0--28:C>T	3.251
3267515|F|0-23:T>C-23:T>C	1.29			3432529|F|0--47:A>G	3.447
3261209|F|0-38:C>G-38:C>G	1.33			3396402|F|0--10:T>C	3.678
3434192|F|0--58:G>C	1.527			3266456	5.043
3257516|F|0-41:G>C-41:G>C	1.58			4188370	5.827
6283968|F|0--51:A>G	1.762			3269569	6.102
3916742	1.938			4006587|F|0-41:T>C-41:T>C	6.259
3986708|F|0-32:T>C-32:T>C	2.145			5250894|F|0--67:T>C	6.38
3256255	2.429			5258603|F|0-7:T>C-7:T>C	6.579
6277650	2.582			3432428|F|0-55:A>G-55:A>G	6.834
5259113|F|0--20:T>C	2.688			6282635|F|0--12:A>G	7.22
4189069	3.696			3271424	7.525
3259690|F|0-52:A>G-52:A>G	3.964			3257648	7.912
4330908	4.138			3274060|F|0-25:G>A-25:G>A	9.727
3661935	4.366			3926828|F|0-26:A>G-26:A>G	13.935
3255995|F|0-42:A>G-42:A>G	5.738			3432496	14.183
3270902	6.268			3432490|F|0-28:T>C-28:T>C	19.746
3267455|F|0--27:G>C	6.699			3255359|F|0--36:C>T	29.991
3267827	7.087			3270390	30.835
3398277|F|0--23:T>C	7.612			3258649|F|0--21:G>A	33.387
4014769|F|0-21:A>G-21:A>G	7.72			5257127|F|0--39:G>A	33.598
5256808|F|0-26:T>C-26:T>C	7.819			5254970|F|0-58:C>A-58:C>A	34.281
3274681|F|0-10:T>C-10:T>C	8.019			4192507|F|0-62:A>C-62:A>C	36.507
3259406|F|0-22:C>T-22:C>T	9.1			5249518|F|0--7:G>C	38.373
3665322|F|0--29:C>A	9.435			3923184|F|0--9:C>T	39.079
3255201|F|0--16:C>T	9.772			3432360|F|0-65:T>C-65:T>C	39.178
3665322|F|0-29:C>A-29:C>A	9.848			6277406|F|0-44:T>C-44:T>C	39.382
3257550|F|0--51:T>G	9.926			3666377|F|0--45:C>G	39.384
3255852|F|0--13:C>A	10.005			4188689|F|0-20:C>G-20:C>G	39.516
4169654|F|0--39:A>G	10.185			3256996|F|0-64:G>A-64:G>A	39.765
3433060|F|0--26:C>G	10.451			3664808|F|0--20:A>G	41.096
3433060|F|0-26:C>G-26:C>G	10.592			4006910|F|0--19:A>G	41.235
5334712|F|0-20:T>C-20:T>C	10.871			6255963	41.414
3272782|F|0--8:A>C	11.01			3664808|F|0-20:A>G-20:A>G	41.575
3275494|F|0--25:A>G	11.104			4170548|F|0-14:A>C-14:A>C	41.732
5260212|F|0-31:G>C-31:G>C	11.269			4006910	41.879
4172185|F|0-41:G>A-41:G>A	11.605			3255426|F|0-31:G>A-31:G>A	42.099
3262330|F|0-30:T>C-30:T>C	12.464			4006910|F|0-19:A>G-19:A>G	42.303
3930491|F|0--19:G>A	12.737			3255426|F|0--31:G>A	42.463
3665103|F|0-59:G>A-59:G>A	13.154			3255898|F|0-9:G>A-9:G>A	44.348
3398357|F|0--62:C>T	13.487			3256173|F|0-7:C>A-7:C>A	45.163
3397545|F|0-31:T>C-31:T>C	13.848			3256513|F|0-48:A>T-48:A>T	45.551
5248487|F|0--8:T>C	13.97			3398823|F|0-28:T>C-28:T>C	51.917
3259079|F|0--5:T>A	14.108			3261888|F|0--31:G>A	52.98
3397545|F|0--31:T>C	14.33			3434124|F|0--10:A>G	55.647
3912855|F|0--37:C>A	14.514			3255961|F|0--15:C>T	56.016
6278232|F|0--16:G>A	14.65			3434188|F|0--35:T>C	56.151
6282643|F|0--23:G>T	14.995			3398830|F|0--9:C>T	56.622
3255944|F|0-48:G>C-48:G>C	15.252			3271336	56.709
3256278|F|0--7:T>G	15.549			3258297|F|0--10:G>A	57.146
3256278|F|0-7:T>G-7:T>G	15.795			3921401	57.253
3921023|F|0--14:A>T	16.814			3254673|F|0-42:T>C-42:T>C	57.402
6281863|F|0-35:C>G-35:C>G	17.109			4191495|F|0--36:T>C	57.555
6283337|F|0-49:A>G-49:A>G	17.355			4187455|F|0-21:C>T-21:C>T	57.626
6283337|F|0--49:A>G	17.557			3254673|F|0--42:T>C	57.689
3258864|F|0--39:A>G	17.927			3260131|F|0-28:T>C-28:T>C	57.743
3929922|F|0-29:G>A-29:G>A	18.122			3919028|F|0-53:A>G-53:A>G	57.831
4011783|F|0-52:G>T-52:G>T	18.38			4006785|F|0--20:A>G	57.891
3662245|F|0-31:A>G-31:A>G	18.871			4014615|F|0-10:A>G-10:A>G	57.985
3255063|F|0-45:G>A-45:G>A	19.153			3257127|F|0-64:G>A-64:G>A	58.037
3263235|F|0--31:T>C	19.598			5249756|F|0-35:T>C-35:T>C	58.064
3931871	20.428			5337489|F|0--67:G>A	58.115
3258252	20.595			3928739|F|0--36:A>G	58.17
6249147	21			3920154|F|0--20:G>C	58.215
3276616|F|0-15:C>A-15:C>A	21.362			3258810|F|0-51:A>G-51:A>G	58.254
4187162|F|0--34:C>G	21.532			3276632|F|0-5:C>A-5:C>A	58.271
5257005|F|0-17:G>T-17:G>T	22.075			3259729|F|0--41:T>A	58.396
3398710|F|0-29:C>T-29:C>T	22.32			5249530|F|0-14:T>A-14:T>A	58.47
4188652|F|0-16:C>G-16:C>G	22.516			6280727|F|0--26:G>A	58.574
3260871|F|0-42:A>G-42:A>G	22.762			3811832	58.681
6255968	23.064			3260131|F|0--28:T>C	58.792
4000155|F|0--16:A>G	23.258			3255546|F|0-48:C>T-48:C>T	58.957
6283140|F|0--14:C>T	23.388			3396110	59.02
3910196|F|0-35:G>T-35:G>T	23.652			3270178	59.174
3665810|F|0-39:C>T-39:C>T	23.73			4191405|F|0-14:G>C-14:G>C	59.497
3254867|F|0--24:T>A	23.898			3432785|F|0-11:C>A-11:C>A	59.809
3254867|F|0-24:T>A-24:T>A	24.158			3255844|F|0-39:G>C-39:G>C	60.094
3434235|F|0-22:C>T-22:C>T	24.747			3255844|F|0--39:G>C	60.314
3258132|F|0-44:C>G-44:C>G	24.811			4198557	60.458
3258132|F|0--44:C>G	25.004			3929088	60.791
5262054|F|0--7:G>A	25.118			3923334|F|0-40:T>G-40:T>G	61.098
3258624|F|0-41:C>A-41:C>A	25.241			4781722|F|0--17:T>A	61.288
3256516|F|0--9:C>T	25.917			3255185|F|0--5:T>C	61.501
3255136|F|0--45:C>G	26.502			3921252|F|0--59:A>G	61.931
3931261	26.923			3910814	62.995
5337829|F|0-26:T>G-26:T>G	27.204			3273811	63.286
5337829|F|0--26:T>G	27.341			3263026|F|0--5:C>T	64.378
3918490	28.683			3985209|F|0-44:G>A-44:G>A	64.704
5257194|F|0-45:A>C-45:A>C	29.276			3256153|F|0--57:A>G	66.598
5257194|F|0--45:A>C	29.519			5256470|F|0-41:C>T-41:C>T	67.447
3264662|F|0-5:G>A-5:G>A	29.733			5249122|F|0-25:G>A-25:G>A	67.675
3274846|F|0-19:G>A-19:G>A	29.897			3262079|F|0-55:C>T-55:C>T	68.006
3434157|F|0-8:T>G-8:T>G	30.216			3254913|F|0-39:T>C-39:T>C	68.22
3433408|F|0-53:C>A-53:C>A	30.737			3263178|F|0-25:C>A-25:C>A	68.902
4185524|F|0--17:C>T	30.984			4007032|F|0-46:C>A-46:C>A	69.119
3258653|F|0--28:G>C	31.196			3911620	69.864
4188166	31.968			6280700|F|0-8:G>A-8:G>A	80.025
3271245|F|0-44:A>T-44:A>T	32.076			6272527	80.419
4169900|F|0--29:T>C	32.146			6277373|F|0--56:A>G	81.033
3259866|F|0-5:G>C-5:G>C	32.399			3398487|F|0-42:T>G-42:T>G	81.472
3256088|F|0--55:G>T	32.722			6255935	83.325
3276311|F|0--14:C>G	32.838			3270874	85.22
3257183|F|0--34:C>T	32.938			3255430|F|0-34:C>A-34:C>A	85.852
3260585|F|0-68:A>G-68:A>G	32.964			3930803	86.013
3258804|F|0-52:G>A-52:G>A	33.12			5253982	86.521
3276311|F|0-14:C>G-14:C>G	33.212			6269926|F|0--50:A>G	86.727
3255600|F|0-57:T>G-57:T>G	33.573			5256417|F|0-14:G>A-14:G>A	86.982
3259866|F|0--5:G>C	33.713			3930737|F|0--35:G>C	86.998
3927679	34.45			3930737|F|0-35:G>C-35:G>C	87.257
3256719|F|0-64:T>C-64:T>C	35.013			3255108|F|0--50:T>A	87.409
3258073|F|0-10:C>A-10:C>A	35.545			6278383|F|0--6:A>C	87.684
3255465|F|0--36:C>T	35.767			3257184|F|0-24:G>A-24:G>A	88.029
3923681|F|0--23:G>C	38.141			3270369	88.566
3257863|F|0--41:C>A	39.063			3256285|F|0-39:C>G-39:C>G	89.957
4595900|F|0-27:G>A-27:G>A	39.347			3432359	90.931
6284264|F|0--64:A>G	39.667			3811220	91.738
3665621|F|0--63:G>A	39.873			3256118|F|0--12:G>A	92.596
4193052	40.004			3268843	92.795
3255541|F|0--67:A>G	40.504			3912412	93.411
3255541|F|0--16:C>T	41.084			3396084	93.939
3262041|F|0-47:T>G-47:T>G	41.124			3260591|F|0-66:A>T-66:A>T	94.363
3254775|F|0--23:C>G	41.273			3914120|F|0--32:G>C	94.706
4790660|F|0-13:G>T-13:G>T	41.491			3255323|F|0--11:C>G	94.864
4189696|F|0-15:A>C-15:A>C	41.779			3262689|F|0-56:G>A-56:G>A	95.261
3261284|F|0--9:A>G	41.882			3265344|F|0--27:A>G	95.478
3256496|F|0--5:A>G	42.18			3254676|F|0-13:C>T-13:C>T	95.67
3256496|F|0-5:A>G-5:A>G	42.431			HVM40	95.841
4169448|F|0--52:C>T	42.637			3918139	96.121
3257124|F|0--62:C>G	43.173			3985555	96.175
6270213|F|0--11:A>T	43.494			4330884	96.316
3255973|F|0-41:G>T-41:G>T	44.31			3985541	96.599
5258141|F|0-12:A>C-12:A>C	44.615			5257931|F|0-8:T>G-8:T>G	97.188
3396030|F|0-19:C>T-19:C>T	44.71			3432973	98.18
3920804|F|0--28:T>C	44.834			3263857|F|0-27:A>C-27:A>C	98.392
5258141|F|0--12:A>C	44.843			3266349|F|0-10:C>T-10:C>T	100.639
6282675|F|0--19:C>T	45			3917932|F|0-31:T>G-31:T>G	101.019
3261706|F|0-68:C>G-68:C>G	45.109			3258701|F|0--42:T>A	101.094
3662701|F|0-29:T>G-29:T>G	45.217			4791927|F|0--65:C>T	101.893
4006691|F|0--14:G>A	45.538			4791927|F|0-65:C>T-65:C>T	102.253
3256261|F|0-57:A>G-57:A>G	45.67			3261827|F|0--7:G>C	102.535
3264320|F|0--29:G>A	45.913			3930996|F|0-37:C>A-37:C>A	102.69
3272693|F|0--39:C>T	46.068			3921844|F|0--44:C>G	103.1
3398248|F|0-26:C>T-26:C>T	47.24			3256104|F|0-46:A>C-46:A>C	103.348
3259835|F|0--26:G>A	47.644			3929500|F|0-59:A>C-59:A>C	104.965
3255239|F|0--35:G>A	48.285			3255238|F|0--24:T>C	105.007
5247503|F|0--17:C>T	48.62			3929500|F|0--59:A>C	105.261
5248296|F|0--7:T>G	48.989			6283336|F|0--34:G>C	105.472
3257596|F|0-21:G>T-21:G>T	49.024			3255238|F|0-24:T>C-24:T>C	105.78
5247503|F|0-17:C>T-17:C>T	49.123			3261560|F|0-41:G>A-41:G>A	106.725
6277399|F|0-17:C>T-17:C>T	49.281			3433181|F|0-26:C>G-26:C>G	107.134
3911723|F|0-7:T>G-7:T>G	49.381			3262205|F|0--25:G>C	107.271
3918899|F|0--33:T>C	49.48			3431017|F|0--52:C>T	107.459
3911723|F|0--7:T>G	49.688			3433181|F|0--26:C>G	107.648
3918899|F|0-33:T>C-33:T>C	49.821			3986002|F|0-55:G>A-55:G>A	108.318
3255353|F|0-51:G>C-51:G>C	49.99			6277324	108.372
3255353|F|0--51:G>C	50.275			3260036	108.762
4184956	51.005			3257781	111.601
3264551|F|0-11:A>G-11:A>G	51.863			3273540	111.899
4187495|F|0--18:T>C	52.434
3272758|F|0--52:G>C	52.905
4188771|F|0--11:A>G	54.402
3923893|F|0--10:C>A	54.638
3256463|F|0-10:C>T-10:C>T	54.992
3431179|F|0--33:C>T	55.074
3434098|F|0--28:T>C	56.464
3661849	57.065
4173565	57.402
4191467|F|0-10:C>T-10:C>T	57.745
3271556|F|0-7:C>T-7:C>T	58.677
3398378|F|0--65:A>G	59.152
3396088	59.591
4010356	60.172
6248735	61.713
6255531	62.425
3395939	62.822
3261834|F|0-62:A>C-62:A>C	63.801
3259160|F|0--50:G>A	65.52
3923128|F|0-35:T>C-35:T>C	66.65
3923128|F|0--35:T>C	66.922
ABG453	69.142
